# Supplementary material for: Constructing a Novel Amino Acid Metabolism Signature: A New Perspective on Pheochromocytoma Diagnosis, Immune Landscape, and Immunotherapy
Source: Biochem Genet. 2024 Mar 25;63(1):850–74. doi: 10.1007/s10528-024-10733-5 (PMC11832799; doi:10.1007/s10528-024-10733-5)
Supplement: Supplementary file 1 — Supplementary file1 (CSV 133 kb)—Table 1. Amino acid metabolism-related genes. [file 10528_2024_10733_MOESM1_ESM.csv]

	term	gene
1	GOBP_ALPHA_AMINO_ACID_CATABOLIC_PROCESS	AADAT
2	GOBP_N_TERMINAL_PROTEIN_AMINO_ACID_ACETYLATION	AANAT
3	GOBP_AMINO_ACID_ACTIVATION	AARS1
4	GOBP_AMINO_ACID_ACTIVATION	AARS2
5	GOBP_AMINO_ACID_ACTIVATION	AARSD1
6	GOBP_AMINO_ACID_ACTIVATION	AASDH
7	GOBP_ALPHA_AMINO_ACID_METABOLIC_PROCESS	AASDHPPT
8	GOBP_ALPHA_AMINO_ACID_CATABOLIC_PROCESS	AASS
9	GOBP_PEPTIDYL_AMINO_ACID_MODIFICATION	AATK
10	GOBP_ACIDIC_AMINO_ACID_TRANSPORT	ABAT
11	GOBP_MODIFIED_AMINO_ACID_TRANSPORT	ABCC1
12	GOBP_MODIFIED_AMINO_ACID_TRANSPORT	ABCC4
13	GOBP_MODIFIED_AMINO_ACID_TRANSPORT	ABCC5
14	HP_ABNORMAL_CIRCULATING_AMINO_ACID_CONCENTRATION	ABCD4
15	GOBP_CELLULAR_MODIFIED_AMINO_ACID_CATABOLIC_PROCESS	ABHD12
16	GOBP_CELLULAR_MODIFIED_AMINO_ACID_CATABOLIC_PROCESS	ABHD12B
17	GOBP_CELLULAR_MODIFIED_AMINO_ACID_CATABOLIC_PROCESS	ABHD16A
18	GOBP_CELLULAR_MODIFIED_AMINO_ACID_CATABOLIC_PROCESS	ABHD16B
19	GOBP_PEPTIDYL_AMINO_ACID_MODIFICATION	ABI1
20	GOBP_PEPTIDYL_AMINO_ACID_MODIFICATION	ABI2
21	GOBP_PEPTIDYL_AMINO_ACID_MODIFICATION	ABI3
22	GOBP_PEPTIDYL_AMINO_ACID_MODIFICATION	ABL1
23	GOBP_PEPTIDYL_AMINO_ACID_MODIFICATION	ABL2
24	WP_AMINO_ACID_METABOLISM	ACAA1
25	GOBP_ALPHA_AMINO_ACID_CATABOLIC_PROCESS	ACAD8
26	GOBP_AMINO_ACID_BETAINE_METABOLIC_PROCESS	ACADL
27	GOBP_AMINO_ACID_BETAINE_BIOSYNTHETIC_PROCESS	ACADM
28	GOBP_ALPHA_AMINO_ACID_CATABOLIC_PROCESS	ACADSB
29	GOBP_ALPHA_AMINO_ACID_CATABOLIC_PROCESS	ACAT1
30	GOBP_CELLULAR_AMINO_ACID_METABOLIC_PROCESS	ACCS
31	GOBP_CELLULAR_AMINO_ACID_METABOLIC_PROCESS	ACCSL
32	GOBP_PEPTIDYL_AMINO_ACID_MODIFICATION	ACE
33	GOBP_AMINO_ACID_IMPORT	ACE2
34	WP_AMINO_ACID_METABOLISM	ACLY
35	GOBP_ALPHA_AMINO_ACID_CATABOLIC_PROCESS	ACMSD
36	WP_AMINO_ACID_METABOLISM	ACO2
37	REACTOME_AMINO_ACID_CONJUGATION	ACSM1
38	REACTOME_AMINO_ACID_CONJUGATION	ACSM2A
39	REACTOME_AMINO_ACID_CONJUGATION	ACSM2B
40	REACTOME_AMINO_ACID_CONJUGATION	ACSM4
41	REACTOME_AMINO_ACID_CONJUGATION	ACSM5
42	WP_AMINO_ACID_METABOLISM	ACSS1
43	GOBP_PEPTIDYL_AMINO_ACID_MODIFICATION	ACTB
44	GOBP_PEPTIDYL_AMINO_ACID_MODIFICATION	ACTL6A
45	GOBP_PEPTIDYL_AMINO_ACID_MODIFICATION	ACTL6B
46	GOBP_PEPTIDYL_AMINO_ACID_MODIFICATION	ACVR1
47	GOBP_PEPTIDYL_AMINO_ACID_MODIFICATION	ACVR1B
48	GOBP_CELLULAR_AMINO_ACID_METABOLIC_PROCESS	ACY1
49	GOBP_PEPTIDYL_AMINO_ACID_MODIFICATION	ADAM17
50	GOMF_MODIFIED_AMINO_ACID_BINDING	ADGRB1
51	WP_AMINO_ACID_METABOLISM	ADH1C
52	WP_AMINO_ACID_METABOLISM	ADH4
53	GOBP_PEPTIDYL_AMINO_ACID_MODIFICATION	ADH5
54	WP_AMINO_ACID_METABOLISM	ADH7
55	GOBP_ALPHA_AMINO_ACID_CATABOLIC_PROCESS	ADHFE1
56	GOBP_ALPHA_AMINO_ACID_METABOLIC_PROCESS	ADI1
57	GOBP_PEPTIDYL_AMINO_ACID_MODIFICATION	ADIPOQ
58	HP_ABNORMAL_CIRCULATING_AMINO_ACID_CONCENTRATION	ADK
59	GOBP_PEPTIDYL_AMINO_ACID_MODIFICATION	ADNP
60	REACTOME_METABOLISM_OF_AMINO_ACIDS_AND_DERIVATIVES	ADO
61	GOBP_ACIDIC_AMINO_ACID_TRANSPORT	ADORA1
62	GOBP_ACIDIC_AMINO_ACID_TRANSPORT	ADORA2A
63	GOBP_PEPTIDYL_AMINO_ACID_MODIFICATION	ADRA1A
64	GOBP_PEPTIDYL_AMINO_ACID_MODIFICATION	ADRA2A
65	GOBP_ALPHA_AMINO_ACID_METABOLIC_PROCESS	ADSS2
66	GOBP_PEPTIDYL_AMINO_ACID_MODIFICATION	AFAP1L2
67	GOBP_ALPHA_AMINO_ACID_CATABOLIC_PROCESS	AFMID
68	HP_ABNORMALITY_OF_AMINO_ACID_METABOLISM	AGA
69	GOBP_C_TERMINAL_PROTEIN_AMINO_ACID_MODIFICATION	AGBL1
70	GOBP_PEPTIDYL_AMINO_ACID_MODIFICATION	AGBL2
71	GOBP_PEPTIDYL_AMINO_ACID_MODIFICATION	AGBL3
72	GOBP_C_TERMINAL_PROTEIN_AMINO_ACID_MODIFICATION	AGBL4
73	GOBP_C_TERMINAL_PROTEIN_AMINO_ACID_MODIFICATION	AGBL5
74	GOBP_ALPHA_AMINO_ACID_METABOLIC_PROCESS	AGMAT
75	GOBP_AMINO_ACID_IMPORT	AGT
76	GOBP_C_TERMINAL_PROTEIN_AMINO_ACID_MODIFICATION	AGTPBP1
77	GOBP_ALPHA_AMINO_ACID_CATABOLIC_PROCESS	AGXT
78	GOBP_ALPHA_AMINO_ACID_CATABOLIC_PROCESS	AGXT2
79	HP_ABNORMAL_CIRCULATING_AMINO_ACID_CONCENTRATION	AHCY
80	KEGG_SELENOAMINO_ACID_METABOLISM	AHCYL1
81	KEGG_SELENOAMINO_ACID_METABOLISM	AHCYL2
82	REACTOME_METABOLISM_OF_AMINO_ACIDS_AND_DERIVATIVES	AIMP1
83	REACTOME_METABOLISM_OF_AMINO_ACIDS_AND_DERIVATIVES	AIMP2
84	GOBP_PEPTIDYL_AMINO_ACID_MODIFICATION	AIP
85	GOBP_PEPTIDYL_AMINO_ACID_MODIFICATION	AIPL1
86	GOBP_PEPTIDYL_AMINO_ACID_MODIFICATION	AKAP9
87	GOBP_PEPTIDYL_AMINO_ACID_MODIFICATION	AKT1
88	GOBP_PEPTIDYL_AMINO_ACID_MODIFICATION	AKT2
89	GOBP_PEPTIDYL_AMINO_ACID_MODIFICATION	AKT3
90	GOBP_ALPHA_AMINO_ACID_METABOLIC_PROCESS	ALDH18A1
91	GOBP_CELLULAR_AMINO_ACID_BIOSYNTHETIC_PROCESS	ALDH1A1
92	GOBP_CELLULAR_MODIFIED_AMINO_ACID_CATABOLIC_PROCESS	ALDH1L1
93	GOBP_CELLULAR_MODIFIED_AMINO_ACID_CATABOLIC_PROCESS	ALDH1L2
94	GOBP_ALPHA_AMINO_ACID_CATABOLIC_PROCESS	ALDH4A1
95	GOBP_ALPHA_AMINO_ACID_METABOLIC_PROCESS	ALDH5A1
96	GOBP_ALPHA_AMINO_ACID_CATABOLIC_PROCESS	ALDH6A1
97	GOBP_AMINO_ACID_BETAINE_BIOSYNTHETIC_PROCESS	ALDH7A1
98	GOBP_ALPHA_AMINO_ACID_CATABOLIC_PROCESS	ALDH8A1
99	GOBP_AMINO_ACID_BETAINE_BIOSYNTHETIC_PROCESS	ALDH9A1
100	GOBP_PEPTIDYL_AMINO_ACID_MODIFICATION	ALG5
101	GOBP_PEPTIDYL_AMINO_ACID_MODIFICATION	ALG8
102	GOBP_PEPTIDYL_AMINO_ACID_MODIFICATION	ALK
103	GOBP_PEPTIDYL_AMINO_ACID_MODIFICATION	ALKAL1
104	GOBP_PEPTIDYL_AMINO_ACID_MODIFICATION	ALKAL2
105	REACTOME_METABOLISM_OF_AMINO_ACIDS_AND_DERIVATIVES	AMD1
106	GOBP_ALPHA_AMINO_ACID_METABOLIC_PROCESS	AMDHD1
107	GOBP_ALPHA_AMINO_ACID_CATABOLIC_PROCESS	AMT
108	GOBP_PEPTIDYL_AMINO_ACID_MODIFICATION	ANGPT1
109	GOBP_PEPTIDYL_AMINO_ACID_MODIFICATION	ANGPT4
110	GOBP_PEPTIDYL_AMINO_ACID_MODIFICATION	ANTKMT
111	GOMF_MODIFIED_AMINO_ACID_BINDING	ANXA13
112	GOMF_MODIFIED_AMINO_ACID_BINDING	ANXA2
113	GOMF_MODIFIED_AMINO_ACID_BINDING	ANXA2P2
114	GOMF_MODIFIED_AMINO_ACID_BINDING	ANXA6
115	GOMF_MODIFIED_AMINO_ACID_BINDING	ANXA9
116	WP_AMINO_ACID_METABOLISM	AOC3
117	GOBP_ACIDIC_AMINO_ACID_TRANSPORT	APBA1
118	GOBP_PEPTIDYL_AMINO_ACID_MODIFICATION	APBB1
119	GOBP_ALPHA_AMINO_ACID_METABOLIC_PROCESS	APIP
120	GOBP_PEPTIDYL_AMINO_ACID_MODIFICATION	APOA1
121	GOBP_PEPTIDYL_AMINO_ACID_MODIFICATION	APOA2
122	GOBP_PEPTIDYL_AMINO_ACID_MODIFICATION	APP
123	GOMF_MODIFIED_AMINO_ACID_BINDING	APPL1
124	GOMF_MODIFIED_AMINO_ACID_BINDING	APPL2
125	GOBP_PEPTIDYL_AMINO_ACID_MODIFICATION	ARAF
126	GOBP_PEPTIDYL_AMINO_ACID_MODIFICATION	AREG
127	GOBP_ALPHA_AMINO_ACID_CATABOLIC_PROCESS	ARG1
128	GOBP_ALPHA_AMINO_ACID_CATABOLIC_PROCESS	ARG2
129	GOBP_ALPHA_AMINO_ACID_CATABOLIC_PROCESS	ARHGAP11B
130	GOBP_PEPTIDYL_AMINO_ACID_MODIFICATION	ARHGEF2
131	GOBP_PEPTIDYL_AMINO_ACID_MODIFICATION	ARID4A
132	GOBP_PEPTIDYL_AMINO_ACID_MODIFICATION	ARID4B
133	GOBP_PEPTIDYL_AMINO_ACID_MODIFICATION	ARID5A
134	GOBP_PEPTIDYL_AMINO_ACID_MODIFICATION	ARL2BP
135	GOBP_ACIDIC_AMINO_ACID_TRANSPORT	ARL6IP1
136	GOBP_ACIDIC_AMINO_ACID_TRANSPORT	ARL6IP5
137	GOBP_PEPTIDYL_AMINO_ACID_MODIFICATION	ARNT
138	GOBP_PEPTIDYL_AMINO_ACID_MODIFICATION	ARRB1
139	GOBP_PEPTIDYL_AMINO_ACID_MODIFICATION	ARRB2
140	GOBP_PEPTIDYL_AMINO_ACID_MODIFICATION	ART1
141	GOBP_PEPTIDYL_AMINO_ACID_MODIFICATION	ART3
142	GOBP_ALPHA_AMINO_ACID_METABOLIC_PROCESS	ART4
143	GOBP_PEPTIDYL_AMINO_ACID_MODIFICATION	ART5
144	GOMF_MODIFIED_AMINO_ACID_BINDING	ASAP1
145	GOBP_PEPTIDYL_AMINO_ACID_MODIFICATION	ASH1L
146	GOBP_PEPTIDYL_AMINO_ACID_MODIFICATION	ASH2L
147	GOBP_ALPHA_AMINO_ACID_METABOLIC_PROCESS	ASL
148	REACTOME_METABOLISM_OF_AMINO_ACIDS_AND_DERIVATIVES	ASMT
149	GOBP_ALPHA_AMINO_ACID_METABOLIC_PROCESS	ASNS
150	GOBP_ALPHA_AMINO_ACID_METABOLIC_PROCESS	ASNSD1
151	GOBP_ALPHA_AMINO_ACID_CATABOLIC_PROCESS	ASPA
152	GOBP_ALPHA_AMINO_ACID_METABOLIC_PROCESS	ASPG
153	GOBP_PEPTIDYL_AMINO_ACID_MODIFICATION	ASPH
154	GOBP_PEPTIDYL_AMINO_ACID_MODIFICATION	ASPHD1
155	GOBP_PEPTIDYL_AMINO_ACID_MODIFICATION	ASPHD2
156	GOBP_ALPHA_AMINO_ACID_CATABOLIC_PROCESS	ASRGL1
157	GOBP_ALPHA_AMINO_ACID_METABOLIC_PROCESS	ASS1
158	GOBP_PEPTIDYL_AMINO_ACID_MODIFICATION	ATAT1
159	GOBP_ALPHA_AMINO_ACID_METABOLIC_PROCESS	ATCAY
160	GOBP_PEPTIDYL_AMINO_ACID_MODIFICATION	ATF2
161	GOBP_RESPONSE_TO_AMINO_ACID_STARVATION	ATF3
162	GOBP_ALPHA_AMINO_ACID_METABOLIC_PROCESS	ATF4
163	KRIGE_AMINO_ACID_DEPRIVATION	ATF5
164	GOBP_C_TERMINAL_PROTEIN_AMINO_ACID_MODIFICATION	ATG12
165	GOBP_C_TERMINAL_PROTEIN_AMINO_ACID_MODIFICATION	ATG16L1
166	GOBP_C_TERMINAL_PROTEIN_AMINO_ACID_MODIFICATION	ATG5
167	GOBP_C_TERMINAL_PROTEIN_AMINO_ACID_MODIFICATION	ATG7
168	GOBP_CELLULAR_MODIFIED_AMINO_ACID_BIOSYNTHETIC_PROCESS	ATIC
169	GOBP_PEPTIDYL_AMINO_ACID_MODIFICATION	ATM
170	GOBP_PEPTIDYL_AMINO_ACID_MODIFICATION	ATP13A2
171	GOBP_ACIDIC_AMINO_ACID_TRANSPORT	ATP1A2
172	GOBP_ALPHA_AMINO_ACID_CATABOLIC_PROCESS	ATP2B4
173	HP_ABNORMAL_CIRCULATING_AMINO_ACID_CONCENTRATION	ATP5F1A
174	REACTOME_AMINO_ACIDS_REGULATE_MTORC1	ATP6V0B
175	REACTOME_AMINO_ACIDS_REGULATE_MTORC1	ATP6V0C
176	REACTOME_AMINO_ACIDS_REGULATE_MTORC1	ATP6V0D1
177	REACTOME_AMINO_ACIDS_REGULATE_MTORC1	ATP6V0D2
178	REACTOME_AMINO_ACIDS_REGULATE_MTORC1	ATP6V0E1
179	REACTOME_AMINO_ACIDS_REGULATE_MTORC1	ATP6V0E2
180	REACTOME_AMINO_ACIDS_REGULATE_MTORC1	ATP6V1A
181	REACTOME_AMINO_ACIDS_REGULATE_MTORC1	ATP6V1B1
182	REACTOME_AMINO_ACIDS_REGULATE_MTORC1	ATP6V1B2
183	REACTOME_AMINO_ACIDS_REGULATE_MTORC1	ATP6V1C1
184	REACTOME_AMINO_ACIDS_REGULATE_MTORC1	ATP6V1C2
185	REACTOME_AMINO_ACIDS_REGULATE_MTORC1	ATP6V1D
186	REACTOME_AMINO_ACIDS_REGULATE_MTORC1	ATP6V1E1
187	REACTOME_AMINO_ACIDS_REGULATE_MTORC1	ATP6V1E2
188	REACTOME_AMINO_ACIDS_REGULATE_MTORC1	ATP6V1F
189	REACTOME_AMINO_ACIDS_REGULATE_MTORC1	ATP6V1G1
190	REACTOME_AMINO_ACIDS_REGULATE_MTORC1	ATP6V1G2
191	REACTOME_AMINO_ACIDS_REGULATE_MTORC1	ATP6V1G3
192	REACTOME_AMINO_ACIDS_REGULATE_MTORC1	ATP6V1H
193	GOBP_ALPHA_AMINO_ACID_METABOLIC_PROCESS	ATP7A
194	GOBP_PEPTIDYL_AMINO_ACID_MODIFICATION	ATPSCKMT
195	GOBP_PEPTIDYL_AMINO_ACID_MODIFICATION	ATR
196	GOBP_PEPTIDYL_AMINO_ACID_MODIFICATION	ATRX
197	GOBP_PEPTIDYL_AMINO_ACID_MODIFICATION	ATXN7
198	GOBP_PEPTIDYL_AMINO_ACID_MODIFICATION	ATXN7L3
199	GOBP_ALPHA_AMINO_ACID_CATABOLIC_PROCESS	AUH
200	GOBP_PEPTIDYL_AMINO_ACID_MODIFICATION	AURKA
201	GOBP_PEPTIDYL_AMINO_ACID_MODIFICATION	AURKB
202	GOBP_PEPTIDYL_AMINO_ACID_MODIFICATION	AURKC
203	GOBP_PEPTIDYL_AMINO_ACID_MODIFICATION	AUTS2
204	GOBP_ACIDIC_AMINO_ACID_TRANSPORT	AVP
205	GOBP_ACIDIC_AMINO_ACID_TRANSPORT	AVPR1A
206	GOBP_ACIDIC_AMINO_ACID_TRANSPORT	AVPR1B
207	GOBP_PEPTIDYL_AMINO_ACID_MODIFICATION	AXIN1
208	GOBP_PEPTIDYL_AMINO_ACID_MODIFICATION	AXL
209	GOBP_ALPHA_AMINO_ACID_METABOLIC_PROCESS	AZIN1
210	GOBP_ALPHA_AMINO_ACID_METABOLIC_PROCESS	AZIN2
211	GOBP_PEPTIDYL_AMINO_ACID_MODIFICATION	AZU1
212	GOBP_PEPTIDYL_AMINO_ACID_MODIFICATION	B4GALNT2
213	GOBP_ALPHA_AMINO_ACID_METABOLIC_PROCESS	BAAT
214	GOBP_PEPTIDYL_AMINO_ACID_MODIFICATION	BAG4
215	GOBP_PEPTIDYL_AMINO_ACID_MODIFICATION	BAG6
216	GOBP_PEPTIDYL_AMINO_ACID_MODIFICATION	BAK1
217	GOBP_PEPTIDYL_AMINO_ACID_MODIFICATION	BANK1
218	GOBP_PEPTIDYL_AMINO_ACID_MODIFICATION	BAX
219	GOBP_PEPTIDYL_AMINO_ACID_MODIFICATION	BAZ1B
220	GOBP_AMINO_ACID_BETAINE_BIOSYNTHETIC_PROCESS	BBOX1
221	GOBP_PEPTIDYL_AMINO_ACID_MODIFICATION	BCAR3
222	GOBP_ALPHA_AMINO_ACID_METABOLIC_PROCESS	BCAT1
223	GOBP_ALPHA_AMINO_ACID_CATABOLIC_PROCESS	BCAT2
224	GOBP_BRANCHED_CHAIN_AMINO_ACID_CATABOLIC_PROCESS	BCKDHA
225	GOBP_BRANCHED_CHAIN_AMINO_ACID_CATABOLIC_PROCESS	BCKDHB
226	GOBP_BRANCHED_CHAIN_AMINO_ACID_CATABOLIC_PROCESS	BCKDK
227	GOBP_PEPTIDYL_AMINO_ACID_MODIFICATION	BCL11A
228	GOBP_PEPTIDYL_AMINO_ACID_MODIFICATION	BCL2
229	GOBP_PEPTIDYL_AMINO_ACID_MODIFICATION	BCOR
230	GOBP_PEPTIDYL_AMINO_ACID_MODIFICATION	BCR
231	GOBP_PEPTIDYL_AMINO_ACID_MODIFICATION	BDKRB2
232	GOBP_PEPTIDYL_AMINO_ACID_MODIFICATION	BDNF
233	GOBP_RESPONSE_TO_AMINO_ACID_STARVATION	BECN1
234	GOBP_PEPTIDYL_AMINO_ACID_MODIFICATION	BEND3
235	GOBP_PEPTIDYL_AMINO_ACID_MODIFICATION	BGN
236	GOBP_ALPHA_AMINO_ACID_METABOLIC_PROCESS	BHMT
237	GOBP_ALPHA_AMINO_ACID_METABOLIC_PROCESS	BHMT2
238	GOBP_PEPTIDYL_AMINO_ACID_MODIFICATION	BLK
239	GOBP_ALPHA_AMINO_ACID_CATABOLIC_PROCESS	BLMH
240	GOBP_PEPTIDYL_AMINO_ACID_MODIFICATION	BLOC1S1
241	GOBP_ALPHA_AMINO_ACID_METABOLIC_PROCESS	BLOC1S6
242	GOBP_PEPTIDYL_AMINO_ACID_MODIFICATION	BMP6
243	GOBP_PEPTIDYL_AMINO_ACID_MODIFICATION	BMP7
244	GOBP_RESPONSE_TO_AMINO_ACID_STARVATION	BMT2
245	GOBP_PEPTIDYL_AMINO_ACID_MODIFICATION	BMX
246	GOBP_CELLULAR_AMINO_ACID_METABOLIC_PROCESS	BPHL
247	GOBP_PEPTIDYL_AMINO_ACID_MODIFICATION	BRAF
248	GOBP_PEPTIDYL_AMINO_ACID_MODIFICATION	BRCA1
249	GOBP_PEPTIDYL_AMINO_ACID_MODIFICATION	BRCA2
250	GOBP_PEPTIDYL_AMINO_ACID_MODIFICATION	BRD1
251	GOBP_PEPTIDYL_AMINO_ACID_MODIFICATION	BRD4
252	GOBP_PEPTIDYL_AMINO_ACID_MODIFICATION	BRD7
253	GOBP_PEPTIDYL_AMINO_ACID_MODIFICATION	BRD8
254	GOBP_PEPTIDYL_AMINO_ACID_MODIFICATION	BRPF1
255	GOBP_PEPTIDYL_AMINO_ACID_MODIFICATION	BRPF3
256	GOBP_PEPTIDYL_AMINO_ACID_MODIFICATION	BRSK1
257	GOBP_PEPTIDYL_AMINO_ACID_MODIFICATION	BRSK2
258	GOBP_PEPTIDYL_AMINO_ACID_MODIFICATION	BST1
259	GOBP_PEPTIDYL_AMINO_ACID_MODIFICATION	BTC
260	GOBP_PEPTIDYL_AMINO_ACID_MODIFICATION	BTK
261	KEGG_SELENOAMINO_ACID_METABOLISM	BUD23
262	GOBP_PEPTIDYL_AMINO_ACID_MODIFICATION	C8orf44-SGK3
263	HP_ABNORMAL_CIRCULATING_AMINO_ACID_CONCENTRATION	CA5A
264	GOBP_PEPTIDYL_AMINO_ACID_MODIFICATION	CAB39
265	GOBP_ALPHA_AMINO_ACID_METABOLIC_PROCESS	CAD
266	GOBP_PEPTIDYL_AMINO_ACID_MODIFICATION	CADM4
267	GOBP_PEPTIDYL_AMINO_ACID_MODIFICATION	CALCR
268	GOBP_PEPTIDYL_AMINO_ACID_MODIFICATION	CALM1
269	GOBP_PEPTIDYL_AMINO_ACID_MODIFICATION	CALM2
270	GOBP_PEPTIDYL_AMINO_ACID_MODIFICATION	CALM3
271	GOBP_PEPTIDYL_AMINO_ACID_MODIFICATION	CAMK1
272	GOBP_PEPTIDYL_AMINO_ACID_MODIFICATION	CAMK1D
273	GOBP_PEPTIDYL_AMINO_ACID_MODIFICATION	CAMK1G
274	GOBP_PEPTIDYL_AMINO_ACID_MODIFICATION	CAMK2A
275	GOBP_PEPTIDYL_AMINO_ACID_MODIFICATION	CAMK2D
276	GOBP_PEPTIDYL_AMINO_ACID_MODIFICATION	CAMK4
277	GOBP_PEPTIDYL_AMINO_ACID_MODIFICATION	CAMKK2
278	GOBP_PEPTIDYL_AMINO_ACID_MODIFICATION	CAMKMT
279	GOBP_PEPTIDYL_AMINO_ACID_MODIFICATION	CAMKV
280	GOBP_PEPTIDYL_AMINO_ACID_MODIFICATION	CAPN3
281	GOBP_PEPTIDYL_AMINO_ACID_MODIFICATION	CAPRIN2
282	GOBP_PEPTIDYL_AMINO_ACID_MODIFICATION	CARM1
283	GOBP_CELLULAR_AMINO_ACID_CATABOLIC_PROCESS	CARNMT1
284	GOBP_CELLULAR_AMINO_ACID_CATABOLIC_PROCESS	CARNS1
285	GOBP_AMINO_ACID_ACTIVATION	CARS1
286	GOBP_AMINO_ACID_ACTIVATION	CARS2
287	GOMF_AMINO_ACID_BINDING	CASR
288	GOBP_PEPTIDYL_AMINO_ACID_MODIFICATION	CASS4
289	GOMF_AMINO_ACID_BINDING	CASTOR1
290	GOMF_AMINO_ACID_BINDING	CASTOR2
291	GOBP_PEPTIDYL_AMINO_ACID_MODIFICATION	CAV1
292	GOMF_MODIFIED_AMINO_ACID_BINDING	CAVIN2
293	GOBP_PEPTIDYL_AMINO_ACID_MODIFICATION	CBL
294	GOBP_PEPTIDYL_AMINO_ACID_MODIFICATION	CBLB
295	GOBP_PEPTIDYL_AMINO_ACID_MODIFICATION	CBLC
296	GOBP_ALPHA_AMINO_ACID_CATABOLIC_PROCESS	CBS
297	GOBP_ALPHA_AMINO_ACID_CATABOLIC_PROCESS	CBSL
298	GOBP_PEPTIDYL_AMINO_ACID_MODIFICATION	CBX4
299	GOBP_PEPTIDYL_AMINO_ACID_MODIFICATION	CCL5
300	KRIGE_AMINO_ACID_DEPRIVATION	CCNG2
301	GOBP_PEPTIDYL_AMINO_ACID_MODIFICATION	CD24
302	GOBP_PEPTIDYL_AMINO_ACID_MODIFICATION	CD300A
303	GOMF_MODIFIED_AMINO_ACID_BINDING	CD300LF
304	GOBP_PEPTIDYL_AMINO_ACID_MODIFICATION	CD36
305	GOBP_PEPTIDYL_AMINO_ACID_MODIFICATION	CD3E
306	GOBP_PEPTIDYL_AMINO_ACID_MODIFICATION	CD4
307	GOBP_PEPTIDYL_AMINO_ACID_MODIFICATION	CD40
308	GOBP_PEPTIDYL_AMINO_ACID_MODIFICATION	CD44
309	GOBP_PEPTIDYL_AMINO_ACID_MODIFICATION	CD74
310	GOBP_PEPTIDYL_AMINO_ACID_MODIFICATION	CD80
311	GOBP_PEPTIDYL_AMINO_ACID_MODIFICATION	CD81
312	GOBP_PEPTIDYL_AMINO_ACID_MODIFICATION	CDC42BPA
313	GOBP_PEPTIDYL_AMINO_ACID_MODIFICATION	CDC42BPB
314	GOBP_PEPTIDYL_AMINO_ACID_MODIFICATION	CDC42BPG
315	GOBP_PEPTIDYL_AMINO_ACID_MODIFICATION	CDC7
316	GOBP_PEPTIDYL_AMINO_ACID_MODIFICATION	CDK1
317	GOBP_PEPTIDYL_AMINO_ACID_MODIFICATION	CDK10
318	GOBP_PEPTIDYL_AMINO_ACID_MODIFICATION	CDK2
319	GOBP_PEPTIDYL_AMINO_ACID_MODIFICATION	CDK5
320	GOBP_PEPTIDYL_AMINO_ACID_MODIFICATION	CDK5R1
321	GOBP_RESPONSE_TO_AMINO_ACID_STARVATION	CDKN1A
322	GOBP_ALPHA_AMINO_ACID_CATABOLIC_PROCESS	CDO1
323	GOBP_PEPTIDYL_AMINO_ACID_MODIFICATION	CDY1
324	GOBP_PEPTIDYL_AMINO_ACID_MODIFICATION	CDY1B
325	GOBP_PEPTIDYL_AMINO_ACID_MODIFICATION	CDY2A
326	GOBP_PEPTIDYL_AMINO_ACID_MODIFICATION	CDY2B
327	KRIGE_AMINO_ACID_DEPRIVATION	CEBPB
328	REACTOME_RESPONSE_OF_EIF2AK4_GCN2_TO_AMINO_ACID_DEFICIENCY	CEBPG
329	GOBP_PEPTIDYL_AMINO_ACID_MODIFICATION	CEMIP
330	GOMF_AMINO_ACID_BINDING	CEP104
331	GOBP_PEPTIDYL_AMINO_ACID_MODIFICATION	CEP41
332	GOBP_PEPTIDYL_AMINO_ACID_MODIFICATION	CEP43
333	GOBP_PEPTIDYL_AMINO_ACID_MODIFICATION	CFAP20
334	GOBP_CELLULAR_MODIFIED_AMINO_ACID_METABOLIC_PROCESS	CGA
335	GOBP_CELLULAR_MODIFIED_AMINO_ACID_BIOSYNTHETIC_PROCESS	CHAC1
336	GOBP_CELLULAR_MODIFIED_AMINO_ACID_BIOSYNTHETIC_PROCESS	CHAC2
337	GOBP_PEPTIDYL_AMINO_ACID_MODIFICATION	CHCHD4
338	GOBP_PEPTIDYL_AMINO_ACID_MODIFICATION	CHD5
339	GOBP_AMINO_ACID_BETAINE_BIOSYNTHETIC_PROCESS	CHDH
340	GOBP_PEPTIDYL_AMINO_ACID_MODIFICATION	CHEK1
341	GOBP_PEPTIDYL_AMINO_ACID_MODIFICATION	CHEK2
342	GOBP_PEPTIDYL_AMINO_ACID_MODIFICATION	CHI3L1
343	GOBP_PEPTIDYL_AMINO_ACID_MODIFICATION	CHMP6
344	GOBP_PEPTIDYL_AMINO_ACID_MODIFICATION	CHUK
345	GOBP_PEPTIDYL_AMINO_ACID_MODIFICATION	CIT
346	GOBP_CELLULAR_MODIFIED_AMINO_ACID_BIOSYNTHETIC_PROCESS	CKB
347	GOBP_CELLULAR_MODIFIED_AMINO_ACID_BIOSYNTHETIC_PROCESS	CKM
348	GOBP_CELLULAR_MODIFIED_AMINO_ACID_BIOSYNTHETIC_PROCESS	CKMT1A
349	GOBP_CELLULAR_MODIFIED_AMINO_ACID_BIOSYNTHETIC_PROCESS	CKMT1B
350	GOBP_CELLULAR_MODIFIED_AMINO_ACID_BIOSYNTHETIC_PROCESS	CKMT2
351	GOBP_PEPTIDYL_AMINO_ACID_MODIFICATION	CLCF1
352	GOBP_PEPTIDYL_AMINO_ACID_MODIFICATION	CLEC6A
353	GOBP_PEPTIDYL_AMINO_ACID_MODIFICATION	CLEC7A
354	GOBP_CELLULAR_MODIFIED_AMINO_ACID_METABOLIC_PROCESS	CLIC1
355	GOBP_CELLULAR_MODIFIED_AMINO_ACID_METABOLIC_PROCESS	CLIC2
356	GOBP_CELLULAR_MODIFIED_AMINO_ACID_METABOLIC_PROCESS	CLIC3
357	GOBP_CELLULAR_MODIFIED_AMINO_ACID_METABOLIC_PROCESS	CLIC5
358	GOBP_PEPTIDYL_AMINO_ACID_MODIFICATION	CLIP3
359	GOBP_PEPTIDYL_AMINO_ACID_MODIFICATION	CLK1
360	GOBP_PEPTIDYL_AMINO_ACID_MODIFICATION	CLK2
361	GOBP_PEPTIDYL_AMINO_ACID_MODIFICATION	CLK3
362	GOBP_PEPTIDYL_AMINO_ACID_MODIFICATION	CLK4
363	GOBP_ALPHA_AMINO_ACID_METABOLIC_PROCESS	CLN3
364	GOBP_ACIDIC_AMINO_ACID_TRANSPORT	CLN8
365	GOBP_PEPTIDYL_AMINO_ACID_MODIFICATION	CLOCK
366	GOBP_PEPTIDYL_AMINO_ACID_MODIFICATION	CLSPN
367	GOBP_AMINO_ACID_IMPORT	CLTRN
368	GOBP_PEPTIDYL_AMINO_ACID_MODIFICATION	CNKSR3
369	GOBP_PEPTIDYL_AMINO_ACID_MODIFICATION	CNOT7
370	GOBP_PEPTIDYL_AMINO_ACID_MODIFICATION	CNOT9
371	GOBP_PEPTIDYL_AMINO_ACID_MODIFICATION	CNTF
372	GOBP_PEPTIDYL_AMINO_ACID_MODIFICATION	CNTN1
373	GOBP_PEPTIDYL_AMINO_ACID_MODIFICATION	COPRS
374	HP_ABNORMAL_CIRCULATING_AMINO_ACID_CONCENTRATION	COQ9
375	HP_ABNORMAL_CIRCULATING_AMINO_ACID_CONCENTRATION	COX10
376	HP_ABNORMAL_CIRCULATING_AMINO_ACID_CONCENTRATION	COX16
377	HP_ABNORMAL_CIRCULATING_AMINO_ACID_CONCENTRATION	COX5A
378	HP_ABNORMAL_CIRCULATING_AMINO_ACID_CONCENTRATION	COX6B1
379	HP_ABNORMAL_CIRCULATING_AMINO_ACID_CONCENTRATION	COX8A
380	GOBP_PEPTIDYL_AMINO_ACID_MODIFICATION	CPA4
381	GOMF_MODIFIED_AMINO_ACID_BINDING	CPNE1
382	GOMF_MODIFIED_AMINO_ACID_BINDING	CPNE6
383	GOBP_CELLULAR_MODIFIED_AMINO_ACID_METABOLIC_PROCESS	CPQ
384	GOBP_ALPHA_AMINO_ACID_METABOLIC_PROCESS	CPS1
385	GOBP_AMINO_ACID_BETAINE_METABOLIC_PROCESS	CPT1A
386	GOBP_AMINO_ACID_BETAINE_METABOLIC_PROCESS	CPT1B
387	GOBP_AMINO_ACID_BETAINE_METABOLIC_PROCESS	CPT1C
388	GOBP_AMINO_ACID_BETAINE_METABOLIC_PROCESS	CPT2
389	GOBP_AMINO_ACID_BETAINE_METABOLIC_PROCESS	CRAT
390	GOBP_N_TERMINAL_PROTEIN_AMINO_ACID_ACETYLATION	CREBBP
391	GOBP_PEPTIDYL_AMINO_ACID_MODIFICATION	CREBL2
392	GOBP_PEPTIDYL_AMINO_ACID_MODIFICATION	CRLF1
393	GOBP_AMINO_ACID_BETAINE_METABOLIC_PROCESS	CROT
394	GOBP_PEPTIDYL_AMINO_ACID_MODIFICATION	CRTAP
395	GOBP_PEPTIDYL_AMINO_ACID_MODIFICATION	CRTC2
396	GOBP_ALPHA_AMINO_ACID_CATABOLIC_PROCESS	CRYM
397	WP_AMINO_ACID_METABOLISM	CS
398	GOBP_ALPHA_AMINO_ACID_CATABOLIC_PROCESS	CSAD
399	GOBP_PEPTIDYL_AMINO_ACID_MODIFICATION	CSF1R
400	GOBP_PEPTIDYL_AMINO_ACID_MODIFICATION	CSF2
401	GOBP_PEPTIDYL_AMINO_ACID_MODIFICATION	CSF3
402	GOBP_PEPTIDYL_AMINO_ACID_MODIFICATION	CSH1
403	GOBP_PEPTIDYL_AMINO_ACID_MODIFICATION	CSH2
404	GOBP_PEPTIDYL_AMINO_ACID_MODIFICATION	CSHL1
405	GOBP_PEPTIDYL_AMINO_ACID_MODIFICATION	CSK
406	GOBP_PEPTIDYL_AMINO_ACID_MODIFICATION	CSKMT
407	GOBP_PEPTIDYL_AMINO_ACID_MODIFICATION	CSNK1A1
408	GOBP_PEPTIDYL_AMINO_ACID_MODIFICATION	CSNK1A1L
409	GOBP_PEPTIDYL_AMINO_ACID_MODIFICATION	CSNK1D
410	GOBP_PEPTIDYL_AMINO_ACID_MODIFICATION	CSNK1E
411	GOBP_PEPTIDYL_AMINO_ACID_MODIFICATION	CSNK1G1
412	GOBP_PEPTIDYL_AMINO_ACID_MODIFICATION	CSNK1G2
413	GOBP_PEPTIDYL_AMINO_ACID_MODIFICATION	CSNK1G3
414	GOBP_PEPTIDYL_AMINO_ACID_MODIFICATION	CSNK2A1
415	GOBP_PEPTIDYL_AMINO_ACID_MODIFICATION	CSNK2A2
416	GOBP_PEPTIDYL_AMINO_ACID_MODIFICATION	CSNK2B
417	GOBP_PEPTIDYL_AMINO_ACID_MODIFICATION	CSPG4
418	GOBP_PEPTIDYL_AMINO_ACID_MODIFICATION	CTBP1
419	GOBP_PEPTIDYL_AMINO_ACID_MODIFICATION	CTCF
420	GOBP_PEPTIDYL_AMINO_ACID_MODIFICATION	CTCFL
421	GOBP_PEPTIDYL_AMINO_ACID_MODIFICATION	CTF1
422	GOBP_ALPHA_AMINO_ACID_METABOLIC_PROCESS	CTH
423	GOBP_PEPTIDYL_AMINO_ACID_MODIFICATION	CTNNB1
424	GOBP_AMINO_ACID_TRANSPORT	CTNS
425	GOBP_ALPHA_AMINO_ACID_METABOLIC_PROCESS	CTPS1
426	GOBP_ALPHA_AMINO_ACID_METABOLIC_PROCESS	CTPS2
427	GOBP_PEPTIDYL_AMINO_ACID_MODIFICATION	CTR9
428	GOBP_CELLULAR_MODIFIED_AMINO_ACID_METABOLIC_PROCESS	CTSB
429	GOBP_CELLULAR_MODIFIED_AMINO_ACID_METABOLIC_PROCESS	CTSK
430	GOBP_PEPTIDYL_AMINO_ACID_MODIFICATION	CWC27
431	KRIGE_AMINO_ACID_DEPRIVATION	CXCL8
432	GOBP_PEPTIDYL_AMINO_ACID_MODIFICATION	CXXC1
433	GOBP_PEPTIDYL_AMINO_ACID_MODIFICATION	DAD1
434	GOBP_AMINO_ACID_ACTIVATION	DALRD3
435	GOBP_ALPHA_AMINO_ACID_CATABOLIC_PROCESS	DAO
436	GOBP_RESPONSE_TO_AMINO_ACID_STARVATION	DAP
437	GOBP_RESPONSE_TO_AMINO_ACID_STARVATION	DAPL1
438	GOBP_AMINO_ACID_ACTIVATION	DARS1
439	GOBP_AMINO_ACID_ACTIVATION	DARS2
440	REACTOME_METABOLISM_OF_AMINO_ACIDS_AND_DERIVATIVES	DBH
441	GOBP_BRANCHED_CHAIN_AMINO_ACID_CATABOLIC_PROCESS	DBT
442	GOBP_PEPTIDYL_AMINO_ACID_MODIFICATION	DCAF1
443	GOBP_PEPTIDYL_AMINO_ACID_MODIFICATION	DCLK1
444	GOBP_PEPTIDYL_AMINO_ACID_MODIFICATION	DCLK2
445	GOBP_PEPTIDYL_AMINO_ACID_MODIFICATION	DCLK3
446	GOBP_PEPTIDYL_AMINO_ACID_MODIFICATION	DCN
447	GOBP_ALPHA_AMINO_ACID_METABOLIC_PROCESS	DCT
448	GOBP_ALPHA_AMINO_ACID_CATABOLIC_PROCESS	DDAH1
449	GOBP_ALPHA_AMINO_ACID_CATABOLIC_PROCESS	DDAH2
450	GOBP_CELLULAR_AMINO_ACID_METABOLIC_PROCESS	DDC
451	KRIGE_AMINO_ACID_DEPRIVATION	DDIT3
452	GOBP_PEPTIDYL_AMINO_ACID_MODIFICATION	DDIT4
453	GOBP_ALPHA_AMINO_ACID_CATABOLIC_PROCESS	DDO
454	GOBP_PEPTIDYL_AMINO_ACID_MODIFICATION	DDOST
455	GOBP_PEPTIDYL_AMINO_ACID_MODIFICATION	DDR1
456	GOBP_PEPTIDYL_AMINO_ACID_MODIFICATION	DDR2
457	GOBP_RESPONSE_TO_AMINO_ACID_STARVATION	DEPDC5
458	GOBP_PEPTIDYL_AMINO_ACID_MODIFICATION	DERL3
459	GOBP_PEPTIDYL_AMINO_ACID_MODIFICATION	DESI1
460	GOBP_PEPTIDYL_AMINO_ACID_MODIFICATION	DGKQ
461	GOBP_ALPHA_AMINO_ACID_METABOLIC_PROCESS	DGLUCY
462	GOBP_ALPHA_AMINO_ACID_METABOLIC_PROCESS	DHFR
463	GOBP_ALPHA_AMINO_ACID_METABOLIC_PROCESS	DHFR2
464	GOBP_ALPHA_AMINO_ACID_METABOLIC_PROCESS	DHFRP1
465	GOBP_PEPTIDYL_AMINO_ACID_MODIFICATION	DHPS
466	HP_INCREASED_URINARY_NON_PROTEINOGENIC_AMINO_ACID_LEVEL	DHTKD1
467	GOBP_CELLULAR_AMINO_ACID_METABOLIC_PROCESS	DIO1
468	GOBP_CELLULAR_MODIFIED_AMINO_ACID_CATABOLIC_PROCESS	DIO2
469	GOBP_CELLULAR_MODIFIED_AMINO_ACID_CATABOLIC_PROCESS	DIO3
470	GOBP_PEPTIDYL_AMINO_ACID_MODIFICATION	DIP2A
471	GOBP_PEPTIDYL_AMINO_ACID_MODIFICATION	DIP2B
472	GOBP_PEPTIDYL_AMINO_ACID_MODIFICATION	DKK1
473	REACTOME_METABOLISM_OF_AMINO_ACIDS_AND_DERIVATIVES	DLAT
474	GOBP_BRANCHED_CHAIN_AMINO_ACID_CATABOLIC_PROCESS	DLD
475	GOBP_PEPTIDYL_AMINO_ACID_MODIFICATION	DLG3
476	GOBP_PEPTIDYL_AMINO_ACID_MODIFICATION	DLG4
477	GOBP_ALPHA_AMINO_ACID_CATABOLIC_PROCESS	DLST
478	GOBP_PEPTIDYL_AMINO_ACID_MODIFICATION	DMAP1
479	GOBP_PEPTIDYL_AMINO_ACID_MODIFICATION	DMD
480	GOBP_AMINO_ACID_BETAINE_METABOLIC_PROCESS	DMGDH
481	GOBP_PEPTIDYL_AMINO_ACID_MODIFICATION	DMPK
482	GOBP_PEPTIDYL_AMINO_ACID_MODIFICATION	DMRTC2
483	GOBP_PEPTIDYL_AMINO_ACID_MODIFICATION	DMTN
484	GOBP_PEPTIDYL_AMINO_ACID_MODIFICATION	DNAJC24
485	GOBP_PEPTIDYL_AMINO_ACID_MODIFICATION	DNMT1
486	GOBP_PEPTIDYL_AMINO_ACID_MODIFICATION	DNMT3B
487	GOBP_PEPTIDYL_AMINO_ACID_MODIFICATION	DOCK3
488	GOBP_PEPTIDYL_AMINO_ACID_MODIFICATION	DOCK7
489	GOBP_PEPTIDYL_AMINO_ACID_MODIFICATION	DOHH
490	GOBP_PEPTIDYL_AMINO_ACID_MODIFICATION	DOK7
491	GOBP_PEPTIDYL_AMINO_ACID_MODIFICATION	DOT1L
492	GOBP_ALPHA_AMINO_ACID_METABOLIC_PROCESS	DPEP1
493	GOBP_PEPTIDYL_AMINO_ACID_MODIFICATION	DPH1
494	GOBP_PEPTIDYL_AMINO_ACID_MODIFICATION	DPH2
495	GOBP_PEPTIDYL_AMINO_ACID_MODIFICATION	DPH3
496	GOBP_PEPTIDYL_AMINO_ACID_MODIFICATION	DPH3P1
497	GOBP_PEPTIDYL_AMINO_ACID_MODIFICATION	DPH5
498	GOBP_PEPTIDYL_AMINO_ACID_MODIFICATION	DPH6
499	GOBP_PEPTIDYL_AMINO_ACID_MODIFICATION	DPH7
500	GOBP_PEPTIDYL_AMINO_ACID_MODIFICATION	DPM3
501	GOBP_PEPTIDYL_AMINO_ACID_MODIFICATION	DPY19L1
502	GOBP_PEPTIDYL_AMINO_ACID_MODIFICATION	DPY19L2
503	GOBP_PEPTIDYL_AMINO_ACID_MODIFICATION	DPY19L3
504	GOBP_PEPTIDYL_AMINO_ACID_MODIFICATION	DPY19L4
505	GOBP_PEPTIDYL_AMINO_ACID_MODIFICATION	DPY30
506	GOBP_CELLULAR_AMINO_ACID_BIOSYNTHETIC_PROCESS	DPYD
507	GOBP_PEPTIDYL_AMINO_ACID_MODIFICATION	DR1
508	GOBP_PEPTIDYL_AMINO_ACID_MODIFICATION	DRD1
509	GOBP_PEPTIDYL_AMINO_ACID_MODIFICATION	DSTYK
510	GOBP_ACIDIC_AMINO_ACID_TRANSPORT	DTNBP1
511	GOBP_CELLULAR_MODIFIED_AMINO_ACID_METABOLIC_PROCESS	DUOX1
512	GOBP_CELLULAR_MODIFIED_AMINO_ACID_METABOLIC_PROCESS	DUOX2
513	GOBP_CELLULAR_MODIFIED_AMINO_ACID_METABOLIC_PROCESS	DUOXA1
514	GOBP_CELLULAR_MODIFIED_AMINO_ACID_METABOLIC_PROCESS	DUOXA2
515	GOBP_PEPTIDYL_AMINO_ACID_MODIFICATION	DUSP22
516	GOBP_PEPTIDYL_AMINO_ACID_MODIFICATION	DVL2
517	GOBP_PEPTIDYL_AMINO_ACID_MODIFICATION	DYDC1
518	GOBP_PEPTIDYL_AMINO_ACID_MODIFICATION	DYDC2
519	GOBP_PEPTIDYL_AMINO_ACID_MODIFICATION	DYRK1A
520	GOBP_PEPTIDYL_AMINO_ACID_MODIFICATION	DYRK1B
521	GOBP_PEPTIDYL_AMINO_ACID_MODIFICATION	DYRK2
522	GOBP_PEPTIDYL_AMINO_ACID_MODIFICATION	DYRK3
523	GOBP_PEPTIDYL_AMINO_ACID_MODIFICATION	DYRK4
524	GOBP_AMINO_ACID_ACTIVATION	EARS2
525	GOBP_BRANCHED_CHAIN_AMINO_ACID_CATABOLIC_PROCESS	ECHS1
526	GOBP_PEPTIDYL_AMINO_ACID_MODIFICATION	EEF1AKMT1
527	GOBP_PEPTIDYL_AMINO_ACID_MODIFICATION	EEF1AKMT2
528	GOBP_PEPTIDYL_AMINO_ACID_MODIFICATION	EEF1AKMT3
529	GOBP_PEPTIDYL_AMINO_ACID_MODIFICATION	EEF1AKMT4
530	REACTOME_METABOLISM_OF_AMINO_ACIDS_AND_DERIVATIVES	EEF1E1
531	GOBP_CELLULAR_MODIFIED_AMINO_ACID_METABOLIC_PROCESS	EEF1G
532	GOBP_PEPTIDYL_AMINO_ACID_MODIFICATION	EEF2KMT
533	REACTOME_METABOLISM_OF_AMINO_ACIDS_AND_DERIVATIVES	EEFSEC
534	GOBP_PEPTIDYL_AMINO_ACID_MODIFICATION	EFEMP1
535	GOBP_PEPTIDYL_AMINO_ACID_MODIFICATION	EFNA1
536	GOBP_PEPTIDYL_AMINO_ACID_MODIFICATION	EFNA5
537	GOBP_PEPTIDYL_AMINO_ACID_MODIFICATION	EGF
538	GOBP_PEPTIDYL_AMINO_ACID_MODIFICATION	EGFLAM
539	GOBP_PEPTIDYL_AMINO_ACID_MODIFICATION	EGFR
540	GOBP_PEPTIDYL_AMINO_ACID_MODIFICATION	EGLN1
541	GOBP_PEPTIDYL_AMINO_ACID_MODIFICATION	EGLN2
542	GOBP_PEPTIDYL_AMINO_ACID_MODIFICATION	EGLN3
543	GOBP_PEPTIDYL_AMINO_ACID_MODIFICATION	EGR1
544	GOBP_PEPTIDYL_AMINO_ACID_MODIFICATION	EGR2
545	GOBP_PEPTIDYL_AMINO_ACID_MODIFICATION	EHD4
546	WP_AMINO_ACID_METABOLISM	EHHADH
547	GOBP_PEPTIDYL_AMINO_ACID_MODIFICATION	EHMT1
548	GOBP_PEPTIDYL_AMINO_ACID_MODIFICATION	EHMT2
549	GOBP_PEPTIDYL_AMINO_ACID_MODIFICATION	EID1
550	GOBP_RESPONSE_TO_AMINO_ACID_STARVATION	EIF2A
551	GOBP_PEPTIDYL_AMINO_ACID_MODIFICATION	EIF2AK2
552	GOBP_PEPTIDYL_AMINO_ACID_MODIFICATION	EIF2AK3
553	GOBP_RESPONSE_TO_AMINO_ACID_STARVATION	EIF2AK4
554	GOBP_RESPONSE_TO_AMINO_ACID_STARVATION	EIF2S1
555	REACTOME_RESPONSE_OF_EIF2AK4_GCN2_TO_AMINO_ACID_DEFICIENCY	EIF2S2
556	REACTOME_RESPONSE_OF_EIF2AK4_GCN2_TO_AMINO_ACID_DEFICIENCY	EIF2S3
557	GOBP_PEPTIDYL_AMINO_ACID_MODIFICATION	EIF4G1
558	GOBP_ALPHA_AMINO_ACID_METABOLIC_PROCESS	ENOPH1
559	GOBP_CELLULAR_AMINO_ACID_CATABOLIC_PROCESS	ENOSF1
560	GOBP_PEPTIDYL_AMINO_ACID_MODIFICATION	ENPP2
561	GOMF_TRIPLET_CODON_AMINO_ACID_ADAPTOR_ACTIVITY	ENSG00000228549
562	GOBP_PEPTIDYL_AMINO_ACID_MODIFICATION	ENY2
563	GOBP_PEPTIDYL_AMINO_ACID_MODIFICATION	EOGT
564	GOBP_N_TERMINAL_PROTEIN_AMINO_ACID_ACETYLATION	EP300
565	GOBP_PEPTIDYL_AMINO_ACID_MODIFICATION	EP400
566	GOBP_PEPTIDYL_AMINO_ACID_MODIFICATION	EPC1
567	GOBP_PEPTIDYL_AMINO_ACID_MODIFICATION	EPC2
568	GOBP_PEPTIDYL_AMINO_ACID_MODIFICATION	EPGN
569	GOBP_PEPTIDYL_AMINO_ACID_MODIFICATION	EPHA1
570	GOBP_PEPTIDYL_AMINO_ACID_MODIFICATION	EPHA10
571	GOBP_PEPTIDYL_AMINO_ACID_MODIFICATION	EPHA2
572	GOBP_PEPTIDYL_AMINO_ACID_MODIFICATION	EPHA3
573	GOBP_PEPTIDYL_AMINO_ACID_MODIFICATION	EPHA4
574	GOBP_PEPTIDYL_AMINO_ACID_MODIFICATION	EPHA5
575	GOBP_PEPTIDYL_AMINO_ACID_MODIFICATION	EPHA6
576	GOBP_PEPTIDYL_AMINO_ACID_MODIFICATION	EPHA7
577	GOBP_PEPTIDYL_AMINO_ACID_MODIFICATION	EPHA8
578	GOBP_PEPTIDYL_AMINO_ACID_MODIFICATION	EPHB1
579	GOBP_PEPTIDYL_AMINO_ACID_MODIFICATION	EPHB2
580	GOBP_PEPTIDYL_AMINO_ACID_MODIFICATION	EPHB3
581	GOBP_PEPTIDYL_AMINO_ACID_MODIFICATION	EPHB4
582	GOBP_PEPTIDYL_AMINO_ACID_MODIFICATION	EPHB6
583	GOBP_PEPTIDYL_AMINO_ACID_MODIFICATION	EPO
584	GOBP_AMINO_ACID_ACTIVATION	EPRS1
585	GOBP_PEPTIDYL_AMINO_ACID_MODIFICATION	ERBB2
586	GOBP_PEPTIDYL_AMINO_ACID_MODIFICATION	ERBB3
587	GOBP_PEPTIDYL_AMINO_ACID_MODIFICATION	ERBB4
588	HP_ABNORMALITY_OF_AMINO_ACID_METABOLISM	ERCC2
589	HP_ABNORMALITY_OF_AMINO_ACID_METABOLISM	ERCC3
590	HP_ABNORMALITY_OF_AMINO_ACID_METABOLISM	ERCC4
591	HP_ABNORMALITY_OF_AMINO_ACID_METABOLISM	ERCC5
592	GOBP_PEPTIDYL_AMINO_ACID_MODIFICATION	ERCC6
593	GOBP_PEPTIDYL_AMINO_ACID_MODIFICATION	EREG
594	GOBP_PEPTIDYL_AMINO_ACID_MODIFICATION	ERN1
595	GOBP_PEPTIDYL_AMINO_ACID_MODIFICATION	ERO1A
596	GOBP_PEPTIDYL_AMINO_ACID_MODIFICATION	ERRFI1
597	GOBP_PEPTIDYL_AMINO_ACID_MODIFICATION	ESCO1
598	GOBP_CELLULAR_AMINO_ACID_CATABOLIC_PROCESS	ETFA
599	GOBP_CELLULAR_AMINO_ACID_CATABOLIC_PROCESS	ETFB
600	GOBP_PEPTIDYL_AMINO_ACID_MODIFICATION	ETFBKMT
601	GOBP_CELLULAR_MODIFIED_AMINO_ACID_METABOLIC_PROCESS	ETHE1
602	GOBP_PEPTIDYL_AMINO_ACID_MODIFICATION	EYA1
603	GOBP_PEPTIDYL_AMINO_ACID_MODIFICATION	EZH1
604	GOBP_PEPTIDYL_AMINO_ACID_MODIFICATION	EZH2
605	GOBP_PEPTIDYL_AMINO_ACID_MODIFICATION	EZHIP
606	GOBP_ALPHA_AMINO_ACID_CATABOLIC_PROCESS	FAH
607	GOBP_PEPTIDYL_AMINO_ACID_MODIFICATION	FAM86C1P
608	GOBP_AMINO_ACID_ACTIVATION	FARS2
609	GOBP_AMINO_ACID_ACTIVATION	FARSA
610	GOBP_AMINO_ACID_ACTIVATION	FARSB
611	GOBP_RESPONSE_TO_AMINO_ACID_STARVATION	FAS
612	GOMF_MODIFIED_AMINO_ACID_BINDING	FASN
613	REACTOME_METABOLISM_OF_AMINO_ACIDS_AND_DERIVATIVES	FAU
614	HP_ABNORMAL_CIRCULATING_AMINO_ACID_CONCENTRATION	FBP1
615	HP_ABNORMAL_CIRCULATING_AMINO_ACID_CONCENTRATION	FBXL4
616	GOBP_PEPTIDYL_AMINO_ACID_MODIFICATION	FBXO11
617	GOBP_PEPTIDYL_AMINO_ACID_MODIFICATION	FBXW7
618	GOBP_PEPTIDYL_AMINO_ACID_MODIFICATION	FCGR1A
619	GOMF_MODIFIED_AMINO_ACID_BINDING	FCHO2
620	GOBP_PEPTIDYL_AMINO_ACID_MODIFICATION	FER
621	GOBP_PEPTIDYL_AMINO_ACID_MODIFICATION	FES
622	GOBP_PEPTIDYL_AMINO_ACID_MODIFICATION	FGF10
623	GOBP_PEPTIDYL_AMINO_ACID_MODIFICATION	FGF7
624	GOBP_PEPTIDYL_AMINO_ACID_MODIFICATION	FGF8
625	GOBP_PEPTIDYL_AMINO_ACID_MODIFICATION	FGFR1
626	GOBP_PEPTIDYL_AMINO_ACID_MODIFICATION	FGFR2
627	GOBP_PEPTIDYL_AMINO_ACID_MODIFICATION	FGFR3
628	GOBP_PEPTIDYL_AMINO_ACID_MODIFICATION	FGFR4
629	GOBP_PEPTIDYL_AMINO_ACID_MODIFICATION	FGR
630	WP_AMINO_ACID_METABOLISM	FH
631	GOBP_PEPTIDYL_AMINO_ACID_MODIFICATION	FKBP10
632	GOBP_PEPTIDYL_AMINO_ACID_MODIFICATION	FKBP11
633	GOBP_PEPTIDYL_AMINO_ACID_MODIFICATION	FKBP14
634	GOBP_PEPTIDYL_AMINO_ACID_MODIFICATION	FKBP15
635	GOBP_PEPTIDYL_AMINO_ACID_MODIFICATION	FKBP1A
636	GOBP_PEPTIDYL_AMINO_ACID_MODIFICATION	FKBP1B
637	GOBP_PEPTIDYL_AMINO_ACID_MODIFICATION	FKBP2
638	GOBP_PEPTIDYL_AMINO_ACID_MODIFICATION	FKBP3
639	GOBP_PEPTIDYL_AMINO_ACID_MODIFICATION	FKBP4
640	GOBP_PEPTIDYL_AMINO_ACID_MODIFICATION	FKBP5
641	GOBP_PEPTIDYL_AMINO_ACID_MODIFICATION	FKBP7
642	GOBP_PEPTIDYL_AMINO_ACID_MODIFICATION	FKBP8
643	GOBP_PEPTIDYL_AMINO_ACID_MODIFICATION	FKBP9
644	GOBP_PEPTIDYL_AMINO_ACID_MODIFICATION	FLCN
645	GOBP_PEPTIDYL_AMINO_ACID_MODIFICATION	FLT1
646	GOBP_PEPTIDYL_AMINO_ACID_MODIFICATION	FLT3
647	GOBP_PEPTIDYL_AMINO_ACID_MODIFICATION	FLT4
648	GOBP_CELLULAR_AMINO_ACID_METABOLIC_PROCESS	FN3K
649	GOBP_PEPTIDYL_AMINO_ACID_MODIFICATION	FNIP1
650	GOBP_PEPTIDYL_AMINO_ACID_MODIFICATION	FNIP2
651	GOBP_C_TERMINAL_PROTEIN_AMINO_ACID_MODIFICATION	FOLH1
652	GOBP_C_TERMINAL_PROTEIN_AMINO_ACID_MODIFICATION	FOLH1B
653	GOBP_CELLULAR_MODIFIED_AMINO_ACID_METABOLIC_PROCESS	FOLR1
654	GOBP_MODIFIED_AMINO_ACID_TRANSPORT	FOLR2
655	GOBP_MODIFIED_AMINO_ACID_TRANSPORT	FOLR3
656	GOBP_CELLULAR_MODIFIED_AMINO_ACID_METABOLIC_PROCESS	FOXE1
657	GOBP_PEPTIDYL_AMINO_ACID_MODIFICATION	FOXP3
658	GOBP_ALPHA_AMINO_ACID_METABOLIC_PROCESS	FPGS
659	GOBP_PEPTIDYL_AMINO_ACID_MODIFICATION	FRK
660	GOBP_PEPTIDYL_AMINO_ACID_MODIFICATION	FSCB
661	GOBP_ALPHA_AMINO_ACID_METABOLIC_PROCESS	FTCD
662	GOMF_MODIFIED_AMINO_ACID_BINDING	FTCDNL1
663	GOBP_PEPTIDYL_AMINO_ACID_MODIFICATION	FUT8
664	GOBP_PEPTIDYL_AMINO_ACID_MODIFICATION	FYN
665	WP_AMINO_ACID_METABOLISM	G6PC2
666	GOBP_CELLULAR_MODIFIED_AMINO_ACID_METABOLIC_PROCESS	G6PD
667	GOBP_ACIDIC_AMINO_ACID_TRANSPORT	GABBR1
668	GOBP_ALPHA_AMINO_ACID_CATABOLIC_PROCESS	GAD1
669	GOBP_ALPHA_AMINO_ACID_CATABOLIC_PROCESS	GAD2
670	GOBP_PEPTIDYL_AMINO_ACID_MODIFICATION	GADD45A
671	REACTOME_METABOLISM_OF_AMINO_ACIDS_AND_DERIVATIVES	GADL1
672	GOBP_PEPTIDYL_AMINO_ACID_MODIFICATION	GALNT1
673	GOBP_PEPTIDYL_AMINO_ACID_MODIFICATION	GALNT11
674	GOBP_PEPTIDYL_AMINO_ACID_MODIFICATION	GALNT13
675	GOBP_PEPTIDYL_AMINO_ACID_MODIFICATION	GALNT16
676	GOBP_PEPTIDYL_AMINO_ACID_MODIFICATION	GALNT2
677	GOBP_PEPTIDYL_AMINO_ACID_MODIFICATION	GALNT3
678	GOBP_PEPTIDYL_AMINO_ACID_MODIFICATION	GALNT4
679	GOBP_PEPTIDYL_AMINO_ACID_MODIFICATION	GALNTL6
680	GOBP_CELLULAR_MODIFIED_AMINO_ACID_BIOSYNTHETIC_PROCESS	GAMT
681	GOMF_MODIFIED_AMINO_ACID_BINDING	GAP43
682	GOBP_PEPTIDYL_AMINO_ACID_MODIFICATION	GAPDH
683	GOBP_AMINO_ACID_ACTIVATION	GARS1
684	GOBP_ALPHA_AMINO_ACID_METABOLIC_PROCESS	GART
685	GOBP_PEPTIDYL_AMINO_ACID_MODIFICATION	GAS6
686	GOBP_PEPTIDYL_AMINO_ACID_MODIFICATION	GATA1
687	GOBP_PEPTIDYL_AMINO_ACID_MODIFICATION	GATA2
688	GOBP_CELLULAR_MODIFIED_AMINO_ACID_METABOLIC_PROCESS	GATA3
689	GOBP_AMINO_ACID_ACTIVATION	GATB
690	GOBP_AMINO_ACID_ACTIVATION	GATC
691	GOBP_CELLULAR_MODIFIED_AMINO_ACID_BIOSYNTHETIC_PROCESS	GATM
692	GOBP_ALPHA_AMINO_ACID_CATABOLIC_PROCESS	GCAT
693	GOBP_ALPHA_AMINO_ACID_METABOLIC_PROCESS	GCDH
694	GOBP_PEPTIDYL_AMINO_ACID_MODIFICATION	GCG
695	GOBP_CELLULAR_MODIFIED_AMINO_ACID_BIOSYNTHETIC_PROCESS	GCH1
696	GOMF_AMINO_ACID_BINDING	GCHFR
697	GOBP_ALPHA_AMINO_ACID_METABOLIC_PROCESS	GCLC
698	GOBP_ALPHA_AMINO_ACID_METABOLIC_PROCESS	GCLM
699	GOBP_RESPONSE_TO_AMINO_ACID_STARVATION	GCN1
700	GOBP_CELLULAR_MODIFIED_AMINO_ACID_METABOLIC_PROCESS	GCNT4
701	GOBP_ALPHA_AMINO_ACID_CATABOLIC_PROCESS	GCSH
702	GOBP_CELLULAR_MODIFIED_AMINO_ACID_METABOLIC_PROCESS	GDAP1
703	GOBP_CELLULAR_MODIFIED_AMINO_ACID_METABOLIC_PROCESS	GDAP1L1
704	GOBP_AMINO_ACID_IMPORT	GFAP
705	GOBP_PEPTIDYL_AMINO_ACID_MODIFICATION	GFI1
706	GOBP_ALPHA_AMINO_ACID_METABOLIC_PROCESS	GFPT1
707	GOBP_ALPHA_AMINO_ACID_METABOLIC_PROCESS	GFPT2
708	GOBP_PEPTIDYL_AMINO_ACID_MODIFICATION	GFRA1
709	GOBP_CELLULAR_MODIFIED_AMINO_ACID_CATABOLIC_PROCESS	GGACT
710	GOBP_PEPTIDYL_AMINO_ACID_MODIFICATION	GGCX
711	GOBP_CELLULAR_MODIFIED_AMINO_ACID_METABOLIC_PROCESS	GGH
712	GOBP_PEPTIDYL_AMINO_ACID_MODIFICATION	GGNBP2
713	GOBP_ALPHA_AMINO_ACID_METABOLIC_PROCESS	GGT1
714	GOBP_CELLULAR_MODIFIED_AMINO_ACID_CATABOLIC_PROCESS	GGT2
715	GOBP_CELLULAR_MODIFIED_AMINO_ACID_BIOSYNTHETIC_PROCESS	GGT3P
716	GOBP_CELLULAR_AMINO_ACID_METABOLIC_PROCESS	GGT5
717	GOBP_CELLULAR_MODIFIED_AMINO_ACID_BIOSYNTHETIC_PROCESS	GGT6
718	GOBP_CELLULAR_MODIFIED_AMINO_ACID_BIOSYNTHETIC_PROCESS	GGT7
719	GOBP_CELLULAR_MODIFIED_AMINO_ACID_CATABOLIC_PROCESS	GGTLC1
720	GOBP_CELLULAR_MODIFIED_AMINO_ACID_CATABOLIC_PROCESS	GGTLC2
721	GOBP_CELLULAR_MODIFIED_AMINO_ACID_CATABOLIC_PROCESS	GGTLC3
722	GOBP_PEPTIDYL_AMINO_ACID_MODIFICATION	GH1
723	GOBP_PEPTIDYL_AMINO_ACID_MODIFICATION	GH2
724	GOMF_ACID_AMINO_ACID_LIGASE_ACTIVITY	GHDC
725	GOBP_PEPTIDYL_AMINO_ACID_MODIFICATION	GHR
726	GOBP_PEPTIDYL_AMINO_ACID_MODIFICATION	GHRL
727	GOBP_ACIDIC_AMINO_ACID_TRANSPORT	GIPC1
728	GOBP_ACIDIC_AMINO_ACID_TRANSPORT	GJA1
729	GOBP_ALPHA_AMINO_ACID_CATABOLIC_PROCESS	GLDC
730	GOBP_CELLULAR_MODIFIED_AMINO_ACID_METABOLIC_PROCESS	GLO1
731	GOMF_AMINO_ACID_BINDING	GLRA1
732	GOMF_AMINO_ACID_BINDING	GLRA2
733	GOMF_AMINO_ACID_BINDING	GLRA3
734	GOMF_AMINO_ACID_BINDING	GLRB
735	GOBP_CELLULAR_MODIFIED_AMINO_ACID_METABOLIC_PROCESS	GLRX2
736	HP_ABNORMAL_CIRCULATING_AMINO_ACID_CONCENTRATION	GLRX5
737	GOBP_ALPHA_AMINO_ACID_CATABOLIC_PROCESS	GLS
738	GOBP_ALPHA_AMINO_ACID_CATABOLIC_PROCESS	GLS2
739	GOBP_ALPHA_AMINO_ACID_CATABOLIC_PROCESS	GLUD1
740	GOBP_ALPHA_AMINO_ACID_CATABOLIC_PROCESS	GLUD2
741	GOBP_ALPHA_AMINO_ACID_CATABOLIC_PROCESS	GLUL
742	GOBP_ALPHA_AMINO_ACID_METABOLIC_PROCESS	GLYAT
743	GOBP_ALPHA_AMINO_ACID_METABOLIC_PROCESS	GLYATL1
744	GOBP_ALPHA_AMINO_ACID_METABOLIC_PROCESS	GLYATL1B
745	REACTOME_AMINO_ACID_CONJUGATION	GLYATL2
746	REACTOME_AMINO_ACID_CONJUGATION	GLYATL3
747	HP_ABNORMAL_CIRCULATING_AMINO_ACID_CONCENTRATION	GLYCTK
748	GOBP_PEPTIDYL_AMINO_ACID_MODIFICATION	GLYR1
749	GOBP_ALPHA_AMINO_ACID_METABOLIC_PROCESS	GMPS
750	GOBP_PEPTIDYL_AMINO_ACID_MODIFICATION	GNL3
751	GOBP_PEPTIDYL_AMINO_ACID_MODIFICATION	GNL3L
752	GOBP_ALPHA_AMINO_ACID_METABOLIC_PROCESS	GNMT
753	GOBP_PEPTIDYL_AMINO_ACID_MODIFICATION	GOLGA7
754	GOBP_PEPTIDYL_AMINO_ACID_MODIFICATION	GOLGA7B
755	GOBP_ALPHA_AMINO_ACID_CATABOLIC_PROCESS	GOT1
756	GOBP_ALPHA_AMINO_ACID_METABOLIC_PROCESS	GOT1L1
757	GOBP_ALPHA_AMINO_ACID_CATABOLIC_PROCESS	GOT2
758	GOBP_PEPTIDYL_AMINO_ACID_MODIFICATION	GPD1L
759	GOBP_C_TERMINAL_PROTEIN_AMINO_ACID_MODIFICATION	GPLD1
760	GOMF_AMINO_ACID_BINDING	GPR143
761	GOBP_PEPTIDYL_AMINO_ACID_MODIFICATION	GPRC5A
762	GOBP_PEPTIDYL_AMINO_ACID_MODIFICATION	GPRC5B
763	GOBP_ALPHA_AMINO_ACID_CATABOLIC_PROCESS	GPT
764	GOBP_ALPHA_AMINO_ACID_CATABOLIC_PROCESS	GPT2
765	GOBP_CELLULAR_MODIFIED_AMINO_ACID_METABOLIC_PROCESS	GPX1
766	GOBP_CELLULAR_MODIFIED_AMINO_ACID_METABOLIC_PROCESS	GPX4
767	GOMF_MODIFIED_AMINO_ACID_BINDING	GRAMD1B
768	GOBP_PEPTIDYL_AMINO_ACID_MODIFICATION	GREM1
769	REACTOME_METABOLISM_OF_AMINO_ACIDS_AND_DERIVATIVES	GRHPR
770	GOMF_AMINO_ACID_BINDING	GRIN1
771	GOMF_AMINO_ACID_BINDING	GRIN2B
772	GOMF_AMINO_ACID_BINDING	GRIN2D
773	GOMF_AMINO_ACID_BINDING	GRIN3A
774	GOMF_AMINO_ACID_BINDING	GRIN3B
775	GOBP_PEPTIDYL_AMINO_ACID_MODIFICATION	GRK2
776	GOBP_ACIDIC_AMINO_ACID_TRANSPORT	GRM1
777	GOBP_ACIDIC_AMINO_ACID_TRANSPORT	GRM2
778	GOBP_PEPTIDYL_AMINO_ACID_MODIFICATION	GRM5
779	GOBP_ACIDIC_AMINO_ACID_TRANSPORT	GRM7
780	GOMF_MODIFIED_AMINO_ACID_BINDING	GSDMA
781	GOMF_MODIFIED_AMINO_ACID_BINDING	GSDMB
782	GOMF_MODIFIED_AMINO_ACID_BINDING	GSDMC
783	GOMF_MODIFIED_AMINO_ACID_BINDING	GSDMD
784	GOBP_PEPTIDYL_AMINO_ACID_MODIFICATION	GSK3A
785	GOBP_PEPTIDYL_AMINO_ACID_MODIFICATION	GSK3B
786	GOBP_CELLULAR_MODIFIED_AMINO_ACID_METABOLIC_PROCESS	GSR
787	GOBP_CELLULAR_AMINO_ACID_METABOLIC_PROCESS	GSS
788	GOBP_CELLULAR_MODIFIED_AMINO_ACID_METABOLIC_PROCESS	GSTA1
789	GOBP_CELLULAR_MODIFIED_AMINO_ACID_METABOLIC_PROCESS	GSTA2
790	GOBP_CELLULAR_MODIFIED_AMINO_ACID_METABOLIC_PROCESS	GSTA3
791	GOBP_CELLULAR_MODIFIED_AMINO_ACID_METABOLIC_PROCESS	GSTA4
792	GOBP_CELLULAR_MODIFIED_AMINO_ACID_METABOLIC_PROCESS	GSTA5
793	GOBP_CELLULAR_MODIFIED_AMINO_ACID_METABOLIC_PROCESS	GSTK1
794	GOBP_CELLULAR_MODIFIED_AMINO_ACID_METABOLIC_PROCESS	GSTM1
795	GOBP_CELLULAR_MODIFIED_AMINO_ACID_METABOLIC_PROCESS	GSTM2
796	GOBP_CELLULAR_MODIFIED_AMINO_ACID_METABOLIC_PROCESS	GSTM3
797	GOBP_CELLULAR_MODIFIED_AMINO_ACID_METABOLIC_PROCESS	GSTM4
798	GOBP_CELLULAR_MODIFIED_AMINO_ACID_METABOLIC_PROCESS	GSTM5
799	GOBP_CELLULAR_MODIFIED_AMINO_ACID_METABOLIC_PROCESS	GSTO1
800	GOBP_CELLULAR_MODIFIED_AMINO_ACID_METABOLIC_PROCESS	GSTO2
801	GOBP_CELLULAR_MODIFIED_AMINO_ACID_METABOLIC_PROCESS	GSTP1
802	GOBP_CELLULAR_MODIFIED_AMINO_ACID_METABOLIC_PROCESS	GSTT1
803	GOBP_CELLULAR_MODIFIED_AMINO_ACID_METABOLIC_PROCESS	GSTT2
804	GOBP_CELLULAR_MODIFIED_AMINO_ACID_METABOLIC_PROCESS	GSTT2B
805	GOBP_CELLULAR_MODIFIED_AMINO_ACID_METABOLIC_PROCESS	GSTT4
806	GOBP_ALPHA_AMINO_ACID_CATABOLIC_PROCESS	GSTZ1
807	GOBP_PEPTIDYL_AMINO_ACID_MODIFICATION	GTF2B
808	GOBP_PEPTIDYL_AMINO_ACID_MODIFICATION	GTF3C4
809	HP_ABNORMAL_CIRCULATING_AMINO_ACID_CONCENTRATION	GUCY2D
810	GOBP_PEPTIDYL_AMINO_ACID_MODIFICATION	H1-2
811	GOBP_PEPTIDYL_AMINO_ACID_MODIFICATION	H1-3
812	GOBP_PEPTIDYL_AMINO_ACID_MODIFICATION	H1-4
813	GOBP_PEPTIDYL_AMINO_ACID_MODIFICATION	H1-5
814	GOBP_ALPHA_AMINO_ACID_CATABOLIC_PROCESS	HAAO
815	WP_AMINO_ACID_METABOLISM	HADH
816	GOBP_CELLULAR_MODIFIED_AMINO_ACID_BIOSYNTHETIC_PROCESS	HAGH
817	GOBP_ALPHA_AMINO_ACID_METABOLIC_PROCESS	HAL
818	REACTOME_METABOLISM_OF_AMINO_ACIDS_AND_DERIVATIVES	HAO1
819	GOBP_AMINO_ACID_ACTIVATION	HARS1
820	GOBP_AMINO_ACID_ACTIVATION	HARS2
821	GOBP_PEPTIDYL_AMINO_ACID_MODIFICATION	HASPIN
822	GOBP_PEPTIDYL_AMINO_ACID_MODIFICATION	HAT1
823	GOMF_MODIFIED_AMINO_ACID_BINDING	HAVCR1
824	GOBP_PEPTIDYL_AMINO_ACID_MODIFICATION	HAX1
825	GOBP_PEPTIDYL_AMINO_ACID_MODIFICATION	HBEGF
826	GOBP_PEPTIDYL_AMINO_ACID_MODIFICATION	HCFC1
827	GOBP_PEPTIDYL_AMINO_ACID_MODIFICATION	HCK
828	GOBP_PEPTIDYL_AMINO_ACID_MODIFICATION	HCLS1
829	GOBP_PEPTIDYL_AMINO_ACID_MODIFICATION	HDAC10
830	GOBP_PEPTIDYL_AMINO_ACID_MODIFICATION	HDAC2
831	GOBP_PEPTIDYL_AMINO_ACID_MODIFICATION	HDAC4
832	GOBP_PEPTIDYL_AMINO_ACID_MODIFICATION	HDAC5
833	GOBP_PEPTIDYL_AMINO_ACID_MODIFICATION	HDAC6
834	GOBP_PEPTIDYL_AMINO_ACID_MODIFICATION	HDAC7
835	GOBP_PEPTIDYL_AMINO_ACID_MODIFICATION	HDAC9
836	GOBP_CELLULAR_AMINO_ACID_CATABOLIC_PROCESS	HDC
837	KEGG_SELENOAMINO_ACID_METABOLISM	HEMK1
838	GOBP_PEPTIDYL_AMINO_ACID_MODIFICATION	HES1
839	GOBP_PEPTIDYL_AMINO_ACID_MODIFICATION	HES5
840	HP_ABNORMAL_CIRCULATING_AMINO_ACID_CONCENTRATION	HFE
841	GOBP_ALPHA_AMINO_ACID_CATABOLIC_PROCESS	HGD
842	GOBP_PEPTIDYL_AMINO_ACID_MODIFICATION	HGF
843	GOBP_N_TERMINAL_PROTEIN_AMINO_ACID_MODIFICATION	HHAT
844	GOBP_N_TERMINAL_PROTEIN_AMINO_ACID_MODIFICATION	HHATL
845	GOBP_ALPHA_AMINO_ACID_CATABOLIC_PROCESS	HIBADH
846	GOBP_ALPHA_AMINO_ACID_CATABOLIC_PROCESS	HIBCH
847	GOBP_PEPTIDYL_AMINO_ACID_MODIFICATION	HIF1AN
848	GOBP_PEPTIDYL_AMINO_ACID_MODIFICATION	HINT1
849	GOBP_PEPTIDYL_AMINO_ACID_MODIFICATION	HINT2
850	GOBP_PEPTIDYL_AMINO_ACID_MODIFICATION	HIPK1
851	GOBP_PEPTIDYL_AMINO_ACID_MODIFICATION	HIPK2
852	GOBP_PEPTIDYL_AMINO_ACID_MODIFICATION	HIPK3
853	GOBP_PEPTIDYL_AMINO_ACID_MODIFICATION	HIPK4
854	GOBP_PEPTIDYL_AMINO_ACID_MODIFICATION	HMBS
855	GOBP_PEPTIDYL_AMINO_ACID_MODIFICATION	HMG20A
856	GOBP_PEPTIDYL_AMINO_ACID_MODIFICATION	HMG20B
857	GOBP_PEPTIDYL_AMINO_ACID_MODIFICATION	HMGA2
858	GOMF_MODIFIED_AMINO_ACID_BINDING	HMGB1
859	GOBP_ALPHA_AMINO_ACID_CATABOLIC_PROCESS	HMGCL
860	GOBP_ALPHA_AMINO_ACID_CATABOLIC_PROCESS	HMGCLL1
861	WP_AMINO_ACID_METABOLISM	HMGCS2
862	GOBP_ALPHA_AMINO_ACID_METABOLIC_PROCESS	HNF4A
863	GOBP_CELLULAR_AMINO_ACID_CATABOLIC_PROCESS	HNMT
864	GOBP_ALPHA_AMINO_ACID_CATABOLIC_PROCESS	HOGA1
865	GOBP_ALPHA_AMINO_ACID_CATABOLIC_PROCESS	HPD
866	GOBP_AROMATIC_AMINO_ACID_FAMILY_METABOLIC_PROCESS	HPDL
867	GOBP_PEPTIDYL_AMINO_ACID_MODIFICATION	HPF1
868	GOBP_CELLULAR_MODIFIED_AMINO_ACID_METABOLIC_PROCESS	HPGDS
869	GOBP_CELLULAR_MODIFIED_AMINO_ACID_METABOLIC_PROCESS	HPN
870	GOBP_PEPTIDYL_AMINO_ACID_MODIFICATION	HPX
871	GOBP_PEPTIDYL_AMINO_ACID_MODIFICATION	HRC
872	GOBP_PEPTIDYL_AMINO_ACID_MODIFICATION	HRG
873	GOBP_ACIDIC_AMINO_ACID_TRANSPORT	HRH3
874	GOBP_ALPHA_AMINO_ACID_CATABOLIC_PROCESS	HSD17B10
875	GOBP_PEPTIDYL_AMINO_ACID_MODIFICATION	HSF1
876	GOBP_PEPTIDYL_AMINO_ACID_MODIFICATION	HSP90AA1
877	GOBP_PEPTIDYL_AMINO_ACID_MODIFICATION	HSP90AB1
878	GOMF_MODIFIED_AMINO_ACID_BINDING	HSPA8
879	GOBP_AMINO_ACID_TRANSPORT	HTR1B
880	GOBP_PEPTIDYL_AMINO_ACID_MODIFICATION	HTR2A
881	GOBP_PEPTIDYL_AMINO_ACID_MODIFICATION	HYAL2
882	GOMF_TRIPLET_CODON_AMINO_ACID_ADAPTOR_ACTIVITY	HYDIN2
883	GOBP_ALPHA_AMINO_ACID_CATABOLIC_PROCESS	HYKK
884	GOBP_AMINO_ACID_ACTIVATION	IARS1
885	GOBP_AMINO_ACID_ACTIVATION	IARS2
886	GOBP_PEPTIDYL_AMINO_ACID_MODIFICATION	IBTK
887	GOBP_ALPHA_AMINO_ACID_METABOLIC_PROCESS	ICMT
888	GOBP_CELLULAR_MODIFIED_AMINO_ACID_METABOLIC_PROCESS	IDH1
889	GOBP_ALPHA_AMINO_ACID_CATABOLIC_PROCESS	IDO1
890	GOBP_ALPHA_AMINO_ACID_CATABOLIC_PROCESS	IDO2
891	GOBP_PEPTIDYL_AMINO_ACID_MODIFICATION	IFIH1
892	GOBP_PEPTIDYL_AMINO_ACID_MODIFICATION	IFNA1
893	GOBP_PEPTIDYL_AMINO_ACID_MODIFICATION	IFNA10
894	GOBP_PEPTIDYL_AMINO_ACID_MODIFICATION	IFNA13
895	GOBP_PEPTIDYL_AMINO_ACID_MODIFICATION	IFNA14
896	GOBP_PEPTIDYL_AMINO_ACID_MODIFICATION	IFNA16
897	GOBP_PEPTIDYL_AMINO_ACID_MODIFICATION	IFNA17
898	GOBP_PEPTIDYL_AMINO_ACID_MODIFICATION	IFNA2
899	GOBP_PEPTIDYL_AMINO_ACID_MODIFICATION	IFNA21
900	GOBP_PEPTIDYL_AMINO_ACID_MODIFICATION	IFNA4
901	GOBP_PEPTIDYL_AMINO_ACID_MODIFICATION	IFNA5
902	GOBP_PEPTIDYL_AMINO_ACID_MODIFICATION	IFNA6
903	GOBP_PEPTIDYL_AMINO_ACID_MODIFICATION	IFNA7
904	GOBP_PEPTIDYL_AMINO_ACID_MODIFICATION	IFNA8
905	GOBP_PEPTIDYL_AMINO_ACID_MODIFICATION	IFNB1
906	GOBP_PEPTIDYL_AMINO_ACID_MODIFICATION	IFNE
907	GOBP_PEPTIDYL_AMINO_ACID_MODIFICATION	IFNG
908	GOBP_PEPTIDYL_AMINO_ACID_MODIFICATION	IFNK
909	GOBP_PEPTIDYL_AMINO_ACID_MODIFICATION	IFNL1
910	GOBP_PEPTIDYL_AMINO_ACID_MODIFICATION	IFNL4
911	GOBP_PEPTIDYL_AMINO_ACID_MODIFICATION	IFNW1
912	GOBP_PEPTIDYL_AMINO_ACID_MODIFICATION	IGF1
913	GOBP_PEPTIDYL_AMINO_ACID_MODIFICATION	IGF1R
914	GOBP_PEPTIDYL_AMINO_ACID_MODIFICATION	IGF2
915	GOBP_PEPTIDYL_AMINO_ACID_MODIFICATION	IKBKB
916	GOBP_PEPTIDYL_AMINO_ACID_MODIFICATION	IKBKE
917	GOBP_PEPTIDYL_AMINO_ACID_MODIFICATION	IL11
918	GOBP_PEPTIDYL_AMINO_ACID_MODIFICATION	IL12A
919	GOBP_PEPTIDYL_AMINO_ACID_MODIFICATION	IL12B
920	GOBP_PEPTIDYL_AMINO_ACID_MODIFICATION	IL12RB2
921	GOBP_PEPTIDYL_AMINO_ACID_MODIFICATION	IL13
922	GOBP_PEPTIDYL_AMINO_ACID_MODIFICATION	IL15
923	GOBP_PEPTIDYL_AMINO_ACID_MODIFICATION	IL18
924	GOBP_PEPTIDYL_AMINO_ACID_MODIFICATION	IL1B
925	GOBP_PEPTIDYL_AMINO_ACID_MODIFICATION	IL2
926	GOBP_PEPTIDYL_AMINO_ACID_MODIFICATION	IL20
927	GOBP_PEPTIDYL_AMINO_ACID_MODIFICATION	IL21
928	GOBP_PEPTIDYL_AMINO_ACID_MODIFICATION	IL22RA2
929	GOBP_PEPTIDYL_AMINO_ACID_MODIFICATION	IL23A
930	GOBP_PEPTIDYL_AMINO_ACID_MODIFICATION	IL23R
931	GOBP_PEPTIDYL_AMINO_ACID_MODIFICATION	IL24
932	GOBP_PEPTIDYL_AMINO_ACID_MODIFICATION	IL3
933	GOBP_PEPTIDYL_AMINO_ACID_MODIFICATION	IL31RA
934	GOBP_PEPTIDYL_AMINO_ACID_MODIFICATION	IL34
935	GOBP_PEPTIDYL_AMINO_ACID_MODIFICATION	IL4
936	GOBP_ALPHA_AMINO_ACID_CATABOLIC_PROCESS	IL4I1
937	GOBP_PEPTIDYL_AMINO_ACID_MODIFICATION	IL5
938	GOBP_PEPTIDYL_AMINO_ACID_MODIFICATION	IL6
939	GOBP_PEPTIDYL_AMINO_ACID_MODIFICATION	IL6R
940	GOBP_PEPTIDYL_AMINO_ACID_MODIFICATION	IL6ST
941	GOBP_PEPTIDYL_AMINO_ACID_MODIFICATION	IL7
942	GOBP_PEPTIDYL_AMINO_ACID_MODIFICATION	IL9
943	GOBP_PEPTIDYL_AMINO_ACID_MODIFICATION	ILK
944	GOBP_ALPHA_AMINO_ACID_METABOLIC_PROCESS	ILVBL
945	GOBP_RESPONSE_TO_AMINO_ACID_STARVATION	IMPACT
946	GOBP_PEPTIDYL_AMINO_ACID_MODIFICATION	ING3
947	GOBP_PEPTIDYL_AMINO_ACID_MODIFICATION	ING4
948	GOBP_PEPTIDYL_AMINO_ACID_MODIFICATION	ING5
949	REACTOME_METABOLISM_OF_AMINO_ACIDS_AND_DERIVATIVES	INMT
950	GOBP_PEPTIDYL_AMINO_ACID_MODIFICATION	INPP5F
951	GOBP_PEPTIDYL_AMINO_ACID_MODIFICATION	INPP5J
952	GOBP_PEPTIDYL_AMINO_ACID_MODIFICATION	INPP5K
953	GOBP_CELLULAR_AMINO_ACID_METABOLIC_PROCESS	INS
954	GOBP_PEPTIDYL_AMINO_ACID_MODIFICATION	INSR
955	GOBP_PEPTIDYL_AMINO_ACID_MODIFICATION	INSRR
956	GOBP_PEPTIDYL_AMINO_ACID_MODIFICATION	IRF4
957	HP_ABNORMAL_CIRCULATING_AMINO_ACID_CONCENTRATION	IRF6
958	GOBP_C_TERMINAL_PROTEIN_AMINO_ACID_MODIFICATION	IRGM
959	GOBP_PEPTIDYL_AMINO_ACID_MODIFICATION	ISL1
960	GOBP_RESPONSE_TO_AMINO_ACID_STARVATION	ITFG2
961	GOBP_PEPTIDYL_AMINO_ACID_MODIFICATION	ITGA5
962	GOBP_ACIDIC_AMINO_ACID_TRANSPORT	ITGB1
963	GOBP_PEPTIDYL_AMINO_ACID_MODIFICATION	ITGB2
964	GOBP_PEPTIDYL_AMINO_ACID_MODIFICATION	ITGB3
965	GOBP_PEPTIDYL_AMINO_ACID_MODIFICATION	ITK
966	GOBP_ALPHA_AMINO_ACID_CATABOLIC_PROCESS	IVD
967	GOBP_PEPTIDYL_AMINO_ACID_MODIFICATION	IVL
968	GOBP_PEPTIDYL_AMINO_ACID_MODIFICATION	IWS1
969	GOBP_ALPHA_AMINO_ACID_METABOLIC_PROCESS	IYD
970	GOMF_MODIFIED_AMINO_ACID_BINDING	IZUMO1R
971	GOBP_PEPTIDYL_AMINO_ACID_MODIFICATION	JADE1
972	GOBP_PEPTIDYL_AMINO_ACID_MODIFICATION	JADE2
973	GOBP_PEPTIDYL_AMINO_ACID_MODIFICATION	JADE3
974	GOBP_PEPTIDYL_AMINO_ACID_MODIFICATION	JAK1
975	GOBP_PEPTIDYL_AMINO_ACID_MODIFICATION	JAK2
976	GOBP_PEPTIDYL_AMINO_ACID_MODIFICATION	JAK3
977	GOBP_PEPTIDYL_AMINO_ACID_MODIFICATION	JARID2
978	GOBP_PEPTIDYL_AMINO_ACID_MODIFICATION	JMJD4
979	GOBP_PEPTIDYL_AMINO_ACID_MODIFICATION	JMJD6
980	GOMF_MODIFIED_AMINO_ACID_BINDING	JPH2
981	GOBP_PEPTIDYL_AMINO_ACID_MODIFICATION	KANSL1
982	GOBP_PEPTIDYL_AMINO_ACID_MODIFICATION	KANSL2
983	GOBP_PEPTIDYL_AMINO_ACID_MODIFICATION	KANSL3
984	GOBP_AMINO_ACID_ACTIVATION	KARS1
985	GOBP_PEPTIDYL_AMINO_ACID_MODIFICATION	KAT14
986	GOBP_PEPTIDYL_AMINO_ACID_MODIFICATION	KAT2A
987	GOBP_N_TERMINAL_PROTEIN_AMINO_ACID_ACETYLATION	KAT2B
988	GOBP_PEPTIDYL_AMINO_ACID_MODIFICATION	KAT5
989	GOBP_PEPTIDYL_AMINO_ACID_MODIFICATION	KAT6A
990	GOBP_PEPTIDYL_AMINO_ACID_MODIFICATION	KAT6B
991	GOBP_PEPTIDYL_AMINO_ACID_MODIFICATION	KAT7
992	GOBP_PEPTIDYL_AMINO_ACID_MODIFICATION	KAT8
993	GOBP_ACIDIC_AMINO_ACID_TRANSPORT	KCNJ10
994	GOBP_AMINO_ACID_HOMEOSTASIS	KCTD7
995	GOBP_PEPTIDYL_AMINO_ACID_MODIFICATION	KDM1A
996	GOBP_PEPTIDYL_AMINO_ACID_MODIFICATION	KDM3A
997	GOBP_PEPTIDYL_AMINO_ACID_MODIFICATION	KDM4A
998	GOBP_PEPTIDYL_AMINO_ACID_MODIFICATION	KDM4C
999	GOBP_PEPTIDYL_AMINO_ACID_MODIFICATION	KDM4D
1000	GOBP_PEPTIDYL_AMINO_ACID_MODIFICATION	KDM6A
1001	GOBP_PEPTIDYL_AMINO_ACID_MODIFICATION	KDR
1002	GOBP_PEPTIDYL_AMINO_ACID_MODIFICATION	KIAA1586
1003	GOBP_RESPONSE_TO_AMINO_ACID_STARVATION	KICS2
1004	GOBP_PEPTIDYL_AMINO_ACID_MODIFICATION	KIT
1005	GOBP_PEPTIDYL_AMINO_ACID_MODIFICATION	KITLG
1006	GOBP_PEPTIDYL_AMINO_ACID_MODIFICATION	KLF15
1007	GOBP_ACIDIC_AMINO_ACID_TRANSPORT	KMO
1008	GOBP_PEPTIDYL_AMINO_ACID_MODIFICATION	KMT2A
1009	GOBP_PEPTIDYL_AMINO_ACID_MODIFICATION	KMT2B
1010	GOBP_PEPTIDYL_AMINO_ACID_MODIFICATION	KMT2C
1011	GOBP_PEPTIDYL_AMINO_ACID_MODIFICATION	KMT2D
1012	GOBP_PEPTIDYL_AMINO_ACID_MODIFICATION	KMT2E
1013	GOBP_PEPTIDYL_AMINO_ACID_MODIFICATION	KMT5A
1014	GOBP_PEPTIDYL_AMINO_ACID_MODIFICATION	KMT5B
1015	GOBP_PEPTIDYL_AMINO_ACID_MODIFICATION	KMT5C
1016	GOBP_PEPTIDYL_AMINO_ACID_MODIFICATION	KPNA7
1017	GOBP_RESPONSE_TO_AMINO_ACID_STARVATION	KPTN
1018	GOBP_PEPTIDYL_AMINO_ACID_MODIFICATION	KRTCAP2
1019	GOBP_ALPHA_AMINO_ACID_CATABOLIC_PROCESS	KYAT1
1020	GOBP_ALPHA_AMINO_ACID_CATABOLIC_PROCESS	KYAT3
1021	GOBP_ALPHA_AMINO_ACID_CATABOLIC_PROCESS	KYNU
1022	GOBP_PEPTIDYL_AMINO_ACID_MODIFICATION	LACRT
1023	REACTOME_AMINO_ACIDS_REGULATE_MTORC1	LAMTOR1
1024	REACTOME_AMINO_ACIDS_REGULATE_MTORC1	LAMTOR2
1025	REACTOME_AMINO_ACIDS_REGULATE_MTORC1	LAMTOR3
1026	REACTOME_AMINO_ACIDS_REGULATE_MTORC1	LAMTOR4
1027	REACTOME_AMINO_ACIDS_REGULATE_MTORC1	LAMTOR5
1028	GOMF_MODIFIED_AMINO_ACID_BINDING	LANCL1
1029	GOBP_RESPONSE_TO_AMINO_ACID_STARVATION	LARP1
1030	GOBP_AMINO_ACID_ACTIVATION	LARS1
1031	GOBP_AMINO_ACID_ACTIVATION	LARS2
1032	GOBP_PEPTIDYL_AMINO_ACID_MODIFICATION	LATS1
1033	GOBP_PEPTIDYL_AMINO_ACID_MODIFICATION	LATS2
1034	GOBP_PEPTIDYL_AMINO_ACID_MODIFICATION	LCK
1035	GOBP_C_TERMINAL_PROTEIN_AMINO_ACID_MODIFICATION	LCMT1
1036	KEGG_SELENOAMINO_ACID_METABOLISM	LCMT2
1037	GOBP_PEPTIDYL_AMINO_ACID_MODIFICATION	LDB1
1038	WP_AMINO_ACID_METABOLISM	LDHA
1039	GOBP_PEPTIDYL_AMINO_ACID_MODIFICATION	LEF1
1040	GOBP_AMINO_ACID_TRANSPORT	LEP
1041	GOBP_ALPHA_AMINO_ACID_METABOLIC_PROCESS	LGSN
1042	GOBP_PEPTIDYL_AMINO_ACID_MODIFICATION	LIAS
1043	GOBP_PEPTIDYL_AMINO_ACID_MODIFICATION	LIF
1044	GOBP_PEPTIDYL_AMINO_ACID_MODIFICATION	LILRA5
1045	GOBP_PEPTIDYL_AMINO_ACID_MODIFICATION	LILRB4
1046	GOMF_TRIPLET_CODON_AMINO_ACID_ADAPTOR_ACTIVITY	LINC00324
1047	GOMF_TRIPLET_CODON_AMINO_ACID_ADAPTOR_ACTIVITY	LINC01145
1048	GOMF_TRIPLET_CODON_AMINO_ACID_ADAPTOR_ACTIVITY	LINC01783
1049	GOMF_TRIPLET_CODON_AMINO_ACID_ADAPTOR_ACTIVITY	LINC02591
1050	GOBP_PEPTIDYL_AMINO_ACID_MODIFICATION	LIPT1
1051	GOBP_PEPTIDYL_AMINO_ACID_MODIFICATION	LIPT2
1052	GOBP_AMINO_ACID_TRANSPORT	LLGL2
1053	HP_ABNORMAL_CIRCULATING_AMINO_ACID_CONCENTRATION	LMBRD1
1054	GOBP_PEPTIDYL_AMINO_ACID_MODIFICATION	LMNA
1055	GOBP_PEPTIDYL_AMINO_ACID_MODIFICATION	LMTK2
1056	GOBP_PEPTIDYL_AMINO_ACID_MODIFICATION	LOX
1057	GOBP_PEPTIDYL_AMINO_ACID_MODIFICATION	LOXL1
1058	GOBP_PEPTIDYL_AMINO_ACID_MODIFICATION	LOXL2
1059	GOBP_PEPTIDYL_AMINO_ACID_MODIFICATION	LOXL3
1060	GOBP_PEPTIDYL_AMINO_ACID_MODIFICATION	LOXL4
1061	GOBP_CELLULAR_MODIFIED_AMINO_ACID_METABOLIC_PROCESS	LPCAT3
1062	GOBP_CELLULAR_MODIFIED_AMINO_ACID_METABOLIC_PROCESS	LPCAT4
1063	GOBP_MODIFIED_AMINO_ACID_TRANSPORT	LRP2
1064	GOBP_PEPTIDYL_AMINO_ACID_MODIFICATION	LRP4
1065	GOBP_PEPTIDYL_AMINO_ACID_MODIFICATION	LRP8
1066	GOBP_AMINO_ACID_ACTIVATION	LRRC47
1067	GOBP_ACIDIC_AMINO_ACID_TRANSPORT	LRRC8A
1068	GOBP_ACIDIC_AMINO_ACID_TRANSPORT	LRRC8C
1069	GOBP_ACIDIC_AMINO_ACID_TRANSPORT	LRRC8D
1070	GOBP_ACIDIC_AMINO_ACID_TRANSPORT	LRRC8E
1071	GOBP_PEPTIDYL_AMINO_ACID_MODIFICATION	LRRK1
1072	GOBP_PEPTIDYL_AMINO_ACID_MODIFICATION	LRRK2
1073	GOBP_PEPTIDYL_AMINO_ACID_MODIFICATION	LTK
1074	GOBP_PEPTIDYL_AMINO_ACID_MODIFICATION	LYN
1075	GOBP_PEPTIDYL_AMINO_ACID_MODIFICATION	MACROH2A1
1076	GOBP_PEPTIDYL_AMINO_ACID_MODIFICATION	MAD2L2
1077	GOBP_PEPTIDYL_AMINO_ACID_MODIFICATION	MAGEA2
1078	GOBP_PEPTIDYL_AMINO_ACID_MODIFICATION	MAGEA2B
1079	GOBP_PEPTIDYL_AMINO_ACID_MODIFICATION	MAGT1
1080	WP_AMINO_ACID_METABOLISM	MAOA
1081	GOBP_RESPONSE_TO_AMINO_ACID_STARVATION	MAP1LC3A
1082	GOBP_PEPTIDYL_AMINO_ACID_MODIFICATION	MAP2K1
1083	GOBP_PEPTIDYL_AMINO_ACID_MODIFICATION	MAP2K2
1084	GOBP_PEPTIDYL_AMINO_ACID_MODIFICATION	MAP2K3
1085	GOBP_PEPTIDYL_AMINO_ACID_MODIFICATION	MAP2K4
1086	GOBP_PEPTIDYL_AMINO_ACID_MODIFICATION	MAP2K5
1087	GOBP_PEPTIDYL_AMINO_ACID_MODIFICATION	MAP2K6
1088	GOBP_PEPTIDYL_AMINO_ACID_MODIFICATION	MAP2K7
1089	GOBP_PEPTIDYL_AMINO_ACID_MODIFICATION	MAP3K10
1090	GOBP_PEPTIDYL_AMINO_ACID_MODIFICATION	MAP3K12
1091	GOBP_PEPTIDYL_AMINO_ACID_MODIFICATION	MAP3K13
1092	GOBP_RESPONSE_TO_AMINO_ACID_STARVATION	MAP3K5
1093	GOBP_PEPTIDYL_AMINO_ACID_MODIFICATION	MAP3K7
1094	GOBP_PEPTIDYL_AMINO_ACID_MODIFICATION	MAP4K1
1095	GOBP_N_TERMINAL_PROTEIN_AMINO_ACID_MODIFICATION	MAP6D1
1096	GOBP_PEPTIDYL_AMINO_ACID_MODIFICATION	MAPK1
1097	GOBP_PEPTIDYL_AMINO_ACID_MODIFICATION	MAPK12
1098	GOBP_PEPTIDYL_AMINO_ACID_MODIFICATION	MAPK13
1099	GOBP_PEPTIDYL_AMINO_ACID_MODIFICATION	MAPK14
1100	GOBP_PEPTIDYL_AMINO_ACID_MODIFICATION	MAPK3
1101	GOBP_PEPTIDYL_AMINO_ACID_MODIFICATION	MAPK7
1102	GOBP_PEPTIDYL_AMINO_ACID_MODIFICATION	MAPK8
1103	GOBP_PEPTIDYL_AMINO_ACID_MODIFICATION	MAPK9
1104	GOBP_PEPTIDYL_AMINO_ACID_MODIFICATION	MAPKAP1
1105	GOBP_PEPTIDYL_AMINO_ACID_MODIFICATION	MAPKAPK2
1106	GOBP_PEPTIDYL_AMINO_ACID_MODIFICATION	MAPKAPK3
1107	GOBP_PEPTIDYL_AMINO_ACID_MODIFICATION	MAPKAPK5
1108	GOBP_PEPTIDYL_AMINO_ACID_MODIFICATION	MARK1
1109	GOBP_PEPTIDYL_AMINO_ACID_MODIFICATION	MARK2
1110	GOBP_PEPTIDYL_AMINO_ACID_MODIFICATION	MARK3
1111	GOBP_AMINO_ACID_ACTIVATION	MARS1
1112	GOBP_AMINO_ACID_ACTIVATION	MARS2
1113	GOBP_PEPTIDYL_AMINO_ACID_MODIFICATION	MAST1
1114	GOBP_PEPTIDYL_AMINO_ACID_MODIFICATION	MAST2
1115	GOBP_PEPTIDYL_AMINO_ACID_MODIFICATION	MAST3
1116	GOBP_PEPTIDYL_AMINO_ACID_MODIFICATION	MAST4
1117	GOBP_PEPTIDYL_AMINO_ACID_MODIFICATION	MASTL
1118	GOBP_ALPHA_AMINO_ACID_CATABOLIC_PROCESS	MAT1A
1119	KEGG_SELENOAMINO_ACID_METABOLISM	MAT2A
1120	KEGG_SELENOAMINO_ACID_METABOLISM	MAT2B
1121	GOBP_PEPTIDYL_AMINO_ACID_MODIFICATION	MATK
1122	GOBP_PEPTIDYL_AMINO_ACID_MODIFICATION	MBD3
1123	GOBP_PEPTIDYL_AMINO_ACID_MODIFICATION	MBIP
1124	GOBP_CELLULAR_MODIFIED_AMINO_ACID_METABOLIC_PROCESS	MBOAT1
1125	GOBP_CELLULAR_MODIFIED_AMINO_ACID_METABOLIC_PROCESS	MBOAT2
1126	GOBP_PEPTIDYL_AMINO_ACID_MODIFICATION	MBOAT4
1127	GOBP_PEPTIDYL_AMINO_ACID_MODIFICATION	MBTD1
1128	GOBP_ALPHA_AMINO_ACID_CATABOLIC_PROCESS	MCCC1
1129	GOBP_ALPHA_AMINO_ACID_CATABOLIC_PROCESS	MCCC2
1130	GOBP_PEPTIDYL_AMINO_ACID_MODIFICATION	MCM3AP
1131	GOBP_PEPTIDYL_AMINO_ACID_MODIFICATION	MCRS1
1132	HP_ABNORMAL_CIRCULATING_AMINO_ACID_CONCENTRATION	MDH1
1133	WP_AMINO_ACID_METABOLISM	MDH2
1134	GOBP_PEPTIDYL_AMINO_ACID_MODIFICATION	MDM2
1135	GOBP_PEPTIDYL_AMINO_ACID_MODIFICATION	MEAF6
1136	GOBP_PEPTIDYL_AMINO_ACID_MODIFICATION	MECOM
1137	GOBP_ALPHA_AMINO_ACID_METABOLIC_PROCESS	MECP2
1138	GOBP_CELLULAR_MODIFIED_AMINO_ACID_METABOLIC_PROCESS	MED1
1139	GOBP_PEPTIDYL_AMINO_ACID_MODIFICATION	MED24
1140	GOBP_PEPTIDYL_AMINO_ACID_MODIFICATION	MELK
1141	GOBP_PEPTIDYL_AMINO_ACID_MODIFICATION	MEN1
1142	GOBP_PEPTIDYL_AMINO_ACID_MODIFICATION	MERTK
1143	GOBP_PEPTIDYL_AMINO_ACID_MODIFICATION	MET
1144	GOBP_N_TERMINAL_PROTEIN_AMINO_ACID_MODIFICATION	METAP1
1145	GOBP_N_TERMINAL_PROTEIN_AMINO_ACID_MODIFICATION	METAP1D
1146	GOBP_N_TERMINAL_PROTEIN_AMINO_ACID_MODIFICATION	METAP2
1147	GOBP_PEPTIDYL_AMINO_ACID_MODIFICATION	METTL18
1148	GOBP_PEPTIDYL_AMINO_ACID_MODIFICATION	METTL21A
1149	GOBP_PEPTIDYL_AMINO_ACID_MODIFICATION	METTL21C
1150	GOBP_PEPTIDYL_AMINO_ACID_MODIFICATION	METTL21EP
1151	GOBP_PEPTIDYL_AMINO_ACID_MODIFICATION	METTL22
1152	KEGG_SELENOAMINO_ACID_METABOLISM	METTL2B
1153	KEGG_SELENOAMINO_ACID_METABOLISM	METTL6
1154	GOMF_MODIFIED_AMINO_ACID_BINDING	MFGE8
1155	GOBP_AMINO_ACID_TRANSMEMBRANE_TRANSPORT	MFSD12
1156	GOBP_CELLULAR_MODIFIED_AMINO_ACID_METABOLIC_PROCESS	MFSD2A
1157	GOBP_PEPTIDYL_AMINO_ACID_MODIFICATION	MGAT1
1158	GOBP_PEPTIDYL_AMINO_ACID_MODIFICATION	MGAT2
1159	GOBP_PEPTIDYL_AMINO_ACID_MODIFICATION	MGAT5
1160	GOBP_PEPTIDYL_AMINO_ACID_MODIFICATION	MGAT5B
1161	GOBP_MODIFIED_AMINO_ACID_TRANSPORT	MGST1
1162	GOBP_CELLULAR_MODIFIED_AMINO_ACID_BIOSYNTHETIC_PROCESS	MGST2
1163	HP_ABNORMAL_CIRCULATING_AMINO_ACID_CONCENTRATION	MICOS13
1164	GOBP_PEPTIDYL_AMINO_ACID_MODIFICATION	MIF
1165	GOBP_RESPONSE_TO_AMINO_ACID_STARVATION	MIOS
1166	HP_ABNORMAL_CIRCULATING_AMINO_ACID_CONCENTRATION	MIPEP
1167	GOBP_PEPTIDYL_AMINO_ACID_MODIFICATION	MIR103A1
1168	GOBP_PEPTIDYL_AMINO_ACID_MODIFICATION	MIR106B
1169	GOBP_PEPTIDYL_AMINO_ACID_MODIFICATION	MIR125A
1170	GOBP_PEPTIDYL_AMINO_ACID_MODIFICATION	MIR132
1171	GOBP_PEPTIDYL_AMINO_ACID_MODIFICATION	MIR146A
1172	GOBP_PEPTIDYL_AMINO_ACID_MODIFICATION	MIR15A
1173	GOBP_PEPTIDYL_AMINO_ACID_MODIFICATION	MIR19A
1174	GOBP_PEPTIDYL_AMINO_ACID_MODIFICATION	MIR19B1
1175	GOBP_ALPHA_AMINO_ACID_CATABOLIC_PROCESS	MIR21
1176	GOBP_PEPTIDYL_AMINO_ACID_MODIFICATION	MIR212
1177	GOBP_PEPTIDYL_AMINO_ACID_MODIFICATION	MIR219A1
1178	GOBP_PEPTIDYL_AMINO_ACID_MODIFICATION	MIR221
1179	GOBP_PEPTIDYL_AMINO_ACID_MODIFICATION	MIR98
1180	GOBP_PEPTIDYL_AMINO_ACID_MODIFICATION	MIRLET7E
1181	GOBP_PEPTIDYL_AMINO_ACID_MODIFICATION	MKNK1
1182	GOBP_PEPTIDYL_AMINO_ACID_MODIFICATION	MKNK2
1183	GOBP_PEPTIDYL_AMINO_ACID_MODIFICATION	MLLT1
1184	GOBP_PEPTIDYL_AMINO_ACID_MODIFICATION	MLLT3
1185	GOBP_PEPTIDYL_AMINO_ACID_MODIFICATION	MLLT6
1186	GOBP_PEPTIDYL_AMINO_ACID_MODIFICATION	MLST8
1187	GOBP_PEPTIDYL_AMINO_ACID_MODIFICATION	MLXIPL
1188	HP_ABNORMAL_CIRCULATING_AMINO_ACID_CONCENTRATION	MMAA
1189	HP_ABNORMAL_CIRCULATING_AMINO_ACID_CONCENTRATION	MMAB
1190	GOBP_CELLULAR_MODIFIED_AMINO_ACID_METABOLIC_PROCESS	MMACHC
1191	HP_ABNORMAL_CIRCULATING_AMINO_ACID_CONCENTRATION	MMADHC
1192	GOMF_MODIFIED_AMINO_ACID_BINDING	MME
1193	GOBP_ALPHA_AMINO_ACID_METABOLIC_PROCESS	MMUT
1194	GOBP_PEPTIDYL_AMINO_ACID_MODIFICATION	MORC3
1195	GOBP_PEPTIDYL_AMINO_ACID_MODIFICATION	MORF4L1
1196	GOBP_PEPTIDYL_AMINO_ACID_MODIFICATION	MORF4L2
1197	HP_ABNORMAL_CIRCULATING_AMINO_ACID_CONCENTRATION	MPO
1198	GOBP_ALPHA_AMINO_ACID_METABOLIC_PROCESS	MPST
1199	GOBP_PEPTIDYL_AMINO_ACID_MODIFICATION	MRGBP
1200	GOBP_ALPHA_AMINO_ACID_METABOLIC_PROCESS	MRI1
1201	HP_ABNORMAL_CIRCULATING_AMINO_ACID_CONCENTRATION	MRM2
1202	HP_ABNORMAL_CIRCULATING_AMINO_ACID_CONCENTRATION	MRPL3
1203	GOBP_PEPTIDYL_AMINO_ACID_MODIFICATION	MSL1
1204	GOBP_PEPTIDYL_AMINO_ACID_MODIFICATION	MSL2
1205	GOBP_PEPTIDYL_AMINO_ACID_MODIFICATION	MSL3
1206	GOBP_PEPTIDYL_AMINO_ACID_MODIFICATION	MSL3P1
1207	GOBP_ALPHA_AMINO_ACID_METABOLIC_PROCESS	MSRA
1208	GOBP_PEPTIDYL_AMINO_ACID_MODIFICATION	MST1
1209	GOBP_PEPTIDYL_AMINO_ACID_MODIFICATION	MST1R
1210	HP_ABNORMAL_CIRCULATING_AMINO_ACID_CONCENTRATION	MT-ATP6
1211	HP_ABNORMAL_CIRCULATING_AMINO_ACID_CONCENTRATION	MT-ND1
1212	HP_ABNORMAL_CIRCULATING_AMINO_ACID_CONCENTRATION	MT-ND2
1213	HP_ABNORMAL_CIRCULATING_AMINO_ACID_CONCENTRATION	MT-ND3
1214	HP_ABNORMAL_CIRCULATING_AMINO_ACID_CONCENTRATION	MT-ND4
1215	HP_ABNORMAL_CIRCULATING_AMINO_ACID_CONCENTRATION	MT-ND5
1216	HP_ABNORMAL_CIRCULATING_AMINO_ACID_CONCENTRATION	MT-ND6
1217	HP_ABNORMAL_CIRCULATING_AMINO_ACID_CONCENTRATION	MT-TK
1218	HP_ABNORMAL_CIRCULATING_AMINO_ACID_CONCENTRATION	MT-TL1
1219	HP_ABNORMAL_CIRCULATING_AMINO_ACID_CONCENTRATION	MT-TV
1220	HP_ABNORMAL_CIRCULATING_AMINO_ACID_CONCENTRATION	MT-TW
1221	GOBP_ALPHA_AMINO_ACID_METABOLIC_PROCESS	MTAP
1222	GOBP_PEPTIDYL_AMINO_ACID_MODIFICATION	MTCP1
1223	GOBP_PEPTIDYL_AMINO_ACID_MODIFICATION	MTF2
1224	GOBP_ALPHA_AMINO_ACID_METABOLIC_PROCESS	MTHFD1
1225	GOBP_CELLULAR_MODIFIED_AMINO_ACID_BIOSYNTHETIC_PROCESS	MTHFD1L
1226	GOBP_CELLULAR_MODIFIED_AMINO_ACID_METABOLIC_PROCESS	MTHFD2
1227	GOBP_ALPHA_AMINO_ACID_METABOLIC_PROCESS	MTHFD2L
1228	GOBP_ALPHA_AMINO_ACID_METABOLIC_PROCESS	MTHFR
1229	GOBP_ALPHA_AMINO_ACID_METABOLIC_PROCESS	MTHFS
1230	HP_ABNORMAL_CIRCULATING_AMINO_ACID_CONCENTRATION	MTO1
1231	GOBP_PEPTIDYL_AMINO_ACID_MODIFICATION	MTOR
1232	GOBP_ALPHA_AMINO_ACID_METABOLIC_PROCESS	MTR
1233	GOBP_ALPHA_AMINO_ACID_CATABOLIC_PROCESS	MTRR
1234	GOBP_PEPTIDYL_AMINO_ACID_MODIFICATION	MUC1
1235	GOBP_PEPTIDYL_AMINO_ACID_MODIFICATION	MUL1
1236	GOBP_PEPTIDYL_AMINO_ACID_MODIFICATION	MUSK
1237	GOBP_PEPTIDYL_AMINO_ACID_MODIFICATION	MVP
1238	GOBP_PEPTIDYL_AMINO_ACID_MODIFICATION	MYB
1239	GOBP_AMINO_ACID_TRANSPORT	MYC
1240	GOBP_PEPTIDYL_AMINO_ACID_MODIFICATION	MYLK2
1241	GOBP_PEPTIDYL_AMINO_ACID_MODIFICATION	MYOCD
1242	GOBP_PEPTIDYL_AMINO_ACID_MODIFICATION	MYOD1
1243	GOBP_PEPTIDYL_AMINO_ACID_MODIFICATION	N6AMT1
1244	GOBP_N_TERMINAL_PROTEIN_AMINO_ACID_ACETYLATION	NAA10
1245	GOBP_N_TERMINAL_PROTEIN_AMINO_ACID_ACETYLATION	NAA11
1246	GOBP_N_TERMINAL_PROTEIN_AMINO_ACID_ACETYLATION	NAA15
1247	GOBP_N_TERMINAL_PROTEIN_AMINO_ACID_ACETYLATION	NAA16
1248	GOBP_N_TERMINAL_PROTEIN_AMINO_ACID_ACETYLATION	NAA20
1249	GOBP_N_TERMINAL_PROTEIN_AMINO_ACID_ACETYLATION	NAA25
1250	GOBP_N_TERMINAL_PROTEIN_AMINO_ACID_ACETYLATION	NAA30
1251	GOBP_N_TERMINAL_PROTEIN_AMINO_ACID_ACETYLATION	NAA35
1252	GOBP_N_TERMINAL_PROTEIN_AMINO_ACID_ACETYLATION	NAA40
1253	GOBP_N_TERMINAL_PROTEIN_AMINO_ACID_ACETYLATION	NAA50
1254	GOBP_N_TERMINAL_PROTEIN_AMINO_ACID_ACETYLATION	NAA60
1255	GOBP_N_TERMINAL_PROTEIN_AMINO_ACID_ACETYLATION	NAA80
1256	REACTOME_METABOLISM_OF_AMINO_ACIDS_AND_DERIVATIVES	NAALAD2
1257	HP_ABNORMAL_CIRCULATING_AMINO_ACID_CONCENTRATION	NADK2
1258	GOBP_ALPHA_AMINO_ACID_METABOLIC_PROCESS	NAGS
1259	GOBP_PEPTIDYL_AMINO_ACID_MODIFICATION	NAP1L2
1260	GOBP_AMINO_ACID_ACTIVATION	NARS1
1261	GOBP_AMINO_ACID_ACTIVATION	NARS2
1262	GOBP_CELLULAR_MODIFIED_AMINO_ACID_METABOLIC_PROCESS	NAT8
1263	GOBP_PEPTIDYL_AMINO_ACID_MODIFICATION	NAT8B
1264	GOBP_ALPHA_AMINO_ACID_METABOLIC_PROCESS	NAT8L
1265	GOBP_PEPTIDYL_AMINO_ACID_MODIFICATION	NCAPG2
1266	GOBP_PEPTIDYL_AMINO_ACID_MODIFICATION	NCF1
1267	GOBP_PEPTIDYL_AMINO_ACID_MODIFICATION	NCK1
1268	GOBP_PEPTIDYL_AMINO_ACID_MODIFICATION	NCK2
1269	GOBP_PEPTIDYL_AMINO_ACID_MODIFICATION	NCOA1
1270	GOBP_PEPTIDYL_AMINO_ACID_MODIFICATION	NCOA3
1271	GOBP_PEPTIDYL_AMINO_ACID_MODIFICATION	NCOA7
1272	GOBP_PEPTIDYL_AMINO_ACID_MODIFICATION	NDNF
1273	HP_ABNORMAL_CIRCULATING_AMINO_ACID_CONCENTRATION	NDUFA13
1274	GOBP_PEPTIDYL_AMINO_ACID_MODIFICATION	NDUFAB1
1275	GOBP_PEPTIDYL_AMINO_ACID_MODIFICATION	NDUFAF5
1276	GOBP_PEPTIDYL_AMINO_ACID_MODIFICATION	NDUFAF7
1277	HP_ABNORMAL_CIRCULATING_AMINO_ACID_CONCENTRATION	NDUFB10
1278	HP_ABNORMAL_CIRCULATING_AMINO_ACID_CONCENTRATION	NDUFC2
1279	HP_ABNORMAL_CIRCULATING_AMINO_ACID_CONCENTRATION	NDUFS4
1280	GOBP_PEPTIDYL_AMINO_ACID_MODIFICATION	NEDD9
1281	GOBP_PEPTIDYL_AMINO_ACID_MODIFICATION	NEK1
1282	GOBP_PEPTIDYL_AMINO_ACID_MODIFICATION	NEK6
1283	GOBP_PEPTIDYL_AMINO_ACID_MODIFICATION	NELFA
1284	GOBP_PEPTIDYL_AMINO_ACID_MODIFICATION	NELFE
1285	GOBP_PEPTIDYL_AMINO_ACID_MODIFICATION	NEURL1
1286	GOBP_ACIDIC_AMINO_ACID_TRANSPORT	NF1
1287	GOBP_PEPTIDYL_AMINO_ACID_MODIFICATION	NF2
1288	GOBP_CELLULAR_MODIFIED_AMINO_ACID_BIOSYNTHETIC_PROCESS	NFE2L2
1289	HP_ABNORMAL_CIRCULATING_AMINO_ACID_CONCENTRATION	NFS1
1290	GOBP_PEPTIDYL_AMINO_ACID_MODIFICATION	NFYA
1291	GOBP_PEPTIDYL_AMINO_ACID_MODIFICATION	NFYB
1292	GOBP_PEPTIDYL_AMINO_ACID_MODIFICATION	NFYC
1293	GOBP_PEPTIDYL_AMINO_ACID_MODIFICATION	NGF
1294	GOBP_ALPHA_AMINO_ACID_METABOLIC_PROCESS	NIT2
1295	GOBP_PEPTIDYL_AMINO_ACID_MODIFICATION	NKTR
1296	GOBP_PEPTIDYL_AMINO_ACID_MODIFICATION	NLK
1297	GOBP_PEPTIDYL_AMINO_ACID_MODIFICATION	NLRP2B
1298	GOBP_PEPTIDYL_AMINO_ACID_MODIFICATION	NME2
1299	REACTOME_METABOLISM_OF_AMINO_ACIDS_AND_DERIVATIVES	NMRAL1
1300	GOBP_N_TERMINAL_PROTEIN_AMINO_ACID_MODIFICATION	NMT1
1301	GOBP_N_TERMINAL_PROTEIN_AMINO_ACID_MODIFICATION	NMT2
1302	GOBP_PEPTIDYL_AMINO_ACID_MODIFICATION	NNAT
1303	GOBP_PEPTIDYL_AMINO_ACID_MODIFICATION	NNMT
1304	GOBP_PEPTIDYL_AMINO_ACID_MODIFICATION	NOC2L
1305	GOBP_PEPTIDYL_AMINO_ACID_MODIFICATION	NOD2
1306	GOBP_ALPHA_AMINO_ACID_CATABOLIC_PROCESS	NOS1
1307	GOBP_PEPTIDYL_AMINO_ACID_MODIFICATION	NOS1AP
1308	GOBP_ALPHA_AMINO_ACID_CATABOLIC_PROCESS	NOS2
1309	GOBP_ALPHA_AMINO_ACID_CATABOLIC_PROCESS	NOS3
1310	GOBP_ALPHA_AMINO_ACID_METABOLIC_PROCESS	NOX4
1311	GOBP_ALPHA_AMINO_ACID_METABOLIC_PROCESS	NOXRED1
1312	GOBP_RESPONSE_TO_AMINO_ACID_STARVATION	NPRL2
1313	GOBP_RESPONSE_TO_AMINO_ACID_STARVATION	NPRL3
1314	GOBP_ACIDIC_AMINO_ACID_TRANSPORT	NPY5R
1315	REACTOME_METABOLISM_OF_AMINO_ACIDS_AND_DERIVATIVES	NQO1
1316	GOBP_ALPHA_AMINO_ACID_METABOLIC_PROCESS	NR1H4
1317	GOBP_PEPTIDYL_AMINO_ACID_MODIFICATION	NRG1
1318	GOBP_PEPTIDYL_AMINO_ACID_MODIFICATION	NRP1
1319	GOBP_PEPTIDYL_AMINO_ACID_MODIFICATION	NSD1
1320	GOBP_PEPTIDYL_AMINO_ACID_MODIFICATION	NSD2
1321	GOBP_PEPTIDYL_AMINO_ACID_MODIFICATION	NSD3
1322	GOBP_PEPTIDYL_AMINO_ACID_MODIFICATION	NSMCE2
1323	GOBP_PEPTIDYL_AMINO_ACID_MODIFICATION	NTF3
1324	GOBP_PEPTIDYL_AMINO_ACID_MODIFICATION	NTF4
1325	GOBP_N_TERMINAL_PROTEIN_AMINO_ACID_MODIFICATION	NTMT1
1326	GOBP_N_TERMINAL_PROTEIN_AMINO_ACID_MODIFICATION	NTMT2
1327	GOBP_PEPTIDYL_AMINO_ACID_MODIFICATION	NTRK1
1328	GOBP_ACIDIC_AMINO_ACID_TRANSPORT	NTRK2
1329	GOBP_PEPTIDYL_AMINO_ACID_MODIFICATION	NTRK3
1330	GOBP_ACIDIC_AMINO_ACID_TRANSPORT	NTSR1
1331	GOBP_PEPTIDYL_AMINO_ACID_MODIFICATION	NUDT14
1332	GOBP_ALPHA_AMINO_ACID_CATABOLIC_PROCESS	OAT
1333	REACTOME_METABOLISM_OF_AMINO_ACIDS_AND_DERIVATIVES	OAZ1
1334	REACTOME_METABOLISM_OF_AMINO_ACIDS_AND_DERIVATIVES	OAZ2
1335	REACTOME_METABOLISM_OF_AMINO_ACIDS_AND_DERIVATIVES	OAZ3
1336	GOBP_AMINO_ACID_TRANSPORT	OCA2
1337	GOBP_ALPHA_AMINO_ACID_METABOLIC_PROCESS	ODC1
1338	REACTOME_METABOLISM_OF_AMINO_ACIDS_AND_DERIVATIVES	OGDH
1339	GOBP_PEPTIDYL_AMINO_ACID_MODIFICATION	OGFOD1
1340	GOBP_PEPTIDYL_AMINO_ACID_MODIFICATION	OGT
1341	GOBP_CELLULAR_MODIFIED_AMINO_ACID_METABOLIC_PROCESS	OPLAH
1342	GOBP_PEPTIDYL_AMINO_ACID_MODIFICATION	OPRD1
1343	GOBP_PEPTIDYL_AMINO_ACID_MODIFICATION	OSBP
1344	GOBP_CELLULAR_MODIFIED_AMINO_ACID_METABOLIC_PROCESS	OSBPL10
1345	GOBP_CELLULAR_MODIFIED_AMINO_ACID_METABOLIC_PROCESS	OSBPL5
1346	GOBP_CELLULAR_MODIFIED_AMINO_ACID_METABOLIC_PROCESS	OSBPL8
1347	GOBP_PEPTIDYL_AMINO_ACID_MODIFICATION	OSM
1348	GOBP_PEPTIDYL_AMINO_ACID_MODIFICATION	OST4
1349	GOBP_PEPTIDYL_AMINO_ACID_MODIFICATION	OSTC
1350	GOBP_ALPHA_AMINO_ACID_CATABOLIC_PROCESS	OTC
1351	GOBP_PEPTIDYL_AMINO_ACID_MODIFICATION	OXR1
1352	GOBP_PEPTIDYL_AMINO_ACID_MODIFICATION	OXSR1
1353	GOBP_ACIDIC_AMINO_ACID_TRANSPORT	P2RX7
1354	GOBP_PEPTIDYL_AMINO_ACID_MODIFICATION	P3H1
1355	GOBP_PEPTIDYL_AMINO_ACID_MODIFICATION	P3H2
1356	GOBP_PEPTIDYL_AMINO_ACID_MODIFICATION	P3H3
1357	GOBP_PEPTIDYL_AMINO_ACID_MODIFICATION	P3H4
1358	GOBP_PEPTIDYL_AMINO_ACID_MODIFICATION	P4HA1
1359	GOBP_PEPTIDYL_AMINO_ACID_MODIFICATION	P4HA2
1360	GOBP_PEPTIDYL_AMINO_ACID_MODIFICATION	P4HA3
1361	GOBP_PEPTIDYL_AMINO_ACID_MODIFICATION	P4HB
1362	GOBP_PEPTIDYL_AMINO_ACID_MODIFICATION	P4HTM
1363	GOBP_PEPTIDYL_AMINO_ACID_MODIFICATION	PADI1
1364	GOBP_PEPTIDYL_AMINO_ACID_MODIFICATION	PADI2
1365	GOBP_PEPTIDYL_AMINO_ACID_MODIFICATION	PADI3
1366	GOBP_PEPTIDYL_AMINO_ACID_MODIFICATION	PADI4
1367	GOBP_PEPTIDYL_AMINO_ACID_MODIFICATION	PADI6
1368	GOBP_PEPTIDYL_AMINO_ACID_MODIFICATION	PAGR1
1369	GOBP_ALPHA_AMINO_ACID_CATABOLIC_PROCESS	PAH
1370	GOMF_ACID_AMINO_ACID_LIGASE_ACTIVITY	PAICS
1371	GOBP_PEPTIDYL_AMINO_ACID_MODIFICATION	PAK1
1372	GOBP_PEPTIDYL_AMINO_ACID_MODIFICATION	PAK2
1373	GOBP_CELLULAR_MODIFIED_AMINO_ACID_METABOLIC_PROCESS	PANK2
1374	REACTOME_METABOLISM_OF_AMINO_ACIDS_AND_DERIVATIVES	PAOX
1375	KEGG_SELENOAMINO_ACID_METABOLISM	PAPSS1
1376	KEGG_SELENOAMINO_ACID_METABOLISM	PAPSS2
1377	GOBP_PEPTIDYL_AMINO_ACID_MODIFICATION	PAQR3
1378	GOBP_PEPTIDYL_AMINO_ACID_MODIFICATION	PARD3
1379	GOBP_ALPHA_AMINO_ACID_METABOLIC_PROCESS	PARK7
1380	GOBP_PEPTIDYL_AMINO_ACID_MODIFICATION	PARP1
1381	GOBP_PEPTIDYL_AMINO_ACID_MODIFICATION	PARP14
1382	GOBP_PEPTIDYL_AMINO_ACID_MODIFICATION	PARP2
1383	GOBP_PEPTIDYL_AMINO_ACID_MODIFICATION	PARP9
1384	GOBP_AMINO_ACID_ACTIVATION	PARS2
1385	GOBP_PEPTIDYL_AMINO_ACID_MODIFICATION	PAX5
1386	GOBP_CELLULAR_MODIFIED_AMINO_ACID_METABOLIC_PROCESS	PAX8
1387	GOBP_PEPTIDYL_AMINO_ACID_MODIFICATION	PAXIP1
1388	GOBP_PEPTIDYL_AMINO_ACID_MODIFICATION	PBK
1389	GOBP_PEPTIDYL_AMINO_ACID_MODIFICATION	PBXIP1
1390	HP_ABNORMAL_CIRCULATING_AMINO_ACID_CONCENTRATION	PC
1391	GOBP_ALPHA_AMINO_ACID_METABOLIC_PROCESS	PCBD1
1392	GOBP_ALPHA_AMINO_ACID_METABOLIC_PROCESS	PCBD2
1393	HP_ABNORMAL_CIRCULATING_AMINO_ACID_CONCENTRATION	PCCA
1394	HP_ABNORMAL_CIRCULATING_AMINO_ACID_CONCENTRATION	PCCB
1395	GOBP_PEPTIDYL_AMINO_ACID_MODIFICATION	PCGF2
1396	GOBP_PEPTIDYL_AMINO_ACID_MODIFICATION	PCK1
1397	GOBP_CELLULAR_MODIFIED_AMINO_ACID_CATABOLIC_PROCESS	PCYOX1
1398	GOBP_CELLULAR_MODIFIED_AMINO_ACID_CATABOLIC_PROCESS	PCYOX1L
1399	GOBP_PEPTIDYL_AMINO_ACID_MODIFICATION	PDCD10
1400	GOBP_PEPTIDYL_AMINO_ACID_MODIFICATION	PDCL3
1401	GOBP_PEPTIDYL_AMINO_ACID_MODIFICATION	PDE4D
1402	GOBP_N_TERMINAL_PROTEIN_AMINO_ACID_MODIFICATION	PDF
1403	GOBP_PEPTIDYL_AMINO_ACID_MODIFICATION	PDGFA
1404	GOBP_PEPTIDYL_AMINO_ACID_MODIFICATION	PDGFB
1405	GOBP_PEPTIDYL_AMINO_ACID_MODIFICATION	PDGFC
1406	GOBP_PEPTIDYL_AMINO_ACID_MODIFICATION	PDGFD
1407	GOBP_PEPTIDYL_AMINO_ACID_MODIFICATION	PDGFRA
1408	GOBP_PEPTIDYL_AMINO_ACID_MODIFICATION	PDGFRB
1409	HP_ABNORMAL_CIRCULATING_AMINO_ACID_CONCENTRATION	PDHA1
1410	REACTOME_METABOLISM_OF_AMINO_ACIDS_AND_DERIVATIVES	PDHA2
1411	REACTOME_METABOLISM_OF_AMINO_ACIDS_AND_DERIVATIVES	PDHB
1412	HP_ABNORMAL_CIRCULATING_AMINO_ACID_CONCENTRATION	PDHX
1413	GOBP_PEPTIDYL_AMINO_ACID_MODIFICATION	PDK3
1414	WP_AMINO_ACID_METABOLISM	PDK4
1415	HP_ABNORMAL_CIRCULATING_AMINO_ACID_CONCENTRATION	PDP1
1416	GOBP_PEPTIDYL_AMINO_ACID_MODIFICATION	PDPK1
1417	GOBP_AMINO_ACID_TRANSPORT	PDPN
1418	GOBP_AMINO_ACID_BETAINE_TRANSPORT	PDZK1
1419	GOBP_PEPTIDYL_AMINO_ACID_MODIFICATION	PEAK1
1420	GOBP_PEPTIDYL_AMINO_ACID_MODIFICATION	PECAM1
1421	GOBP_CELLULAR_AMINO_ACID_METABOLIC_PROCESS	PEPD
1422	GOBP_PEPTIDYL_AMINO_ACID_MODIFICATION	PER1
1423	GOBP_ACIDIC_AMINO_ACID_TRANSPORT	PER2
1424	HP_ABNORMAL_CIRCULATING_AMINO_ACID_CONCENTRATION	PET117
1425	GOBP_ALPHA_AMINO_ACID_METABOLIC_PROCESS	PFAS
1426	GOBP_PEPTIDYL_AMINO_ACID_MODIFICATION	PFN2
1427	GOBP_PEPTIDYL_AMINO_ACID_MODIFICATION	PHF1
1428	GOBP_PEPTIDYL_AMINO_ACID_MODIFICATION	PHF19
1429	GOBP_PEPTIDYL_AMINO_ACID_MODIFICATION	PHF20
1430	GOBP_PEPTIDYL_AMINO_ACID_MODIFICATION	PHF20L1
1431	GOBP_ALPHA_AMINO_ACID_METABOLIC_PROCESS	PHGDH
1432	REACTOME_METABOLISM_OF_AMINO_ACIDS_AND_DERIVATIVES	PHYKPL
1433	GOBP_PEPTIDYL_AMINO_ACID_MODIFICATION	PIAS1
1434	GOBP_PEPTIDYL_AMINO_ACID_MODIFICATION	PIAS2
1435	GOBP_PEPTIDYL_AMINO_ACID_MODIFICATION	PIAS3
1436	GOBP_PEPTIDYL_AMINO_ACID_MODIFICATION	PIAS4
1437	GOBP_PEPTIDYL_AMINO_ACID_MODIFICATION	PIBF1
1438	GOBP_PEPTIDYL_AMINO_ACID_MODIFICATION	PIH1D1
1439	GOBP_PEPTIDYL_AMINO_ACID_MODIFICATION	PIK3CA
1440	GOBP_PEPTIDYL_AMINO_ACID_MODIFICATION	PIKFYVE
1441	GOBP_PEPTIDYL_AMINO_ACID_MODIFICATION	PIN1
1442	GOBP_PEPTIDYL_AMINO_ACID_MODIFICATION	PIN4
1443	GOBP_PEPTIDYL_AMINO_ACID_MODIFICATION	PINK1
1444	GOBP_ALPHA_AMINO_ACID_CATABOLIC_PROCESS	PIPOX
1445	GOBP_PEPTIDYL_AMINO_ACID_MODIFICATION	PIWIL2
1446	GOBP_PEPTIDYL_AMINO_ACID_MODIFICATION	PKD1
1447	GOBP_PEPTIDYL_AMINO_ACID_MODIFICATION	PKDCC
1448	WP_AMINO_ACID_METABOLISM	PKM
1449	GOBP_PEPTIDYL_AMINO_ACID_MODIFICATION	PKN1
1450	GOBP_PEPTIDYL_AMINO_ACID_MODIFICATION	PKN2
1451	GOBP_PEPTIDYL_AMINO_ACID_MODIFICATION	PKN3
1452	GOBP_CELLULAR_MODIFIED_AMINO_ACID_METABOLIC_PROCESS	PLA1A
1453	GOBP_CELLULAR_MODIFIED_AMINO_ACID_METABOLIC_PROCESS	PLA2G10
1454	GOBP_CELLULAR_MODIFIED_AMINO_ACID_METABOLIC_PROCESS	PLA2G15
1455	GOBP_CELLULAR_MODIFIED_AMINO_ACID_METABOLIC_PROCESS	PLA2G2F
1456	GOBP_CELLULAR_MODIFIED_AMINO_ACID_METABOLIC_PROCESS	PLA2G3
1457	HP_ABNORMAL_CIRCULATING_AMINO_ACID_CONCENTRATION	PLAU
1458	GOBP_PEPTIDYL_AMINO_ACID_MODIFICATION	PLCG2
1459	GOBP_PEPTIDYL_AMINO_ACID_MODIFICATION	PLCL1
1460	GOBP_PEPTIDYL_AMINO_ACID_MODIFICATION	PLCL2
1461	GOMF_MODIFIED_AMINO_ACID_BINDING	PLEKHN1
1462	GOBP_PEPTIDYL_AMINO_ACID_MODIFICATION	PLK1
1463	GOBP_PEPTIDYL_AMINO_ACID_MODIFICATION	PLK2
1464	GOBP_PEPTIDYL_AMINO_ACID_MODIFICATION	PLOD1
1465	GOBP_ALPHA_AMINO_ACID_METABOLIC_PROCESS	PLOD2
1466	GOBP_ALPHA_AMINO_ACID_METABOLIC_PROCESS	PLOD3
1467	GOBP_CELLULAR_MODIFIED_AMINO_ACID_BIOSYNTHETIC_PROCESS	PLSCR1
1468	GOBP_CELLULAR_AMINO_ACID_METABOLIC_PROCESS	PM20D1
1469	GOBP_CELLULAR_MODIFIED_AMINO_ACID_CATABOLIC_PROCESS	PM20D2
1470	GOBP_PEPTIDYL_AMINO_ACID_MODIFICATION	PML
1471	GOBP_PEPTIDYL_AMINO_ACID_MODIFICATION	PNCK
1472	REACTOME_METABOLISM_OF_AMINO_ACIDS_AND_DERIVATIVES	PNMT
1473	HP_ABNORMAL_CIRCULATING_AMINO_ACID_CONCENTRATION	PNPLA8
1474	HP_ABNORMAL_CIRCULATING_AMINO_ACID_CONCENTRATION	PNPO
1475	GOBP_PEPTIDYL_AMINO_ACID_MODIFICATION	POGLUT1
1476	GOBP_PEPTIDYL_AMINO_ACID_MODIFICATION	POGLUT2
1477	GOBP_PEPTIDYL_AMINO_ACID_MODIFICATION	POGLUT3
1478	GOBP_PEPTIDYL_AMINO_ACID_MODIFICATION	POLE3
1479	HP_ABNORMAL_CIRCULATING_AMINO_ACID_CONCENTRATION	POLG
1480	GOBP_AMINO_ACID_BETAINE_METABOLIC_PROCESS	POR
1481	GOBP_PEPTIDYL_AMINO_ACID_MODIFICATION	PPARGC1A
1482	GOBP_ALPHA_AMINO_ACID_METABOLIC_PROCESS	PPAT
1483	GOMF_ACID_AMINO_ACID_LIGASE_ACTIVITY	PPCS
1484	GOBP_PEPTIDYL_AMINO_ACID_MODIFICATION	PPEF2
1485	GOBP_PEPTIDYL_AMINO_ACID_MODIFICATION	PPIA
1486	GOBP_PEPTIDYL_AMINO_ACID_MODIFICATION	PPIAL4A
1487	GOBP_PEPTIDYL_AMINO_ACID_MODIFICATION	PPIAL4C
1488	GOBP_PEPTIDYL_AMINO_ACID_MODIFICATION	PPIAL4D
1489	GOBP_PEPTIDYL_AMINO_ACID_MODIFICATION	PPIAL4E
1490	GOBP_PEPTIDYL_AMINO_ACID_MODIFICATION	PPIAL4F
1491	GOBP_PEPTIDYL_AMINO_ACID_MODIFICATION	PPIAL4G
1492	GOBP_PEPTIDYL_AMINO_ACID_MODIFICATION	PPIAL4H
1493	GOBP_PEPTIDYL_AMINO_ACID_MODIFICATION	PPIB
1494	GOBP_PEPTIDYL_AMINO_ACID_MODIFICATION	PPIC
1495	GOBP_PEPTIDYL_AMINO_ACID_MODIFICATION	PPID
1496	GOBP_PEPTIDYL_AMINO_ACID_MODIFICATION	PPIE
1497	GOBP_PEPTIDYL_AMINO_ACID_MODIFICATION	PPIF
1498	GOBP_PEPTIDYL_AMINO_ACID_MODIFICATION	PPIG
1499	GOBP_PEPTIDYL_AMINO_ACID_MODIFICATION	PPIH
1500	GOBP_PEPTIDYL_AMINO_ACID_MODIFICATION	PPIL1
1501	GOBP_PEPTIDYL_AMINO_ACID_MODIFICATION	PPIL2
1502	GOBP_PEPTIDYL_AMINO_ACID_MODIFICATION	PPIL3
1503	GOBP_PEPTIDYL_AMINO_ACID_MODIFICATION	PPIL4
1504	GOBP_PEPTIDYL_AMINO_ACID_MODIFICATION	PPIL6
1505	GOBP_N_TERMINAL_PROTEIN_AMINO_ACID_MODIFICATION	PPM1A
1506	GOBP_N_TERMINAL_PROTEIN_AMINO_ACID_MODIFICATION	PPM1B
1507	GOBP_PEPTIDYL_AMINO_ACID_MODIFICATION	PPM1F
1508	REACTOME_BRANCHED_CHAIN_AMINO_ACID_CATABOLISM	PPM1K
1509	WP_AMINO_ACID_METABOLISM	PPM1L
1510	KRIGE_AMINO_ACID_DEPRIVATION	PPP1R15A
1511	GOBP_PEPTIDYL_AMINO_ACID_MODIFICATION	PPP2CA
1512	GOBP_PEPTIDYL_AMINO_ACID_MODIFICATION	PPP2R1A
1513	GOBP_PEPTIDYL_AMINO_ACID_MODIFICATION	PPP2R5B
1514	GOBP_PEPTIDYL_AMINO_ACID_MODIFICATION	PPWD1
1515	GOBP_ACIDIC_AMINO_ACID_TRANSPORT	PRAF2
1516	GOBP_PEPTIDYL_AMINO_ACID_MODIFICATION	PRDM12
1517	GOBP_PEPTIDYL_AMINO_ACID_MODIFICATION	PRDM14
1518	GOBP_PEPTIDYL_AMINO_ACID_MODIFICATION	PRDM16
1519	GOBP_PEPTIDYL_AMINO_ACID_MODIFICATION	PRDM4
1520	GOBP_PEPTIDYL_AMINO_ACID_MODIFICATION	PRDM5
1521	GOBP_PEPTIDYL_AMINO_ACID_MODIFICATION	PRDM7
1522	GOBP_PEPTIDYL_AMINO_ACID_MODIFICATION	PRDM9
1523	HP_ABNORMAL_CIRCULATING_AMINO_ACID_CONCENTRATION	PRDX1
1524	GOBP_PEPTIDYL_AMINO_ACID_MODIFICATION	PRDX3
1525	GOBP_PEPTIDYL_AMINO_ACID_MODIFICATION	PRDX4
1526	HP_INCREASED_SULFUR_AMINO_ACID_LEVEL_IN_URINE	PREPL
1527	GOBP_PEPTIDYL_AMINO_ACID_MODIFICATION	PRKAA1
1528	GOBP_PEPTIDYL_AMINO_ACID_MODIFICATION	PRKAA2
1529	GOBP_PEPTIDYL_AMINO_ACID_MODIFICATION	PRKACA
1530	GOBP_PEPTIDYL_AMINO_ACID_MODIFICATION	PRKAG2
1531	GOBP_PEPTIDYL_AMINO_ACID_MODIFICATION	PRKCA
1532	GOBP_PEPTIDYL_AMINO_ACID_MODIFICATION	PRKCB
1533	GOBP_PEPTIDYL_AMINO_ACID_MODIFICATION	PRKCD
1534	GOBP_PEPTIDYL_AMINO_ACID_MODIFICATION	PRKCE
1535	GOBP_PEPTIDYL_AMINO_ACID_MODIFICATION	PRKCG
1536	GOBP_PEPTIDYL_AMINO_ACID_MODIFICATION	PRKCH
1537	GOBP_PEPTIDYL_AMINO_ACID_MODIFICATION	PRKCI
1538	GOBP_PEPTIDYL_AMINO_ACID_MODIFICATION	PRKCQ
1539	GOBP_PEPTIDYL_AMINO_ACID_MODIFICATION	PRKCZ
1540	GOBP_PEPTIDYL_AMINO_ACID_MODIFICATION	PRKD1
1541	GOBP_PEPTIDYL_AMINO_ACID_MODIFICATION	PRKD2
1542	GOBP_PEPTIDYL_AMINO_ACID_MODIFICATION	PRKDC
1543	GOBP_PEPTIDYL_AMINO_ACID_MODIFICATION	PRKG2
1544	GOBP_PEPTIDYL_AMINO_ACID_MODIFICATION	PRKX
1545	GOBP_PEPTIDYL_AMINO_ACID_MODIFICATION	PRKY
1546	GOBP_PEPTIDYL_AMINO_ACID_MODIFICATION	PRLR
1547	GOBP_PEPTIDYL_AMINO_ACID_MODIFICATION	PRMT1
1548	GOBP_PEPTIDYL_AMINO_ACID_MODIFICATION	PRMT2
1549	GOBP_PEPTIDYL_AMINO_ACID_MODIFICATION	PRMT3
1550	GOBP_PEPTIDYL_AMINO_ACID_MODIFICATION	PRMT5
1551	GOBP_PEPTIDYL_AMINO_ACID_MODIFICATION	PRMT6
1552	GOBP_PEPTIDYL_AMINO_ACID_MODIFICATION	PRMT7
1553	GOBP_PEPTIDYL_AMINO_ACID_MODIFICATION	PRMT8
1554	GOBP_PEPTIDYL_AMINO_ACID_MODIFICATION	PRMT9
1555	GOBP_PEPTIDYL_AMINO_ACID_MODIFICATION	PRNP
1556	GOBP_ALPHA_AMINO_ACID_CATABOLIC_PROCESS	PRODH
1557	GOBP_ALPHA_AMINO_ACID_CATABOLIC_PROCESS	PRODH2
1558	GOBP_ALPHA_AMINO_ACID_METABOLIC_PROCESS	PSAT1
1559	GOBP_ACIDIC_AMINO_ACID_TRANSPORT	PSEN1
1560	REACTOME_METABOLISM_OF_AMINO_ACIDS_AND_DERIVATIVES	PSMA1
1561	REACTOME_METABOLISM_OF_AMINO_ACIDS_AND_DERIVATIVES	PSMA2
1562	REACTOME_METABOLISM_OF_AMINO_ACIDS_AND_DERIVATIVES	PSMA3
1563	REACTOME_METABOLISM_OF_AMINO_ACIDS_AND_DERIVATIVES	PSMA4
1564	REACTOME_METABOLISM_OF_AMINO_ACIDS_AND_DERIVATIVES	PSMA5
1565	REACTOME_METABOLISM_OF_AMINO_ACIDS_AND_DERIVATIVES	PSMA6
1566	REACTOME_METABOLISM_OF_AMINO_ACIDS_AND_DERIVATIVES	PSMA7
1567	REACTOME_METABOLISM_OF_AMINO_ACIDS_AND_DERIVATIVES	PSMA8
1568	REACTOME_METABOLISM_OF_AMINO_ACIDS_AND_DERIVATIVES	PSMB1
1569	REACTOME_METABOLISM_OF_AMINO_ACIDS_AND_DERIVATIVES	PSMB10
1570	REACTOME_METABOLISM_OF_AMINO_ACIDS_AND_DERIVATIVES	PSMB11
1571	REACTOME_METABOLISM_OF_AMINO_ACIDS_AND_DERIVATIVES	PSMB2
1572	REACTOME_METABOLISM_OF_AMINO_ACIDS_AND_DERIVATIVES	PSMB3
1573	REACTOME_METABOLISM_OF_AMINO_ACIDS_AND_DERIVATIVES	PSMB4
1574	REACTOME_METABOLISM_OF_AMINO_ACIDS_AND_DERIVATIVES	PSMB5
1575	REACTOME_METABOLISM_OF_AMINO_ACIDS_AND_DERIVATIVES	PSMB6
1576	REACTOME_METABOLISM_OF_AMINO_ACIDS_AND_DERIVATIVES	PSMB7
1577	REACTOME_METABOLISM_OF_AMINO_ACIDS_AND_DERIVATIVES	PSMB8
1578	REACTOME_METABOLISM_OF_AMINO_ACIDS_AND_DERIVATIVES	PSMB9
1579	REACTOME_METABOLISM_OF_AMINO_ACIDS_AND_DERIVATIVES	PSMC1
1580	REACTOME_METABOLISM_OF_AMINO_ACIDS_AND_DERIVATIVES	PSMC2
1581	REACTOME_METABOLISM_OF_AMINO_ACIDS_AND_DERIVATIVES	PSMC3
1582	REACTOME_METABOLISM_OF_AMINO_ACIDS_AND_DERIVATIVES	PSMC4
1583	REACTOME_METABOLISM_OF_AMINO_ACIDS_AND_DERIVATIVES	PSMC5
1584	REACTOME_METABOLISM_OF_AMINO_ACIDS_AND_DERIVATIVES	PSMC6
1585	REACTOME_METABOLISM_OF_AMINO_ACIDS_AND_DERIVATIVES	PSMD1
1586	REACTOME_METABOLISM_OF_AMINO_ACIDS_AND_DERIVATIVES	PSMD10
1587	REACTOME_METABOLISM_OF_AMINO_ACIDS_AND_DERIVATIVES	PSMD11
1588	REACTOME_METABOLISM_OF_AMINO_ACIDS_AND_DERIVATIVES	PSMD12
1589	REACTOME_METABOLISM_OF_AMINO_ACIDS_AND_DERIVATIVES	PSMD13
1590	REACTOME_METABOLISM_OF_AMINO_ACIDS_AND_DERIVATIVES	PSMD14
1591	REACTOME_METABOLISM_OF_AMINO_ACIDS_AND_DERIVATIVES	PSMD2
1592	REACTOME_METABOLISM_OF_AMINO_ACIDS_AND_DERIVATIVES	PSMD3
1593	REACTOME_METABOLISM_OF_AMINO_ACIDS_AND_DERIVATIVES	PSMD4
1594	REACTOME_METABOLISM_OF_AMINO_ACIDS_AND_DERIVATIVES	PSMD5
1595	REACTOME_METABOLISM_OF_AMINO_ACIDS_AND_DERIVATIVES	PSMD6
1596	REACTOME_METABOLISM_OF_AMINO_ACIDS_AND_DERIVATIVES	PSMD7
1597	REACTOME_METABOLISM_OF_AMINO_ACIDS_AND_DERIVATIVES	PSMD8
1598	REACTOME_METABOLISM_OF_AMINO_ACIDS_AND_DERIVATIVES	PSMD9
1599	REACTOME_METABOLISM_OF_AMINO_ACIDS_AND_DERIVATIVES	PSME1
1600	REACTOME_METABOLISM_OF_AMINO_ACIDS_AND_DERIVATIVES	PSME2
1601	REACTOME_METABOLISM_OF_AMINO_ACIDS_AND_DERIVATIVES	PSME3
1602	REACTOME_METABOLISM_OF_AMINO_ACIDS_AND_DERIVATIVES	PSME4
1603	REACTOME_METABOLISM_OF_AMINO_ACIDS_AND_DERIVATIVES	PSMF1
1604	GOBP_ALPHA_AMINO_ACID_METABOLIC_PROCESS	PSPH
1605	GOBP_ALPHA_AMINO_ACID_METABOLIC_PROCESS	PSPHP1
1606	REACTOME_METABOLISM_OF_AMINO_ACIDS_AND_DERIVATIVES	PSTK
1607	GOBP_CELLULAR_MODIFIED_AMINO_ACID_BIOSYNTHETIC_PROCESS	PTDSS1
1608	GOBP_CELLULAR_MODIFIED_AMINO_ACID_BIOSYNTHETIC_PROCESS	PTDSS2
1609	GOBP_PEPTIDYL_AMINO_ACID_MODIFICATION	PTEN
1610	GOMF_MODIFIED_AMINO_ACID_BINDING	PTGES
1611	GOBP_CELLULAR_MODIFIED_AMINO_ACID_METABOLIC_PROCESS	PTGES2
1612	GOBP_PEPTIDYL_AMINO_ACID_MODIFICATION	PTGS2
1613	GOBP_PEPTIDYL_AMINO_ACID_MODIFICATION	PTK2
1614	GOBP_PEPTIDYL_AMINO_ACID_MODIFICATION	PTK2B
1615	GOBP_PEPTIDYL_AMINO_ACID_MODIFICATION	PTK6
1616	GOBP_PEPTIDYL_AMINO_ACID_MODIFICATION	PTPA
1617	GOBP_PEPTIDYL_AMINO_ACID_MODIFICATION	PTPN1
1618	GOBP_PEPTIDYL_AMINO_ACID_MODIFICATION	PTPN11
1619	GOBP_PEPTIDYL_AMINO_ACID_MODIFICATION	PTPN2
1620	GOBP_PEPTIDYL_AMINO_ACID_MODIFICATION	PTPN4
1621	GOBP_PEPTIDYL_AMINO_ACID_MODIFICATION	PTPN6
1622	GOBP_PEPTIDYL_AMINO_ACID_MODIFICATION	PTPRC
1623	GOBP_PEPTIDYL_AMINO_ACID_MODIFICATION	PTPRJ
1624	GOBP_CELLULAR_AMINO_ACID_METABOLIC_PROCESS	PTS
1625	GOBP_PEPTIDYL_AMINO_ACID_MODIFICATION	PWP1
1626	REACTOME_METABOLISM_OF_AMINO_ACIDS_AND_DERIVATIVES	PXMP2
1627	GOBP_ALPHA_AMINO_ACID_METABOLIC_PROCESS	PYCR1
1628	GOBP_ALPHA_AMINO_ACID_METABOLIC_PROCESS	PYCR2
1629	GOBP_ALPHA_AMINO_ACID_METABOLIC_PROCESS	PYCR3
1630	GOBP_PEPTIDYL_AMINO_ACID_MODIFICATION	PYGO2
1631	GOBP_AMINO_ACID_ACTIVATION	QARS1
1632	GOBP_ALPHA_AMINO_ACID_CATABOLIC_PROCESS	QDPR
1633	GOBP_PEPTIDYL_AMINO_ACID_MODIFICATION	QPCT
1634	GOBP_PEPTIDYL_AMINO_ACID_MODIFICATION	QPCTL
1635	GOBP_AMINO_ACID_ACTIVATION	QRSL1
1636	GOBP_PEPTIDYL_AMINO_ACID_MODIFICATION	RAB3D
1637	GOBP_ACIDIC_AMINO_ACID_TRANSPORT	RAB3GAP1
1638	GOBP_PEPTIDYL_AMINO_ACID_MODIFICATION	RAB6A
1639	GOBP_PEPTIDYL_AMINO_ACID_MODIFICATION	RACK1
1640	GOBP_PEPTIDYL_AMINO_ACID_MODIFICATION	RAF1
1641	GOBP_PEPTIDYL_AMINO_ACID_MODIFICATION	RAMP3
1642	GOBP_PEPTIDYL_AMINO_ACID_MODIFICATION	RANBP2
1643	GOBP_PEPTIDYL_AMINO_ACID_MODIFICATION	RANGAP1
1644	GOBP_PEPTIDYL_AMINO_ACID_MODIFICATION	RAP2B
1645	GOBP_PEPTIDYL_AMINO_ACID_MODIFICATION	RAP2C
1646	GOBP_PEPTIDYL_AMINO_ACID_MODIFICATION	RAPGEF3
1647	GOBP_AMINO_ACID_ACTIVATION	RARS1
1648	GOBP_AMINO_ACID_ACTIVATION	RARS2
1649	GOBP_PEPTIDYL_AMINO_ACID_MODIFICATION	RASD2
1650	GOBP_PEPTIDYL_AMINO_ACID_MODIFICATION	RASSF2
1651	GOBP_PEPTIDYL_AMINO_ACID_MODIFICATION	RBBP5
1652	GOBP_PEPTIDYL_AMINO_ACID_MODIFICATION	RELA
1653	GOBP_PEPTIDYL_AMINO_ACID_MODIFICATION	RELN
1654	GOBP_PEPTIDYL_AMINO_ACID_MODIFICATION	RET
1655	KRIGE_AMINO_ACID_DEPRIVATION	RETN
1656	GOBP_AMINO_ACID_IMPORT	RGS2
1657	GOBP_AMINO_ACID_IMPORT	RGS4
1658	REACTOME_AMINO_ACIDS_REGULATE_MTORC1	RHEB
1659	GOBP_PEPTIDYL_AMINO_ACID_MODIFICATION	RICTOR
1660	GOBP_ALPHA_AMINO_ACID_CATABOLIC_PROCESS	RIDA
1661	GOBP_PEPTIDYL_AMINO_ACID_MODIFICATION	RIF1
1662	GOBP_ALPHA_AMINO_ACID_METABOLIC_PROCESS	RIMKLA
1663	GOBP_ALPHA_AMINO_ACID_METABOLIC_PROCESS	RIMKLB
1664	GOBP_PEPTIDYL_AMINO_ACID_MODIFICATION	RIPK1
1665	GOBP_PEPTIDYL_AMINO_ACID_MODIFICATION	RIPK2
1666	GOBP_PEPTIDYL_AMINO_ACID_MODIFICATION	RLF
1667	GOBP_PEPTIDYL_AMINO_ACID_MODIFICATION	RNF113A
1668	GOBP_RESPONSE_TO_AMINO_ACID_STARVATION	RNF152
1669	GOBP_PEPTIDYL_AMINO_ACID_MODIFICATION	RNF212
1670	GOBP_PEPTIDYL_AMINO_ACID_MODIFICATION	RNF212B
1671	GOBP_PEPTIDYL_AMINO_ACID_MODIFICATION	ROCK1
1672	GOBP_PEPTIDYL_AMINO_ACID_MODIFICATION	ROCK2
1673	GOBP_PEPTIDYL_AMINO_ACID_MODIFICATION	ROR1
1674	GOBP_PEPTIDYL_AMINO_ACID_MODIFICATION	ROR2
1675	GOBP_PEPTIDYL_AMINO_ACID_MODIFICATION	ROS1
1676	GOMF_MODIFIED_AMINO_ACID_BINDING	RPE65
1677	REACTOME_METABOLISM_OF_AMINO_ACIDS_AND_DERIVATIVES	RPL10
1678	REACTOME_METABOLISM_OF_AMINO_ACIDS_AND_DERIVATIVES	RPL10A
1679	REACTOME_METABOLISM_OF_AMINO_ACIDS_AND_DERIVATIVES	RPL10L
1680	REACTOME_METABOLISM_OF_AMINO_ACIDS_AND_DERIVATIVES	RPL11
1681	REACTOME_METABOLISM_OF_AMINO_ACIDS_AND_DERIVATIVES	RPL12
1682	REACTOME_METABOLISM_OF_AMINO_ACIDS_AND_DERIVATIVES	RPL13
1683	REACTOME_METABOLISM_OF_AMINO_ACIDS_AND_DERIVATIVES	RPL13A
1684	REACTOME_METABOLISM_OF_AMINO_ACIDS_AND_DERIVATIVES	RPL14
1685	REACTOME_METABOLISM_OF_AMINO_ACIDS_AND_DERIVATIVES	RPL15
1686	REACTOME_METABOLISM_OF_AMINO_ACIDS_AND_DERIVATIVES	RPL17
1687	REACTOME_METABOLISM_OF_AMINO_ACIDS_AND_DERIVATIVES	RPL18
1688	REACTOME_METABOLISM_OF_AMINO_ACIDS_AND_DERIVATIVES	RPL18A
1689	REACTOME_METABOLISM_OF_AMINO_ACIDS_AND_DERIVATIVES	RPL19
1690	REACTOME_METABOLISM_OF_AMINO_ACIDS_AND_DERIVATIVES	RPL21
1691	REACTOME_METABOLISM_OF_AMINO_ACIDS_AND_DERIVATIVES	RPL22
1692	REACTOME_METABOLISM_OF_AMINO_ACIDS_AND_DERIVATIVES	RPL22L1
1693	REACTOME_METABOLISM_OF_AMINO_ACIDS_AND_DERIVATIVES	RPL23
1694	REACTOME_METABOLISM_OF_AMINO_ACIDS_AND_DERIVATIVES	RPL23A
1695	REACTOME_METABOLISM_OF_AMINO_ACIDS_AND_DERIVATIVES	RPL24
1696	REACTOME_METABOLISM_OF_AMINO_ACIDS_AND_DERIVATIVES	RPL26
1697	REACTOME_METABOLISM_OF_AMINO_ACIDS_AND_DERIVATIVES	RPL26L1
1698	REACTOME_METABOLISM_OF_AMINO_ACIDS_AND_DERIVATIVES	RPL27
1699	REACTOME_METABOLISM_OF_AMINO_ACIDS_AND_DERIVATIVES	RPL27A
1700	REACTOME_METABOLISM_OF_AMINO_ACIDS_AND_DERIVATIVES	RPL28
1701	REACTOME_METABOLISM_OF_AMINO_ACIDS_AND_DERIVATIVES	RPL29
1702	REACTOME_METABOLISM_OF_AMINO_ACIDS_AND_DERIVATIVES	RPL3
1703	REACTOME_METABOLISM_OF_AMINO_ACIDS_AND_DERIVATIVES	RPL30
1704	REACTOME_METABOLISM_OF_AMINO_ACIDS_AND_DERIVATIVES	RPL31
1705	REACTOME_METABOLISM_OF_AMINO_ACIDS_AND_DERIVATIVES	RPL32
1706	REACTOME_METABOLISM_OF_AMINO_ACIDS_AND_DERIVATIVES	RPL34
1707	REACTOME_METABOLISM_OF_AMINO_ACIDS_AND_DERIVATIVES	RPL35
1708	REACTOME_METABOLISM_OF_AMINO_ACIDS_AND_DERIVATIVES	RPL35A
1709	REACTOME_METABOLISM_OF_AMINO_ACIDS_AND_DERIVATIVES	RPL36
1710	REACTOME_METABOLISM_OF_AMINO_ACIDS_AND_DERIVATIVES	RPL36A
1711	REACTOME_METABOLISM_OF_AMINO_ACIDS_AND_DERIVATIVES	RPL36AL
1712	REACTOME_METABOLISM_OF_AMINO_ACIDS_AND_DERIVATIVES	RPL37
1713	REACTOME_METABOLISM_OF_AMINO_ACIDS_AND_DERIVATIVES	RPL37A
1714	REACTOME_METABOLISM_OF_AMINO_ACIDS_AND_DERIVATIVES	RPL38
1715	REACTOME_METABOLISM_OF_AMINO_ACIDS_AND_DERIVATIVES	RPL39
1716	REACTOME_METABOLISM_OF_AMINO_ACIDS_AND_DERIVATIVES	RPL39L
1717	REACTOME_METABOLISM_OF_AMINO_ACIDS_AND_DERIVATIVES	RPL3L
1718	REACTOME_METABOLISM_OF_AMINO_ACIDS_AND_DERIVATIVES	RPL4
1719	REACTOME_METABOLISM_OF_AMINO_ACIDS_AND_DERIVATIVES	RPL41
1720	REACTOME_METABOLISM_OF_AMINO_ACIDS_AND_DERIVATIVES	RPL5
1721	REACTOME_METABOLISM_OF_AMINO_ACIDS_AND_DERIVATIVES	RPL6
1722	REACTOME_METABOLISM_OF_AMINO_ACIDS_AND_DERIVATIVES	RPL7
1723	REACTOME_METABOLISM_OF_AMINO_ACIDS_AND_DERIVATIVES	RPL7A
1724	REACTOME_METABOLISM_OF_AMINO_ACIDS_AND_DERIVATIVES	RPL8
1725	REACTOME_METABOLISM_OF_AMINO_ACIDS_AND_DERIVATIVES	RPL9
1726	REACTOME_METABOLISM_OF_AMINO_ACIDS_AND_DERIVATIVES	RPLP0
1727	REACTOME_METABOLISM_OF_AMINO_ACIDS_AND_DERIVATIVES	RPLP1
1728	REACTOME_METABOLISM_OF_AMINO_ACIDS_AND_DERIVATIVES	RPLP2
1729	GOBP_PEPTIDYL_AMINO_ACID_MODIFICATION	RPN1
1730	GOBP_PEPTIDYL_AMINO_ACID_MODIFICATION	RPN2
1731	REACTOME_METABOLISM_OF_AMINO_ACIDS_AND_DERIVATIVES	RPS10
1732	REACTOME_METABOLISM_OF_AMINO_ACIDS_AND_DERIVATIVES	RPS11
1733	REACTOME_METABOLISM_OF_AMINO_ACIDS_AND_DERIVATIVES	RPS12
1734	REACTOME_METABOLISM_OF_AMINO_ACIDS_AND_DERIVATIVES	RPS13
1735	REACTOME_METABOLISM_OF_AMINO_ACIDS_AND_DERIVATIVES	RPS14
1736	REACTOME_METABOLISM_OF_AMINO_ACIDS_AND_DERIVATIVES	RPS15
1737	REACTOME_METABOLISM_OF_AMINO_ACIDS_AND_DERIVATIVES	RPS15A
1738	REACTOME_METABOLISM_OF_AMINO_ACIDS_AND_DERIVATIVES	RPS16
1739	REACTOME_METABOLISM_OF_AMINO_ACIDS_AND_DERIVATIVES	RPS17
1740	REACTOME_METABOLISM_OF_AMINO_ACIDS_AND_DERIVATIVES	RPS18
1741	REACTOME_METABOLISM_OF_AMINO_ACIDS_AND_DERIVATIVES	RPS19
1742	REACTOME_METABOLISM_OF_AMINO_ACIDS_AND_DERIVATIVES	RPS2
1743	REACTOME_METABOLISM_OF_AMINO_ACIDS_AND_DERIVATIVES	RPS20
1744	REACTOME_METABOLISM_OF_AMINO_ACIDS_AND_DERIVATIVES	RPS21
1745	REACTOME_METABOLISM_OF_AMINO_ACIDS_AND_DERIVATIVES	RPS23
1746	REACTOME_METABOLISM_OF_AMINO_ACIDS_AND_DERIVATIVES	RPS24
1747	REACTOME_METABOLISM_OF_AMINO_ACIDS_AND_DERIVATIVES	RPS25
1748	REACTOME_METABOLISM_OF_AMINO_ACIDS_AND_DERIVATIVES	RPS26
1749	REACTOME_METABOLISM_OF_AMINO_ACIDS_AND_DERIVATIVES	RPS27
1750	REACTOME_METABOLISM_OF_AMINO_ACIDS_AND_DERIVATIVES	RPS27A
1751	REACTOME_METABOLISM_OF_AMINO_ACIDS_AND_DERIVATIVES	RPS27L
1752	REACTOME_METABOLISM_OF_AMINO_ACIDS_AND_DERIVATIVES	RPS28
1753	REACTOME_METABOLISM_OF_AMINO_ACIDS_AND_DERIVATIVES	RPS29
1754	REACTOME_METABOLISM_OF_AMINO_ACIDS_AND_DERIVATIVES	RPS3
1755	REACTOME_METABOLISM_OF_AMINO_ACIDS_AND_DERIVATIVES	RPS3A
1756	REACTOME_METABOLISM_OF_AMINO_ACIDS_AND_DERIVATIVES	RPS4X
1757	REACTOME_METABOLISM_OF_AMINO_ACIDS_AND_DERIVATIVES	RPS4Y1
1758	REACTOME_METABOLISM_OF_AMINO_ACIDS_AND_DERIVATIVES	RPS4Y2
1759	REACTOME_METABOLISM_OF_AMINO_ACIDS_AND_DERIVATIVES	RPS5
1760	REACTOME_METABOLISM_OF_AMINO_ACIDS_AND_DERIVATIVES	RPS6
1761	GOBP_PEPTIDYL_AMINO_ACID_MODIFICATION	RPS6KA1
1762	GOBP_PEPTIDYL_AMINO_ACID_MODIFICATION	RPS6KA2
1763	GOBP_PEPTIDYL_AMINO_ACID_MODIFICATION	RPS6KA3
1764	GOBP_PEPTIDYL_AMINO_ACID_MODIFICATION	RPS6KA4
1765	GOBP_PEPTIDYL_AMINO_ACID_MODIFICATION	RPS6KA5
1766	GOBP_PEPTIDYL_AMINO_ACID_MODIFICATION	RPS6KA6
1767	GOBP_PEPTIDYL_AMINO_ACID_MODIFICATION	RPS6KB1
1768	GOBP_PEPTIDYL_AMINO_ACID_MODIFICATION	RPS6KB2
1769	REACTOME_METABOLISM_OF_AMINO_ACIDS_AND_DERIVATIVES	RPS7
1770	REACTOME_METABOLISM_OF_AMINO_ACIDS_AND_DERIVATIVES	RPS8
1771	REACTOME_METABOLISM_OF_AMINO_ACIDS_AND_DERIVATIVES	RPS9
1772	REACTOME_METABOLISM_OF_AMINO_ACIDS_AND_DERIVATIVES	RPSA
1773	GOBP_PEPTIDYL_AMINO_ACID_MODIFICATION	RPTOR
1774	GOBP_RESPONSE_TO_AMINO_ACID_STARVATION	RRAGA
1775	GOBP_RESPONSE_TO_AMINO_ACID_STARVATION	RRAGB
1776	GOBP_RESPONSE_TO_AMINO_ACID_STARVATION	RRAGC
1777	GOBP_RESPONSE_TO_AMINO_ACID_STARVATION	RRAGD
1778	HP_ABNORMAL_CIRCULATING_AMINO_ACID_CONCENTRATION	RRM2B
1779	GOMF_MODIFIED_AMINO_ACID_BINDING	RS1
1780	GOBP_PEPTIDYL_AMINO_ACID_MODIFICATION	RTF1
1781	GOBP_PEPTIDYL_AMINO_ACID_MODIFICATION	RUVBL1
1782	GOBP_PEPTIDYL_AMINO_ACID_MODIFICATION	RUVBL2
1783	GOBP_PEPTIDYL_AMINO_ACID_MODIFICATION	RWDD3
1784	GOBP_PEPTIDYL_AMINO_ACID_MODIFICATION	S100A8
1785	GOBP_PEPTIDYL_AMINO_ACID_MODIFICATION	S100A9
1786	GOBP_PEPTIDYL_AMINO_ACID_MODIFICATION	S1PR2
1787	GOBP_PEPTIDYL_AMINO_ACID_MODIFICATION	SAE1
1788	GOBP_PEPTIDYL_AMINO_ACID_MODIFICATION	SAMSN1
1789	GOBP_ALPHA_AMINO_ACID_CATABOLIC_PROCESS	SARDH
1790	GOBP_AMINO_ACID_ACTIVATION	SARS1
1791	GOBP_AMINO_ACID_ACTIVATION	SARS2
1792	REACTOME_METABOLISM_OF_AMINO_ACIDS_AND_DERIVATIVES	SAT1
1793	GOBP_PEPTIDYL_AMINO_ACID_MODIFICATION	SBK1
1794	GOMF_MODIFIED_AMINO_ACID_BINDING	SCARB1
1795	GOMF_MODIFIED_AMINO_ACID_BINDING	SCARB2
1796	GOMF_MODIFIED_AMINO_ACID_BINDING	SCIN
1797	GOBP_ALPHA_AMINO_ACID_CATABOLIC_PROCESS	SCLY
1798	HP_ABNORMAL_CIRCULATING_AMINO_ACID_CONCENTRATION	SCO1
1799	GOBP_PEPTIDYL_AMINO_ACID_MODIFICATION	SCYL1
1800	WP_AMINO_ACID_METABOLISM	SDHA
1801	GOBP_PEPTIDYL_AMINO_ACID_MODIFICATION	SDR16C5
1802	GOBP_ALPHA_AMINO_ACID_CATABOLIC_PROCESS	SDS
1803	GOBP_ALPHA_AMINO_ACID_CATABOLIC_PROCESS	SDSL
1804	REACTOME_AMINO_ACIDS_REGULATE_MTORC1	SEC13
1805	REACTOME_METABOLISM_OF_AMINO_ACIDS_AND_DERIVATIVES	SECISBP2
1806	GOBP_RESPONSE_TO_AMINO_ACID_STARVATION	SEH1L
1807	REACTOME_METABOLISM_OF_AMINO_ACIDS_AND_DERIVATIVES	SEM1
1808	GOBP_PEPTIDYL_AMINO_ACID_MODIFICATION	SEMA4D
1809	GOBP_PEPTIDYL_AMINO_ACID_MODIFICATION	SENP1
1810	GOBP_PEPTIDYL_AMINO_ACID_MODIFICATION	SENP2
1811	GOBP_PEPTIDYL_AMINO_ACID_MODIFICATION	SENP3
1812	GOBP_PEPTIDYL_AMINO_ACID_MODIFICATION	SENP5
1813	GOBP_PEPTIDYL_AMINO_ACID_MODIFICATION	SENP6
1814	GOBP_PEPTIDYL_AMINO_ACID_MODIFICATION	SENP7
1815	GOBP_ALPHA_AMINO_ACID_METABOLIC_PROCESS	SEPHS1
1816	GOBP_ALPHA_AMINO_ACID_METABOLIC_PROCESS	SEPHS2
1817	REACTOME_METABOLISM_OF_AMINO_ACIDS_AND_DERIVATIVES	SEPSECS
1818	GOBP_CELLULAR_MODIFIED_AMINO_ACID_METABOLIC_PROCESS	SERINC1
1819	GOBP_CELLULAR_MODIFIED_AMINO_ACID_METABOLIC_PROCESS	SERINC2
1820	GOBP_ALPHA_AMINO_ACID_METABOLIC_PROCESS	SERINC3
1821	REACTOME_METABOLISM_OF_AMINO_ACIDS_AND_DERIVATIVES	SERINC4
1822	GOBP_ALPHA_AMINO_ACID_METABOLIC_PROCESS	SERINC5
1823	GOBP_RESPONSE_TO_AMINO_ACID_STARVATION	SESN1
1824	GOBP_RESPONSE_TO_AMINO_ACID_STARVATION	SESN2
1825	GOBP_RESPONSE_TO_AMINO_ACID_STARVATION	SESN3
1826	GOMF_MODIFIED_AMINO_ACID_BINDING	SESTD1
1827	GOBP_PEPTIDYL_AMINO_ACID_MODIFICATION	SET
1828	GOBP_PEPTIDYL_AMINO_ACID_MODIFICATION	SETD1A
1829	GOBP_PEPTIDYL_AMINO_ACID_MODIFICATION	SETD1B
1830	GOBP_PEPTIDYL_AMINO_ACID_MODIFICATION	SETD2
1831	GOBP_PEPTIDYL_AMINO_ACID_MODIFICATION	SETD3
1832	GOBP_PEPTIDYL_AMINO_ACID_MODIFICATION	SETD4
1833	GOBP_PEPTIDYL_AMINO_ACID_MODIFICATION	SETD5
1834	GOBP_PEPTIDYL_AMINO_ACID_MODIFICATION	SETD6
1835	GOBP_PEPTIDYL_AMINO_ACID_MODIFICATION	SETD7
1836	GOBP_PEPTIDYL_AMINO_ACID_MODIFICATION	SETDB1
1837	GOBP_PEPTIDYL_AMINO_ACID_MODIFICATION	SETDB2
1838	GOBP_PEPTIDYL_AMINO_ACID_MODIFICATION	SETMAR
1839	GOBP_PEPTIDYL_AMINO_ACID_MODIFICATION	SFRP1
1840	GOBP_PEPTIDYL_AMINO_ACID_MODIFICATION	SFRP2
1841	GOBP_AMINO_ACID_IMPORT	SFXN1
1842	GOBP_AMINO_ACID_IMPORT	SFXN2
1843	GOBP_AMINO_ACID_IMPORT	SFXN3
1844	GOBP_AMINO_ACID_TRANSPORT	SFXN4
1845	GOBP_AMINO_ACID_TRANSPORT	SFXN5
1846	GOBP_PEPTIDYL_AMINO_ACID_MODIFICATION	SGF29
1847	GOBP_PEPTIDYL_AMINO_ACID_MODIFICATION	SGK1
1848	GOBP_PEPTIDYL_AMINO_ACID_MODIFICATION	SGK2
1849	GOBP_PEPTIDYL_AMINO_ACID_MODIFICATION	SGK3
1850	GOBP_PEPTIDYL_AMINO_ACID_MODIFICATION	SH2B3
1851	GOBP_PEPTIDYL_AMINO_ACID_MODIFICATION	SH2D3A
1852	GOBP_PEPTIDYL_AMINO_ACID_MODIFICATION	SH2D3C
1853	GOBP_AMINO_ACID_IMPORT	SH3BP4
1854	GOBP_PEPTIDYL_AMINO_ACID_MODIFICATION	SH3BP5
1855	GOBP_PEPTIDYL_AMINO_ACID_MODIFICATION	SH3BP5L
1856	GOBP_RESPONSE_TO_AMINO_ACID_STARVATION	SH3GLB1
1857	GOBP_PEPTIDYL_AMINO_ACID_MODIFICATION	SHC1
1858	GOBP_ALPHA_AMINO_ACID_CATABOLIC_PROCESS	SHMT1
1859	GOBP_ALPHA_AMINO_ACID_CATABOLIC_PROCESS	SHMT2
1860	GOBP_PEPTIDYL_AMINO_ACID_MODIFICATION	SIN3A
1861	GOBP_PEPTIDYL_AMINO_ACID_MODIFICATION	SIRT1
1862	GOBP_PEPTIDYL_AMINO_ACID_MODIFICATION	SIRT2
1863	GOBP_PEPTIDYL_AMINO_ACID_MODIFICATION	SIRT3
1864	GOBP_ALPHA_AMINO_ACID_METABOLIC_PROCESS	SIRT4
1865	GOBP_PEPTIDYL_AMINO_ACID_MODIFICATION	SIRT5
1866	GOBP_PEPTIDYL_AMINO_ACID_MODIFICATION	SIRT7
1867	REACTOME_TRANSPORT_OF_INORGANIC_CATIONS_ANIONS_AND_AMINO_ACIDS_OLIGOPEPTIDES	SLC12A1
1868	GOBP_ACIDIC_AMINO_ACID_TRANSPORT	SLC12A2
1869	REACTOME_TRANSPORT_OF_INORGANIC_CATIONS_ANIONS_AND_AMINO_ACIDS_OLIGOPEPTIDES	SLC12A3
1870	REACTOME_TRANSPORT_OF_INORGANIC_CATIONS_ANIONS_AND_AMINO_ACIDS_OLIGOPEPTIDES	SLC12A4
1871	REACTOME_TRANSPORT_OF_INORGANIC_CATIONS_ANIONS_AND_AMINO_ACIDS_OLIGOPEPTIDES	SLC12A5
1872	REACTOME_TRANSPORT_OF_INORGANIC_CATIONS_ANIONS_AND_AMINO_ACIDS_OLIGOPEPTIDES	SLC12A6
1873	REACTOME_TRANSPORT_OF_INORGANIC_CATIONS_ANIONS_AND_AMINO_ACIDS_OLIGOPEPTIDES	SLC12A7
1874	GOBP_MODIFIED_AMINO_ACID_TRANSPORT	SLC13A3
1875	REACTOME_TRANSPORT_OF_INORGANIC_CATIONS_ANIONS_AND_AMINO_ACIDS_OLIGOPEPTIDES	SLC15A1
1876	REACTOME_TRANSPORT_OF_INORGANIC_CATIONS_ANIONS_AND_AMINO_ACIDS_OLIGOPEPTIDES	SLC15A2
1877	REACTOME_TRANSPORT_OF_INORGANIC_CATIONS_ANIONS_AND_AMINO_ACIDS_OLIGOPEPTIDES	SLC15A3
1878	GOBP_AMINO_ACID_TRANSMEMBRANE_TRANSPORT	SLC15A4
1879	GOBP_AMINO_ACID_TRANSMEMBRANE_TRANSPORT	SLC16A10
1880	GOBP_MODIFIED_AMINO_ACID_TRANSPORT	SLC16A12
1881	GOBP_AMINO_ACID_IMPORT	SLC16A2
1882	REACTOME_TRANSPORT_OF_INORGANIC_CATIONS_ANIONS_AND_AMINO_ACIDS_OLIGOPEPTIDES	SLC17A1
1883	GOBP_AMINO_ACID_TRANSPORT	SLC17A5
1884	GOBP_ACIDIC_AMINO_ACID_TRANSPORT	SLC17A6
1885	GOBP_ACIDIC_AMINO_ACID_TRANSPORT	SLC17A7
1886	GOBP_ACIDIC_AMINO_ACID_TRANSPORT	SLC17A8
1887	GOBP_CELLULAR_MODIFIED_AMINO_ACID_METABOLIC_PROCESS	SLC19A1
1888	GOBP_MODIFIED_AMINO_ACID_TRANSPORT	SLC19A2
1889	GOBP_ACIDIC_AMINO_ACID_TRANSPORT	SLC1A1
1890	GOBP_ACIDIC_AMINO_ACID_TRANSPORT	SLC1A2
1891	GOBP_ACIDIC_AMINO_ACID_TRANSPORT	SLC1A3
1892	GOBP_ACIDIC_AMINO_ACID_TRANSPORT	SLC1A4
1893	GOBP_AMINO_ACID_IMPORT	SLC1A5
1894	GOBP_ACIDIC_AMINO_ACID_TRANSPORT	SLC1A6
1895	GOBP_ACIDIC_AMINO_ACID_TRANSPORT	SLC1A7
1896	REACTOME_TRANSPORT_OF_INORGANIC_CATIONS_ANIONS_AND_AMINO_ACIDS_OLIGOPEPTIDES	SLC20A1
1897	REACTOME_TRANSPORT_OF_INORGANIC_CATIONS_ANIONS_AND_AMINO_ACIDS_OLIGOPEPTIDES	SLC20A2
1898	GOBP_AMINO_ACID_BETAINE_TRANSPORT	SLC22A16
1899	GOBP_AMINO_ACID_IMPORT	SLC22A2
1900	GOBP_AMINO_ACID_BETAINE_METABOLIC_PROCESS	SLC22A4
1901	GOBP_AMINO_ACID_BETAINE_TRANSPORT	SLC22A5
1902	REACTOME_TRANSPORT_OF_INORGANIC_CATIONS_ANIONS_AND_AMINO_ACIDS_OLIGOPEPTIDES	SLC24A1
1903	REACTOME_TRANSPORT_OF_INORGANIC_CATIONS_ANIONS_AND_AMINO_ACIDS_OLIGOPEPTIDES	SLC24A2
1904	REACTOME_TRANSPORT_OF_INORGANIC_CATIONS_ANIONS_AND_AMINO_ACIDS_OLIGOPEPTIDES	SLC24A3
1905	REACTOME_TRANSPORT_OF_INORGANIC_CATIONS_ANIONS_AND_AMINO_ACIDS_OLIGOPEPTIDES	SLC24A4
1906	REACTOME_TRANSPORT_OF_INORGANIC_CATIONS_ANIONS_AND_AMINO_ACIDS_OLIGOPEPTIDES	SLC24A5
1907	REACTOME_METABOLISM_OF_AMINO_ACIDS_AND_DERIVATIVES	SLC25A10
1908	GOBP_ACIDIC_AMINO_ACID_TRANSPORT	SLC25A12
1909	GOBP_ACIDIC_AMINO_ACID_TRANSPORT	SLC25A13
1910	GOBP_AMINO_ACID_TRANSMEMBRANE_TRANSPORT	SLC25A15
1911	GOBP_ACIDIC_AMINO_ACID_TRANSPORT	SLC25A18
1912	GOBP_AMINO_ACID_TRANSMEMBRANE_TRANSPORT	SLC25A2
1913	GOBP_AMINO_ACID_BETAINE_TRANSPORT	SLC25A20
1914	GOBP_ALPHA_AMINO_ACID_CATABOLIC_PROCESS	SLC25A21
1915	GOBP_ACIDIC_AMINO_ACID_TRANSPORT	SLC25A22
1916	REACTOME_TRANSPORT_OF_INORGANIC_CATIONS_ANIONS_AND_AMINO_ACIDS_OLIGOPEPTIDES	SLC25A26
1917	GOBP_AMINO_ACID_BETAINE_TRANSPORT	SLC25A29
1918	GOBP_CELLULAR_MODIFIED_AMINO_ACID_METABOLIC_PROCESS	SLC25A32
1919	GOBP_AMINO_ACID_IMPORT	SLC25A38
1920	GOBP_AMINO_ACID_TRANSPORT	SLC25A44
1921	GOBP_AMINO_ACID_TRANSPORT	SLC25A45
1922	GOBP_AMINO_ACID_TRANSPORT	SLC25A47
1923	GOBP_AMINO_ACID_TRANSPORT	SLC25A48
1924	REACTOME_TRANSPORT_OF_INORGANIC_CATIONS_ANIONS_AND_AMINO_ACIDS_OLIGOPEPTIDES	SLC26A1
1925	REACTOME_TRANSPORT_OF_INORGANIC_CATIONS_ANIONS_AND_AMINO_ACIDS_OLIGOPEPTIDES	SLC26A11
1926	REACTOME_TRANSPORT_OF_INORGANIC_CATIONS_ANIONS_AND_AMINO_ACIDS_OLIGOPEPTIDES	SLC26A2
1927	REACTOME_TRANSPORT_OF_INORGANIC_CATIONS_ANIONS_AND_AMINO_ACIDS_OLIGOPEPTIDES	SLC26A3
1928	REACTOME_TRANSPORT_OF_INORGANIC_CATIONS_ANIONS_AND_AMINO_ACIDS_OLIGOPEPTIDES	SLC26A4
1929	REACTOME_TRANSPORT_OF_INORGANIC_CATIONS_ANIONS_AND_AMINO_ACIDS_OLIGOPEPTIDES	SLC26A6
1930	REACTOME_TRANSPORT_OF_INORGANIC_CATIONS_ANIONS_AND_AMINO_ACIDS_OLIGOPEPTIDES	SLC26A7
1931	REACTOME_TRANSPORT_OF_INORGANIC_CATIONS_ANIONS_AND_AMINO_ACIDS_OLIGOPEPTIDES	SLC26A9
1932	GOBP_CELLULAR_MODIFIED_AMINO_ACID_BIOSYNTHETIC_PROCESS	SLC27A1
1933	HP_ABNORMAL_CIRCULATING_AMINO_ACID_CONCENTRATION	SLC30A10
1934	GOBP_AMINO_ACID_TRANSMEMBRANE_TRANSPORT	SLC32A1
1935	REACTOME_TRANSPORT_OF_INORGANIC_CATIONS_ANIONS_AND_AMINO_ACIDS_OLIGOPEPTIDES	SLC34A1
1936	REACTOME_TRANSPORT_OF_INORGANIC_CATIONS_ANIONS_AND_AMINO_ACIDS_OLIGOPEPTIDES	SLC34A2
1937	REACTOME_TRANSPORT_OF_INORGANIC_CATIONS_ANIONS_AND_AMINO_ACIDS_OLIGOPEPTIDES	SLC34A3
1938	GOBP_AMINO_ACID_IMPORT	SLC36A1
1939	GOBP_AMINO_ACID_TRANSMEMBRANE_TRANSPORT	SLC36A2
1940	GOBP_AMINO_ACID_TRANSMEMBRANE_TRANSPORT	SLC36A3
1941	GOBP_AMINO_ACID_IMPORT	SLC36A4
1942	GOBP_AMINO_ACID_TRANSMEMBRANE_TRANSPORT	SLC38A1
1943	GOBP_AMINO_ACID_TRANSMEMBRANE_TRANSPORT	SLC38A10
1944	GOBP_AMINO_ACID_TRANSMEMBRANE_TRANSPORT	SLC38A11
1945	GOBP_AMINO_ACID_BETAINE_TRANSPORT	SLC38A2
1946	GOBP_AMINO_ACID_TRANSMEMBRANE_TRANSPORT	SLC38A3
1947	GOBP_AMINO_ACID_TRANSMEMBRANE_TRANSPORT	SLC38A4
1948	GOBP_AMINO_ACID_TRANSMEMBRANE_TRANSPORT	SLC38A5
1949	GOBP_AMINO_ACID_TRANSMEMBRANE_TRANSPORT	SLC38A6
1950	GOBP_ACIDIC_AMINO_ACID_TRANSPORT	SLC38A7
1951	GOBP_AMINO_ACID_TRANSMEMBRANE_TRANSPORT	SLC38A8
1952	GOBP_AMINO_ACID_TRANSMEMBRANE_TRANSPORT	SLC38A9
1953	GOBP_ALPHA_AMINO_ACID_METABOLIC_PROCESS	SLC39A8
1954	GOBP_ACIDIC_AMINO_ACID_TRANSPORT	SLC3A1
1955	GOBP_AMINO_ACID_IMPORT	SLC3A2
1956	GOBP_AMINO_ACID_IMPORT	SLC43A1
1957	GOBP_AMINO_ACID_IMPORT	SLC43A2
1958	REACTOME_METABOLISM_OF_AMINO_ACIDS_AND_DERIVATIVES	SLC44A1
1959	REACTOME_METABOLISM_OF_AMINO_ACIDS_AND_DERIVATIVES	SLC45A2
1960	GOBP_CELLULAR_MODIFIED_AMINO_ACID_METABOLIC_PROCESS	SLC46A1
1961	GOBP_AMINO_ACID_IMPORT	SLC47A1
1962	REACTOME_TRANSPORT_OF_INORGANIC_CATIONS_ANIONS_AND_AMINO_ACIDS_OLIGOPEPTIDES	SLC4A1
1963	REACTOME_TRANSPORT_OF_INORGANIC_CATIONS_ANIONS_AND_AMINO_ACIDS_OLIGOPEPTIDES	SLC4A10
1964	REACTOME_TRANSPORT_OF_INORGANIC_CATIONS_ANIONS_AND_AMINO_ACIDS_OLIGOPEPTIDES	SLC4A2
1965	REACTOME_TRANSPORT_OF_INORGANIC_CATIONS_ANIONS_AND_AMINO_ACIDS_OLIGOPEPTIDES	SLC4A3
1966	REACTOME_TRANSPORT_OF_INORGANIC_CATIONS_ANIONS_AND_AMINO_ACIDS_OLIGOPEPTIDES	SLC4A4
1967	REACTOME_TRANSPORT_OF_INORGANIC_CATIONS_ANIONS_AND_AMINO_ACIDS_OLIGOPEPTIDES	SLC4A5
1968	REACTOME_TRANSPORT_OF_INORGANIC_CATIONS_ANIONS_AND_AMINO_ACIDS_OLIGOPEPTIDES	SLC4A7
1969	REACTOME_TRANSPORT_OF_INORGANIC_CATIONS_ANIONS_AND_AMINO_ACIDS_OLIGOPEPTIDES	SLC4A8
1970	REACTOME_TRANSPORT_OF_INORGANIC_CATIONS_ANIONS_AND_AMINO_ACIDS_OLIGOPEPTIDES	SLC4A9
1971	REACTOME_TRANSPORT_OF_INORGANIC_CATIONS_ANIONS_AND_AMINO_ACIDS_OLIGOPEPTIDES	SLC5A12
1972	GOBP_CELLULAR_MODIFIED_AMINO_ACID_METABOLIC_PROCESS	SLC5A5
1973	GOBP_MODIFIED_AMINO_ACID_TRANSPORT	SLC5A6
1974	REACTOME_TRANSPORT_OF_INORGANIC_CATIONS_ANIONS_AND_AMINO_ACIDS_OLIGOPEPTIDES	SLC5A8
1975	GOBP_AMINO_ACID_HOMEOSTASIS	SLC66A1
1976	GOBP_AMINO_ACID_TRANSMEMBRANE_TRANSPORT	SLC66A1L
1977	GOBP_ACIDIC_AMINO_ACID_TRANSPORT	SLC6A1
1978	GOBP_AMINO_ACID_IMPORT	SLC6A11
1979	GOBP_AMINO_ACID_IMPORT	SLC6A12
1980	GOBP_ACIDIC_AMINO_ACID_TRANSPORT	SLC6A13
1981	GOBP_AMINO_ACID_IMPORT	SLC6A14
1982	GOBP_AMINO_ACID_TRANSMEMBRANE_TRANSPORT	SLC6A15
1983	GOBP_AMINO_ACID_TRANSPORT	SLC6A17
1984	GOBP_AMINO_ACID_TRANSMEMBRANE_TRANSPORT	SLC6A18
1985	GOBP_AMINO_ACID_TRANSMEMBRANE_TRANSPORT	SLC6A19
1986	GOBP_AMINO_ACID_BETAINE_TRANSPORT	SLC6A20
1987	GOBP_AMINO_ACID_IMPORT	SLC6A5
1988	GOBP_ACIDIC_AMINO_ACID_TRANSPORT	SLC6A6
1989	GOBP_AMINO_ACID_TRANSMEMBRANE_TRANSPORT	SLC6A7
1990	GOBP_CELLULAR_MODIFIED_AMINO_ACID_METABOLIC_PROCESS	SLC6A8
1991	GOBP_AMINO_ACID_IMPORT	SLC6A9
1992	GOBP_AMINO_ACID_IMPORT	SLC7A1
1993	GOBP_AMINO_ACID_TRANSMEMBRANE_TRANSPORT	SLC7A10
1994	GOBP_ACIDIC_AMINO_ACID_TRANSPORT	SLC7A11
1995	GOBP_ACIDIC_AMINO_ACID_TRANSPORT	SLC7A13
1996	GOBP_AMINO_ACID_TRANSMEMBRANE_TRANSPORT	SLC7A14
1997	GOBP_AMINO_ACID_IMPORT	SLC7A2
1998	GOBP_AMINO_ACID_IMPORT	SLC7A3
1999	GOBP_AMINO_ACID_TRANSMEMBRANE_TRANSPORT	SLC7A4
[truncated: 353 more rows]
