# Supplementary material for: Constructing a Novel Amino Acid Metabolism Signature: A New Perspective on Pheochromocytoma Diagnosis, Immune Landscape, and Immunotherapy
Source: Biochem Genet. 2024 Mar 25;63(1):850–74. doi: 10.1007/s10528-024-10733-5 (PMC11832799; doi:10.1007/s10528-024-10733-5)
Supplement: Supplementary file 2 — Supplementary file2 (CSV 34 kb)—Table 2. 292 differential amino acid metabolism-related genes. [file 10528_2024_10733_MOESM2_ESM.csv]

	gene	term	logFC	AveExpr	t	P.Value	adj.P.Val	B
1	DDC	GOBP_CELLULAR_AMINO_ACID_METABOLIC_PROCESS	4.590242659	5.365339444	10.13953908	1.42E-16	7.54E-14	27.26654851
2	CD24	GOBP_PEPTIDYL_AMINO_ACID_MODIFICATION	4.56719332	0.784425802	6.632937814	2.37E-09	9.41E-08	11.04842778
3	SYT4	GOBP_ACIDIC_AMINO_ACID_TRANSPORT	4.345154762	7.506596296	9.642538432	1.54E-15	4.95E-13	24.94159628
4	SLC24A2	REACTOME_TRANSPORT_OF_INORGANIC_CATIONS_ANIONS_AND_AMINO_ACIDS_OLIGOPEPTIDES	3.947109921	5.735553519	5.967170374	4.66E-08	1.25E-06	8.155857016
5	CNTN1	GOBP_PEPTIDYL_AMINO_ACID_MODIFICATION	3.9014875	4.979657778	8.499224693	3.71E-13	5.02E-11	19.58669962
6	SMPD3	GOMF_MODIFIED_AMINO_ACID_BINDING	3.866371362	2.762729938	7.07762722	3.06E-10	1.57E-08	13.03754096
7	SYT1	GOMF_MODIFIED_AMINO_ACID_BINDING	3.440063161	3.977674691	7.439385717	5.67E-11	3.70E-09	14.68154156
8	DCLK1	GOBP_PEPTIDYL_AMINO_ACID_MODIFICATION	3.304144246	1.783978148	7.651854996	2.09E-11	1.58E-09	15.65583227
9	RGS4	GOBP_AMINO_ACID_IMPORT	3.206444907	3.692735617	7.537561577	3.57E-11	2.50E-09	15.13101166
10	ISL1	GOBP_PEPTIDYL_AMINO_ACID_MODIFICATION	3.13584332	3.342633395	5.636607871	1.96E-07	4.36E-06	6.767232036
11	BMP7	GOBP_PEPTIDYL_AMINO_ACID_MODIFICATION	3.040109325	2.161662222	6.04002603	3.38E-08	9.47E-07	8.466520597
12	SLC38A1	GOBP_AMINO_ACID_TRANSMEMBRANE_TRANSPORT	3.00912791	-0.035274136	6.218157247	1.54E-08	4.74E-07	9.232548439
13	XK	GOBP_AMINO_ACID_TRANSPORT	2.836226521	1.553238272	5.759689886	1.15E-07	2.73E-06	7.280110904
14	SLC8A3	REACTOME_TRANSPORT_OF_INORGANIC_CATIONS_ANIONS_AND_AMINO_ACIDS_OLIGOPEPTIDES	2.771287169	2.138327284	5.590968985	2.38E-07	5.14E-06	6.578375912
15	ACE	GOBP_PEPTIDYL_AMINO_ACID_MODIFICATION	2.755390675	2.548487778	6.453065918	5.35E-09	1.90E-07	10.25578322
16	SRCIN1	GOBP_PEPTIDYL_AMINO_ACID_MODIFICATION	2.653828108	2.283715494	5.839010431	8.16E-08	2.03E-06	7.613299746
17	GCH1	GOBP_CELLULAR_MODIFIED_AMINO_ACID_BIOSYNTHETIC_PROCESS	2.652773016	2.343506667	5.524447351	3.16E-07	6.47E-06	6.304424178
18	CALM1	GOBP_PEPTIDYL_AMINO_ACID_MODIFICATION	2.61568955	3.564647284	5.83282506	8.39E-08	2.07E-06	7.587244805
19	SYT11	GOMF_MODIFIED_AMINO_ACID_BINDING	2.5248	2.709723519	10.32157834	5.96E-17	3.89E-14	28.1157851
20	NTRK1	GOBP_PEPTIDYL_AMINO_ACID_MODIFICATION	2.463269775	2.507823086	4.062670743	0.000103296	0.000930237	0.762912224
21	SESN3	GOBP_RESPONSE_TO_AMINO_ACID_STARVATION	2.455056548	3.225238889	5.68764796	1.57E-07	3.61E-06	6.979292278
22	SLC7A14	GOBP_AMINO_ACID_TRANSMEMBRANE_TRANSPORT	2.435729828	3.082098765	6.074114538	2.91E-08	8.28E-07	8.612415005
23	ATP6V1G2	REACTOME_AMINO_ACIDS_REGULATE_MTORC1	2.406022421	3.07034037	6.763487407	1.30E-09	5.50E-08	11.62826201
24	ATCAY	GOBP_ALPHA_AMINO_ACID_METABOLIC_PROCESS	2.336098876	2.84081358	8.102068273	2.47E-12	2.53E-10	17.73698574
25	INPP5F	GOBP_PEPTIDYL_AMINO_ACID_MODIFICATION	2.33476918	1.300070679	5.920540311	5.72E-08	1.49E-06	7.957861911
26	SLC38A11	GOBP_AMINO_ACID_TRANSMEMBRANE_TRANSPORT	2.320350926	2.198443272	3.507697401	0.000706748	0.004596212	-1.043101864
27	ASPHD2	GOBP_PEPTIDYL_AMINO_ACID_MODIFICATION	2.268342593	1.665487346	5.281565756	8.79E-07	1.57E-05	5.318071147
28	SPOCK3	GOBP_PEPTIDYL_AMINO_ACID_MODIFICATION	2.258710582	3.462091914	3.286413621	0.00144632	0.00827506	-1.707656752
29	EGR2	GOBP_PEPTIDYL_AMINO_ACID_MODIFICATION	2.218352315	2.910998272	3.431821673	0.000906527	0.005610962	-1.2747168
30	CLIP3	GOBP_PEPTIDYL_AMINO_ACID_MODIFICATION	2.18760172	1.642403272	5.480825033	3.81E-07	7.55E-06	6.125643229
31	HDAC9	GOBP_PEPTIDYL_AMINO_ACID_MODIFICATION	2.181060317	1.83643037	6.980568799	4.80E-10	2.30E-08	12.60013772
32	SLC4A4	REACTOME_TRANSPORT_OF_INORGANIC_CATIONS_ANIONS_AND_AMINO_ACIDS_OLIGOPEPTIDES	2.178175992	1.625478148	3.92662223	0.000168184	0.001401843	0.302683872
33	SLC8A2	REACTOME_TRANSPORT_OF_INORGANIC_CATIONS_ANIONS_AND_AMINO_ACIDS_OLIGOPEPTIDES	2.150294907	2.351419691	4.035540395	0.000113932	0.001012067	0.670268235
34	GLRB	GOMF_AMINO_ACID_BINDING	2.119756812	1.893952654	6.821536753	9.99E-10	4.38E-08	11.88723794
35	ZDHHC11	GOBP_PEPTIDYL_AMINO_ACID_MODIFICATION	2.111759722	0.25486463	4.300425113	4.30E-05	0.000447276	1.592654783
36	SPTBN4	GOBP_PEPTIDYL_AMINO_ACID_MODIFICATION	2.083982077	2.071085123	8.051181078	3.15E-12	3.13E-10	17.50079812
37	MBOAT2	GOBP_CELLULAR_MODIFIED_AMINO_ACID_METABOLIC_PROCESS	2.060451389	0.786183333	7.733542187	1.42E-11	1.12E-09	16.03188669
38	ABAT	GOBP_ACIDIC_AMINO_ACID_TRANSPORT	2.026559061	2.702761605	3.558330989	0.000597412	0.003995521	-0.88640915
39	SNCA	GOBP_ACIDIC_AMINO_ACID_TRANSPORT	2.022089352	-0.339953642	3.284919199	0.001453181	0.008302194	-1.712030477
40	CPT1C	GOBP_AMINO_ACID_BETAINE_METABOLIC_PROCESS	2.016718254	1.972294444	5.869387106	7.15E-08	1.80E-06	7.741433599
41	CAMK4	GOBP_PEPTIDYL_AMINO_ACID_MODIFICATION	2.005129101	1.756265864	6.315253087	9.94E-09	3.23E-07	9.653762625
42	MAST1	GOBP_PEPTIDYL_AMINO_ACID_MODIFICATION	2.001564286	1.571421111	5.880603862	6.81E-08	1.73E-06	7.788821484
43	HMGCLL1	GOBP_ALPHA_AMINO_ACID_CATABOLIC_PROCESS	1.996167328	2.16789784	5.207318003	1.20E-06	2.04E-05	5.021110385
44	ATP1A2	GOBP_ACIDIC_AMINO_ACID_TRANSPORT	1.995569444	0.798637963	3.534403627	0.000646918	0.00427267	-0.960666607
45	NAP1L2	GOBP_PEPTIDYL_AMINO_ACID_MODIFICATION	1.989587169	3.30530358	5.516881656	3.27E-07	6.65E-06	6.273367433
46	GLS2	GOBP_ALPHA_AMINO_ACID_CATABOLIC_PROCESS	1.962703902	1.246243086	4.520283909	1.87E-05	0.000221775	2.387230406
47	SLC1A1	GOBP_ACIDIC_AMINO_ACID_TRANSPORT	1.952143254	1.385413333	5.032348533	2.46E-06	3.84E-05	4.330262106
48	ATP6V1B2	REACTOME_AMINO_ACIDS_REGULATE_MTORC1	1.931980357	1.82616037	5.296450037	8.26E-07	1.49E-05	5.377866399
49	CALM2	GOBP_PEPTIDYL_AMINO_ACID_MODIFICATION	1.908605622	2.204093025	5.238213955	1.05E-06	1.82E-05	5.144413034
50	QDPR	GOBP_ALPHA_AMINO_ACID_CATABOLIC_PROCESS	1.906435582	3.094317654	5.037533888	2.40E-06	3.77E-05	4.350549895
51	CAV1	GOBP_PEPTIDYL_AMINO_ACID_MODIFICATION	1.886048876	-2.092715494	4.947026406	3.47E-06	5.17E-05	3.998118427
52	EPHA3	GOBP_PEPTIDYL_AMINO_ACID_MODIFICATION	1.866705754	0.470658704	4.096351444	9.14E-05	0.000841794	0.878515981
53	PRKCE	GOBP_PEPTIDYL_AMINO_ACID_MODIFICATION	1.838548942	1.980771605	6.769689486	1.27E-09	5.39E-08	11.6558984
54	ATP6V0E2	REACTOME_AMINO_ACIDS_REGULATE_MTORC1	1.809528241	1.162145802	4.756462049	7.43E-06	0.000100659	3.268089715
55	SHC1	GOBP_PEPTIDYL_AMINO_ACID_MODIFICATION	1.789782209	1.042344877	3.741116177	0.000321582	0.002390635	-0.306900217
56	IL6	GOBP_PEPTIDYL_AMINO_ACID_MODIFICATION	1.761688889	1.960521667	3.766642287	0.00029448	0.002223922	-0.224279995
57	CKMT1A	GOBP_CELLULAR_MODIFIED_AMINO_ACID_BIOSYNTHETIC_PROCESS	1.727472024	1.43223963	6.844041181	9.01E-10	4.00E-08	11.98782057
58	AATK	GOBP_PEPTIDYL_AMINO_ACID_MODIFICATION	1.72397586	1.62346821	4.978446869	3.06E-06	4.62E-05	4.120061619
59	STXBP1	GOBP_ACIDIC_AMINO_ACID_TRANSPORT	1.709140873	0.065264815	4.470914033	2.26E-05	0.000258783	2.206611495
60	DOCK3	GOBP_PEPTIDYL_AMINO_ACID_MODIFICATION	1.702932804	1.859009506	4.961479734	3.27E-06	4.92E-05	4.054157821
61	LOXL3	GOBP_PEPTIDYL_AMINO_ACID_MODIFICATION	1.656549206	0.161532963	4.422699813	2.71E-05	0.000301162	2.031432737
62	PER2	GOBP_ACIDIC_AMINO_ACID_TRANSPORT	1.646670437	0.503431296	4.954084945	3.37E-06	5.04E-05	4.025474702
63	FKBP1B	GOBP_PEPTIDYL_AMINO_ACID_MODIFICATION	1.626893849	1.081925926	4.082888894	9.60E-05	0.000875862	0.832229564
64	STK39	GOBP_PEPTIDYL_AMINO_ACID_MODIFICATION	1.606630556	0.730351481	7.391787472	7.08E-11	4.49E-09	14.46410062
65	MAT2A	KEGG_SELENOAMINO_ACID_METABOLISM	1.598316005	1.302877346	3.338646342	0.001224743	0.007189952	-1.553811846
66	PREPL	HP_INCREASED_SULFUR_AMINO_ACID_LEVEL_IN_URINE	1.588471296	2.37160284	5.806684677	9.40E-08	2.30E-06	7.477268006
67	FYN	GOBP_PEPTIDYL_AMINO_ACID_MODIFICATION	1.587338558	0.277866914	6.926346284	6.17E-10	2.88E-08	12.35652757
68	DUOX2	GOBP_CELLULAR_MODIFIED_AMINO_ACID_METABOLIC_PROCESS	1.586214286	1.557619444	4.234562752	5.50E-05	0.000550926	1.359647223
69	THY1	GOBP_PEPTIDYL_AMINO_ACID_MODIFICATION	1.561568651	0.503186296	4.157033158	7.32E-05	0.000697788	1.088433037
70	TTLL7	GOBP_PEPTIDYL_AMINO_ACID_MODIFICATION	1.560883664	1.040404383	5.946494418	5.10E-08	1.34E-06	8.067983218
71	SLC12A5	REACTOME_TRANSPORT_OF_INORGANIC_CATIONS_ANIONS_AND_AMINO_ACIDS_OLIGOPEPTIDES	1.560125926	1.231761049	5.545026761	2.90E-07	6.00E-06	6.389006003
72	CD81	GOBP_PEPTIDYL_AMINO_ACID_MODIFICATION	1.550520767	0.554611975	5.492065498	3.63E-07	7.26E-06	6.171644523
73	NOS1AP	GOBP_PEPTIDYL_AMINO_ACID_MODIFICATION	1.548625728	1.452835864	3.475120166	0.000786812	0.004997847	-1.143017925
74	NOX4	GOBP_ALPHA_AMINO_ACID_METABOLIC_PROCESS	1.54571713	0.466050802	3.028517792	0.003204248	0.0156886	-2.438943009
75	ASPHD1	GOBP_PEPTIDYL_AMINO_ACID_MODIFICATION	1.539063558	0.961559321	5.447232414	4.39E-07	8.52E-06	5.9884439
76	KIT	GOBP_PEPTIDYL_AMINO_ACID_MODIFICATION	1.538996561	0.74584216	3.502082547	0.000719975	0.004660768	-1.06037332
77	BCL2	GOBP_PEPTIDYL_AMINO_ACID_MODIFICATION	1.536227315	1.047434383	4.309455279	4.16E-05	0.000434942	1.62478575
78	AADAT	GOBP_ALPHA_AMINO_ACID_CATABOLIC_PROCESS	1.479721429	0.284068704	6.152598602	2.06E-08	6.08E-07	8.949585299
79	GDAP1L1	GOBP_CELLULAR_MODIFIED_AMINO_ACID_METABOLIC_PROCESS	1.463830622	2.156921543	4.418131433	2.76E-05	0.000305572	2.014897003
80	ABCC5	GOBP_MODIFIED_AMINO_ACID_TRANSPORT	1.422139021	0.684764012	3.744415646	0.000317949	0.002369026	-0.296243818
81	MAP3K12	GOBP_PEPTIDYL_AMINO_ACID_MODIFICATION	1.417039683	0.815177778	6.225041597	1.49E-08	4.61E-07	9.262330764
82	MARK1	GOBP_PEPTIDYL_AMINO_ACID_MODIFICATION	1.409773082	1.289339136	5.529510756	3.09E-07	6.34E-06	6.325220726
83	AUTS2	GOBP_PEPTIDYL_AMINO_ACID_MODIFICATION	1.406071362	0.994137901	3.222993266	0.001765814	0.009719916	-1.891892592
84	INS	GOBP_CELLULAR_AMINO_ACID_METABOLIC_PROCESS	1.402704563	1.832124259	2.984892856	0.003650023	0.017432575	-2.557873122
85	HDAC5	GOBP_PEPTIDYL_AMINO_ACID_MODIFICATION	1.399195437	1.386806481	5.328078683	7.24E-07	1.33E-05	5.505218243
86	GATA3	GOBP_CELLULAR_MODIFIED_AMINO_ACID_METABOLIC_PROCESS	1.396998413	-0.645480185	3.605241415	0.00051057	0.003505653	-0.739736424
87	STX1A	GOBP_PEPTIDYL_AMINO_ACID_MODIFICATION	1.393329497	0.700795494	4.53362492	1.77E-05	0.000212403	2.436251474
88	RIMKLA	GOBP_ALPHA_AMINO_ACID_METABOLIC_PROCESS	1.389654497	0.424824753	3.674202158	0.000404339	0.002874974	-0.521531479
89	EFNA5	GOBP_PEPTIDYL_AMINO_ACID_MODIFICATION	1.385894841	0.371131481	5.029345725	2.49E-06	3.88E-05	4.318518874
90	AKT3	GOBP_PEPTIDYL_AMINO_ACID_MODIFICATION	1.38497381	2.275486667	5.209721406	1.19E-06	2.02E-05	5.03068828
91	ACVR1	GOBP_PEPTIDYL_AMINO_ACID_MODIFICATION	1.376824735	0.945303086	6.303131244	1.05E-08	3.37E-07	9.601040708
92	PRNP	GOBP_PEPTIDYL_AMINO_ACID_MODIFICATION	1.361209061	0.824930309	4.047325637	0.000109189	0.000976127	0.710459684
93	SMYD2	GOBP_PEPTIDYL_AMINO_ACID_MODIFICATION	1.354533267	0.935784753	5.238487404	1.05E-06	1.82E-05	5.145506057
94	DLG3	GOBP_PEPTIDYL_AMINO_ACID_MODIFICATION	1.341231349	0.00753537	4.924468564	3.80E-06	5.57E-05	3.910841131
95	GSTO2	GOBP_CELLULAR_MODIFIED_AMINO_ACID_METABOLIC_PROCESS	1.327290476	2.333065556	3.445264592	0.000867635	0.00541643	-1.233963142
96	P4HTM	GOBP_PEPTIDYL_AMINO_ACID_MODIFICATION	1.316893849	2.071011111	5.763263799	1.13E-07	2.69E-06	7.295079119
97	FBXW7	GOBP_PEPTIDYL_AMINO_ACID_MODIFICATION	1.308480357	1.727508519	3.830334706	0.000236021	0.001859976	-0.01635947
98	LOXL2	GOBP_PEPTIDYL_AMINO_ACID_MODIFICATION	1.290793651	-2.278740741	2.669225807	0.009014872	0.035822736	-3.375588811
99	MECOM	GOBP_PEPTIDYL_AMINO_ACID_MODIFICATION	1.285164087	0.583379074	3.149571784	0.00221768	0.011651254	-2.10162617
100	GAS6	GOBP_PEPTIDYL_AMINO_ACID_MODIFICATION	1.281697884	0.030551358	4.448627541	2.46E-05	0.000278522	2.125487112
101	ITGB1	GOBP_ACIDIC_AMINO_ACID_TRANSPORT	1.26315205	1.292553025	4.055361651	0.000106064	0.000952099	0.737911318
102	RAB3D	GOBP_PEPTIDYL_AMINO_ACID_MODIFICATION	1.262580556	0.328707593	5.510852754	3.35E-07	6.80E-06	6.24863399
103	SLC8A1	REACTOME_TRANSPORT_OF_INORGANIC_CATIONS_ANIONS_AND_AMINO_ACIDS_OLIGOPEPTIDES	1.251483466	3.978840123	3.037028913	0.003123386	0.015363257	-2.41557631
104	PPM1A	GOBP_N_TERMINAL_PROTEIN_AMINO_ACID_MODIFICATION	1.245715939	1.193229321	5.613212448	2.16E-07	4.74E-06	6.670329638
105	CEP41	GOBP_PEPTIDYL_AMINO_ACID_MODIFICATION	1.245055026	1.193250432	4.557804287	1.62E-05	0.000195828	2.525326883
106	GATA2	GOBP_PEPTIDYL_AMINO_ACID_MODIFICATION	1.239573148	0.084950679	3.484707411	0.000762402	0.004877579	-1.11368684
107	TYMS	GOBP_CELLULAR_MODIFIED_AMINO_ACID_METABOLIC_PROCESS	1.215039881	-3.975677593	3.218574279	0.001790372	0.009827488	-1.904624159
108	RPS6KA5	GOBP_PEPTIDYL_AMINO_ACID_MODIFICATION	1.190047487	-0.186492716	3.896700203	0.000186964	0.001531024	0.202937384
109	ASRGL1	GOBP_ALPHA_AMINO_ACID_CATABOLIC_PROCESS	1.166336706	-0.308606111	3.602659977	0.00051502	0.003530694	-0.74784497
110	SRI	REACTOME_TRANSPORT_OF_INORGANIC_CATIONS_ANIONS_AND_AMINO_ACIDS_OLIGOPEPTIDES	1.164755622	2.225151543	4.47861701	2.19E-05	0.000252465	2.234710477
111	PTPRJ	GOBP_PEPTIDYL_AMINO_ACID_MODIFICATION	1.164018651	0.192579444	4.128126033	8.14E-05	0.000763515	0.988173274
112	NCAPG2	GOBP_PEPTIDYL_AMINO_ACID_MODIFICATION	1.16182295	-2.052589321	3.595807841	0.000527011	0.003593357	-0.769347197
113	KAT6B	GOBP_PEPTIDYL_AMINO_ACID_MODIFICATION	1.151723876	0.663565432	5.16603277	1.42E-06	2.36E-05	4.856950908
114	LANCL1	GOMF_MODIFIED_AMINO_ACID_BINDING	1.147711574	0.781165062	5.41577115	5.01E-07	9.60E-06	5.860330259
115	SLC25A12	GOBP_ACIDIC_AMINO_ACID_TRANSPORT	1.135319775	1.40638642	5.862854701	7.36E-08	1.85E-06	7.713854151
116	ATP7A	GOBP_ALPHA_AMINO_ACID_METABOLIC_PROCESS	1.12846627	1.616587963	3.686890665	0.000387234	0.002769429	-0.481050437
117	SLC4A8	REACTOME_TRANSPORT_OF_INORGANIC_CATIONS_ANIONS_AND_AMINO_ACIDS_OLIGOPEPTIDES	1.123822487	0.68129358	4.306478189	4.21E-05	0.00043865	1.614187855
118	OAZ2	REACTOME_METABOLISM_OF_AMINO_ACIDS_AND_DERIVATIVES	1.118828439	0.773880617	5.199974889	1.23E-06	2.09E-05	4.991861602
119	DPY19L2	GOBP_PEPTIDYL_AMINO_ACID_MODIFICATION	1.109733267	1.084445494	3.237764493	0.001685992	0.009362594	-1.849234962
120	TERF2IP	GOBP_PEPTIDYL_AMINO_ACID_MODIFICATION	1.108328571	1.888568704	5.351512548	6.56E-07	1.22E-05	5.599825176
121	PAPSS1	KEGG_SELENOAMINO_ACID_METABOLISM	1.102781614	-0.241015864	4.783946632	6.67E-06	9.13E-05	3.372345954
122	SOX4	GOBP_N_TERMINAL_PROTEIN_AMINO_ACID_ACETYLATION	1.08011627	-1.495661852	2.962450623	0.003901059	0.0183895	-2.618505291
123	ALK	GOBP_PEPTIDYL_AMINO_ACID_MODIFICATION	1.065541799	0.769918642	2.701812544	0.008237646	0.033226465	-3.294732434
124	TET2	GOBP_PEPTIDYL_AMINO_ACID_MODIFICATION	1.061744114	0.945209321	4.832935802	5.49E-06	7.72E-05	3.559049455
125	BRD8	GOBP_PEPTIDYL_AMINO_ACID_MODIFICATION	1.049219775	-0.055361543	4.750089328	7.62E-06	0.000102944	3.24396713
126	SLC15A4	GOBP_AMINO_ACID_TRANSMEMBRANE_TRANSPORT	1.040147354	-0.080676358	5.477573811	3.86E-07	7.61E-06	6.112346339
127	PCYOX1	GOBP_CELLULAR_MODIFIED_AMINO_ACID_CATABOLIC_PROCESS	1.029198611	0.839086296	3.268992773	0.001528217	0.008629083	-1.75854542
128	STC2	KRIGE_AMINO_ACID_DEPRIVATION	1.027233003	-1.919004753	2.587216406	0.01127381	0.042698412	-3.575363982
129	SLC17A5	GOBP_AMINO_ACID_TRANSPORT	1.019424735	1.237635309	2.760247086	0.006994939	0.029158228	-3.147661322
130	LYN	GOBP_PEPTIDYL_AMINO_ACID_MODIFICATION	1.013093056	1.338116481	2.914036267	0.004497802	0.02056918	-2.748024835
131	CD44	GOBP_PEPTIDYL_AMINO_ACID_MODIFICATION	1.003628836	-1.912952901	3.318728761	0.001305184	0.007580434	-1.61269974
132	PCCB	HP_ABNORMAL_CIRCULATING_AMINO_ACID_CONCENTRATION	-1.000056481	-0.775352716	-3.17597845	0.00204401	0.010934866	-2.026636462
133	MBOAT1	GOBP_CELLULAR_MODIFIED_AMINO_ACID_METABOLIC_PROCESS	-1.000429167	-2.087027407	-3.801543722	0.000260926	0.002010658	-0.110657111
134	PBXIP1	GOBP_PEPTIDYL_AMINO_ACID_MODIFICATION	-1.005336376	0.881524012	-3.154753541	0.002182552	0.011494033	-2.086950414
135	DLAT	REACTOME_METABOLISM_OF_AMINO_ACIDS_AND_DERIVATIVES	-1.009744444	0.788116296	-4.928468477	3.74E-06	5.50E-05	3.926300424
136	SLC6A6	GOBP_ACIDIC_AMINO_ACID_TRANSPORT	-1.011917989	-0.017179938	-7.536584221	3.59E-11	2.50E-09	15.12653084
137	ENOSF1	GOBP_CELLULAR_AMINO_ACID_CATABOLIC_PROCESS	-1.014413624	-0.375152716	-4.616343727	1.29E-05	0.00016203	2.742194322
138	RPS6KA1	GOBP_PEPTIDYL_AMINO_ACID_MODIFICATION	-1.033151124	-0.93350679	-6.356765599	8.25E-09	2.76E-07	9.834601642
139	RPL29	REACTOME_METABOLISM_OF_AMINO_ACIDS_AND_DERIVATIVES	-1.044839815	-0.725248642	-4.287762978	4.51E-05	0.000466242	1.547675003
140	ASPG	GOBP_ALPHA_AMINO_ACID_METABOLIC_PROCESS	-1.045524537	-0.021034938	-6.215357074	1.55E-08	4.79E-07	9.220438314
141	DBT	GOBP_BRANCHED_CHAIN_AMINO_ACID_CATABOLIC_PROCESS	-1.050496495	-0.359111543	-5.911691568	5.94E-08	1.54E-06	7.920364779
142	RETN	KRIGE_AMINO_ACID_DEPRIVATION	-1.051376323	0.284183951	-5.967855586	4.65E-08	1.25E-06	8.158771423
143	PRLR	GOBP_PEPTIDYL_AMINO_ACID_MODIFICATION	-1.05349795	0.677678765	-3.005557005	0.003432167	0.016586126	-2.501714028
144	SLC13A3	GOBP_MODIFIED_AMINO_ACID_TRANSPORT	-1.054419974	-1.614233642	-4.571246258	1.53E-05	0.000187503	2.574973432
145	GGT5	GOBP_CELLULAR_AMINO_ACID_METABOLIC_PROCESS	-1.056589352	1.669136975	-2.846160594	0.005476582	0.024019493	-2.926632774
146	HIBADH	GOBP_ALPHA_AMINO_ACID_CATABOLIC_PROCESS	-1.059405291	-0.174222716	-3.81153575	0.000252011	0.001959087	-0.07798865
147	MCCC1	GOBP_ALPHA_AMINO_ACID_CATABOLIC_PROCESS	-1.069904167	-0.275855926	-3.233767535	0.001707252	0.009466697	-1.860792923
148	ITGB2	GOBP_PEPTIDYL_AMINO_ACID_MODIFICATION	-1.071931283	1.135884506	-2.600448265	0.010877812	0.041519596	-3.543492708
149	METAP1D	GOBP_N_TERMINAL_PROTEIN_AMINO_ACID_MODIFICATION	-1.077938161	-0.392570062	-5.614816637	2.15E-07	4.71E-06	6.676968003
150	MBOAT4	GOBP_PEPTIDYL_AMINO_ACID_MODIFICATION	-1.078844246	0.107692593	-8.092258762	2.59E-12	2.64E-10	17.6914394
151	DMPK	GOBP_PEPTIDYL_AMINO_ACID_MODIFICATION	-1.079209656	-0.034658642	-4.309158129	4.17E-05	0.000435195	1.623727735
152	AASS	GOBP_ALPHA_AMINO_ACID_CATABOLIC_PROCESS	-1.087067063	-0.603287593	-5.02411514	2.54E-06	3.94E-05	4.298072655
153	MAOA	WP_AMINO_ACID_METABOLISM	-1.089313624	0.757275802	-3.297564004	0.001396079	0.008029808	-1.674973776
154	GLUD1	GOBP_ALPHA_AMINO_ACID_CATABOLIC_PROCESS	-1.101669841	-0.205787222	-5.580806133	2.49E-07	5.33E-06	6.536420969
155	MVP	GOBP_PEPTIDYL_AMINO_ACID_MODIFICATION	-1.110565741	-0.131397469	-4.373270742	3.27E-05	0.000354387	1.853101587
156	SLC38A2	GOBP_AMINO_ACID_BETAINE_TRANSPORT	-1.11073836	-1.052046543	-3.383992863	0.001058633	0.006371304	-1.418722457
157	DPH3P1	GOBP_PEPTIDYL_AMINO_ACID_MODIFICATION	-1.112623876	-0.066734136	-4.202718588	6.19E-05	0.000607614	1.247844542
158	TXN2	REACTOME_METABOLISM_OF_AMINO_ACIDS_AND_DERIVATIVES	-1.115326124	-0.026829383	-4.662587428	1.08E-05	0.000139015	2.914707017
159	IL23R	GOBP_PEPTIDYL_AMINO_ACID_MODIFICATION	-1.117218717	-0.188143025	-8.176599035	1.73E-12	1.86E-10	18.08328536
160	UCN	GOBP_PEPTIDYL_AMINO_ACID_MODIFICATION	-1.124834722	-0.389331852	-3.051897571	0.002986644	0.01480179	-2.374627742
161	PTS	GOBP_CELLULAR_AMINO_ACID_METABOLIC_PROCESS	-1.127574537	1.220616543	-5.107166802	1.81E-06	2.94E-05	4.624103306
162	GALNT2	GOBP_PEPTIDYL_AMINO_ACID_MODIFICATION	-1.129143981	-1.075192716	-5.643904309	1.90E-07	4.24E-06	6.797492278
163	GLRX2	GOBP_CELLULAR_MODIFIED_AMINO_ACID_METABOLIC_PROCESS	-1.129330159	-0.490944259	-4.3519077	3.55E-05	0.000379728	1.776427501
164	SLC19A2	GOBP_MODIFIED_AMINO_ACID_TRANSPORT	-1.129342196	-0.476387901	-2.797374975	0.006296905	0.026836483	-3.052839425
165	TCIRG1	REACTOME_AMINO_ACIDS_REGULATE_MTORC1	-1.13162672	-0.291135864	-3.219798229	0.001783538	0.009792721	-1.901099216
166	CHAC2	GOBP_CELLULAR_MODIFIED_AMINO_ACID_BIOSYNTHETIC_PROCESS	-1.135110979	-0.97158321	-4.80611402	6.10E-06	8.46E-05	3.456690393
167	GFPT2	GOBP_ALPHA_AMINO_ACID_METABOLIC_PROCESS	-1.13578922	-0.970759753	-4.107899159	8.77E-05	0.000812877	0.918301645
168	GHR	GOBP_PEPTIDYL_AMINO_ACID_MODIFICATION	-1.144269114	1.111369198	-2.603829945	0.010778644	0.041237467	-3.535324927
169	SOD1	GOBP_CELLULAR_MODIFIED_AMINO_ACID_METABOLIC_PROCESS	-1.152650661	0.88256679	-4.449223216	2.45E-05	0.000278051	2.127652068
170	ZDHHC3	GOBP_PEPTIDYL_AMINO_ACID_MODIFICATION	-1.154389484	0.448792963	-5.245340576	1.02E-06	1.78E-05	5.172909232
171	WARS2	GOBP_AMINO_ACID_ACTIVATION	-1.16009127	-0.325398148	-4.917943698	3.90E-06	5.71E-05	3.885638485
172	HPGDS	GOBP_CELLULAR_MODIFIED_AMINO_ACID_METABOLIC_PROCESS	-1.160181878	2.367865432	-2.750047844	0.007198695	0.029817297	-3.173522717
173	LDHA	WP_AMINO_ACID_METABOLISM	-1.16106832	-1.977631358	-2.681697304	0.008709873	0.034803969	-3.344742244
174	LRRC8D	GOBP_ACIDIC_AMINO_ACID_TRANSPORT	-1.162886772	-0.770017469	-4.447842267	2.47E-05	0.000279197	2.122633352
175	ASPH	GOBP_PEPTIDYL_AMINO_ACID_MODIFICATION	-1.166790542	-0.644793395	-5.266059482	9.38E-07	1.66E-05	5.255870327
176	ATP6V1D	REACTOME_AMINO_ACIDS_REGULATE_MTORC1	-1.16716746	0.981265	-4.807595626	6.07E-06	8.43E-05	3.462335901
177	TNFRSF1A	GOBP_PEPTIDYL_AMINO_ACID_MODIFICATION	-1.172608995	-0.172957284	-4.674771148	1.03E-05	0.000133239	2.960332216
178	DDO	GOBP_ALPHA_AMINO_ACID_CATABOLIC_PROCESS	-1.175657937	0.858962778	-2.767928976	0.006844965	0.028667224	-3.128129744
179	PPIC	GOBP_PEPTIDYL_AMINO_ACID_MODIFICATION	-1.197089749	-1.040284691	-2.530548437	0.013121011	0.048167727	-3.710272462
180	ADI1	GOBP_ALPHA_AMINO_ACID_METABOLIC_PROCESS	-1.197575331	0.884142654	-4.260539054	5.00E-05	0.000507762	1.451262738
181	MCCC2	GOBP_ALPHA_AMINO_ACID_CATABOLIC_PROCESS	-1.19850754	-0.630757963	-4.380898011	3.18E-05	0.000345844	1.880535323
182	TTLL12	GOBP_PEPTIDYL_AMINO_ACID_MODIFICATION	-1.198667262	-1.166189444	-6.271200934	1.21E-08	3.83E-07	9.462349146
183	HMGCL	GOBP_ALPHA_AMINO_ACID_CATABOLIC_PROCESS	-1.200542394	0.330237284	-5.629657432	2.02E-07	4.47E-06	6.73842388
184	OGFOD1	GOBP_PEPTIDYL_AMINO_ACID_MODIFICATION	-1.204219775	-0.378969012	-6.977773847	4.86E-10	2.32E-08	12.58756722
185	AHCYL1	KEGG_SELENOAMINO_ACID_METABOLISM	-1.204355026	-0.542847099	-4.085552739	9.51E-05	0.000870581	0.841380031
186	TXNRD1	REACTOME_METABOLISM_OF_AMINO_ACIDS_AND_DERIVATIVES	-1.204499868	-0.831885062	-3.817836984	0.00024654	0.001923247	-0.057355374
187	AXL	GOBP_PEPTIDYL_AMINO_ACID_MODIFICATION	-1.206448677	-2.018170617	-3.226760401	0.001745128	0.009630351	-1.881028173
188	GSTZ1	GOBP_ALPHA_AMINO_ACID_CATABOLIC_PROCESS	-1.210753108	0.010327654	-4.955609694	3.35E-06	5.03E-05	4.031386964
189	LRRK2	GOBP_PEPTIDYL_AMINO_ACID_MODIFICATION	-1.214994246	1.02143037	-3.674211171	0.000404327	0.002874974	-0.521502761
190	PRKCD	GOBP_PEPTIDYL_AMINO_ACID_MODIFICATION	-1.252720172	-0.474098086	-4.922467556	3.83E-06	5.62E-05	3.903110103
191	PSMA5	REACTOME_METABOLISM_OF_AMINO_ACIDS_AND_DERIVATIVES	-1.256198347	-1.089486049	-5.313863039	7.68E-07	1.40E-05	5.447930957
192	MAST4	GOBP_PEPTIDYL_AMINO_ACID_MODIFICATION	-1.284492262	0.483390556	-7.110839637	2.63E-10	1.38E-08	13.1875971
193	NAA50	GOBP_N_TERMINAL_PROTEIN_AMINO_ACID_ACETYLATION	-1.291193915	-0.565545802	-5.397111311	5.42E-07	1.03E-05	5.784521214
194	GPD1L	GOBP_PEPTIDYL_AMINO_ACID_MODIFICATION	-1.296168056	1.146984815	-4.829355778	5.56E-06	7.81E-05	3.545367898
195	ALDH4A1	GOBP_ALPHA_AMINO_ACID_CATABOLIC_PROCESS	-1.301559524	-0.196502778	-5.332600086	7.11E-07	1.31E-05	5.523455429
196	SLC46A1	GOBP_CELLULAR_MODIFIED_AMINO_ACID_METABOLIC_PROCESS	-1.304852513	0.649233025	-6.443156239	5.59E-09	1.98E-07	10.21233625
197	HMBS	GOBP_PEPTIDYL_AMINO_ACID_MODIFICATION	-1.308374405	-1.84323	-5.962423585	4.76E-08	1.27E-06	8.135671456
198	SIRT4	GOBP_ALPHA_AMINO_ACID_METABOLIC_PROCESS	-1.310015807	-0.066789753	-5.470896748	3.97E-07	7.81E-06	6.085050609
199	FGR	GOBP_PEPTIDYL_AMINO_ACID_MODIFICATION	-1.310865542	2.96512642	-3.765079222	0.000296075	0.002233215	-0.229350874
200	SGK1	GOBP_PEPTIDYL_AMINO_ACID_MODIFICATION	-1.324319841	-1.075688333	-2.634211401	0.009923691	0.038684037	-3.461536527
201	CIT	GOBP_PEPTIDYL_AMINO_ACID_MODIFICATION	-1.331570172	-1.58750716	-3.482009987	0.000769196	0.004916233	-1.12194551
202	TESK1	GOBP_PEPTIDYL_AMINO_ACID_MODIFICATION	-1.332035847	0.41057858	-5.481241635	3.80E-07	7.54E-06	6.127347334
203	DMGDH	GOBP_AMINO_ACID_BETAINE_METABOLIC_PROCESS	-1.332065079	0.592311481	-4.253072692	5.14E-05	0.000520444	1.424891754
204	PSMB7	REACTOME_METABOLISM_OF_AMINO_ACIDS_AND_DERIVATIVES	-1.338173942	-0.396687346	-7.786839328	1.10E-11	9.11E-10	16.27764848
205	TPST2	GOBP_PEPTIDYL_AMINO_ACID_MODIFICATION	-1.35131746	-0.40277037	-3.876195165	0.000200973	0.001629579	0.134894862
206	SDS	GOBP_ALPHA_AMINO_ACID_CATABOLIC_PROCESS	-1.358023214	1.448894074	-2.717449725	0.00788677	0.032084109	-3.255636848
207	SOD2	GOBP_CELLULAR_MODIFIED_AMINO_ACID_METABOLIC_PROCESS	-1.365356415	0.212439568	-3.704375821	0.000364786	0.002641663	-0.425098488
208	PRKCA	GOBP_PEPTIDYL_AMINO_ACID_MODIFICATION	-1.378080225	0.076433457	-3.074914295	0.002785879	0.013962168	-2.310919945
209	SLC16A2	GOBP_AMINO_ACID_IMPORT	-1.383990212	1.505544321	-4.090887404	9.32E-05	0.000855469	0.859717186
210	DMAP1	GOBP_PEPTIDYL_AMINO_ACID_MODIFICATION	-1.387963228	-0.172791605	-6.745086489	1.42E-09	5.98E-08	11.54631479
211	CPT2	GOBP_AMINO_ACID_BETAINE_METABOLIC_PROCESS	-1.389389021	-0.509708457	-5.068728876	2.12E-06	3.39E-05	4.472844415
212	GPX1	GOBP_CELLULAR_MODIFIED_AMINO_ACID_METABOLIC_PROCESS	-1.398512235	0.444055247	-5.196091789	1.25E-06	2.12E-05	4.976403475
213	FAH	GOBP_ALPHA_AMINO_ACID_CATABOLIC_PROCESS	-1.414173545	-0.712690679	-6.355446434	8.30E-09	2.77E-07	9.828848242
214	SLC16A10	GOBP_AMINO_ACID_TRANSMEMBRANE_TRANSPORT	-1.41901455	0.005041975	-6.078981848	2.85E-08	8.13E-07	8.633273981
215	EPHB4	GOBP_PEPTIDYL_AMINO_ACID_MODIFICATION	-1.424891071	-1.11261037	-7.527013824	3.75E-11	2.60E-09	15.0826606
216	ACE2	GOBP_AMINO_ACID_IMPORT	-1.427201389	0.160247222	-5.832870278	8.38E-08	2.07E-06	7.587435234
217	TYMP	HP_ABNORMAL_CIRCULATING_AMINO_ACID_CONCENTRATION	-1.429941733	0.333472901	-3.148219416	0.002226934	0.011683801	-2.105453169
218	ALDH1A1	GOBP_CELLULAR_AMINO_ACID_BIOSYNTHETIC_PROCESS	-1.440653571	0.879129815	-2.771618252	0.006773989	0.028418558	-3.118733347
219	TYRO3	GOBP_PEPTIDYL_AMINO_ACID_MODIFICATION	-1.442676852	-1.37123821	-7.952698265	5.02E-12	4.66E-10	17.04433142
220	TFRC	GOBP_PEPTIDYL_AMINO_ACID_MODIFICATION	-1.452999735	-2.838527531	-3.89740808	0.000186497	0.001527841	0.205290897
221	MMAA	HP_ABNORMAL_CIRCULATING_AMINO_ACID_CONCENTRATION	-1.459294643	0.812836111	-7.234962795	1.47E-10	8.40E-09	13.75003008
222	PPCS	GOMF_ACID_AMINO_ACID_LIGASE_ACTIVITY	-1.47806131	0.406364074	-5.715450895	1.39E-07	3.25E-06	7.09518039
223	OSBP	GOBP_PEPTIDYL_AMINO_ACID_MODIFICATION	-1.480999206	0.122990556	-6.428653112	5.97E-09	2.09E-07	10.14879346
224	MERTK	GOBP_PEPTIDYL_AMINO_ACID_MODIFICATION	-1.489673876	0.785123827	-3.80930158	0.000253979	0.001971079	-0.085298516
225	BAK1	GOBP_PEPTIDYL_AMINO_ACID_MODIFICATION	-1.48971164	-0.645768827	-8.047442689	3.20E-12	3.14E-10	17.48345528
226	RPSA	REACTOME_METABOLISM_OF_AMINO_ACIDS_AND_DERIVATIVES	-1.491824603	1.466228519	-3.295999106	0.00140303	0.00806742	-1.679565887
227	CREBL2	GOBP_PEPTIDYL_AMINO_ACID_MODIFICATION	-1.498863492	2.138264444	-5.201012574	1.23E-06	2.08E-05	4.995993536
228	SLC7A7	GOBP_ALPHA_AMINO_ACID_METABOLIC_PROCESS	-1.511756878	1.761875062	-4.328856844	3.87E-05	0.00040789	1.693968858
229	RGS2	GOBP_AMINO_ACID_IMPORT	-1.517545503	3.474248272	-3.323592869	0.001285094	0.00747927	-1.598343943
230	TDGF1	GOBP_PEPTIDYL_AMINO_ACID_MODIFICATION	-1.537995437	-0.494633704	-10.45538422	3.15E-17	2.68E-14	28.73896089
231	GSTT1	GOBP_CELLULAR_MODIFIED_AMINO_ACID_METABOLIC_PROCESS	-1.543353042	0.233129753	-4.282649403	4.60E-05	0.000473236	1.529534699
232	SDSL	GOBP_ALPHA_AMINO_ACID_CATABOLIC_PROCESS	-1.550520503	1.031629938	-5.201955835	1.22E-06	2.08E-05	4.999749866
233	GCAT	GOBP_ALPHA_AMINO_ACID_CATABOLIC_PROCESS	-1.55741369	-0.953350926	-6.558780136	3.31E-09	1.24E-07	10.72072727
234	LRRC8E	GOBP_ACIDIC_AMINO_ACID_TRANSPORT	-1.558699405	-0.788452778	-8.383215046	6.46E-13	8.17E-11	19.04537078
235	SERINC5	GOBP_ALPHA_AMINO_ACID_METABOLIC_PROCESS	-1.562911905	-0.025851111	-5.457022066	4.21E-07	8.22E-06	6.028383769
236	MAT1A	GOBP_ALPHA_AMINO_ACID_CATABOLIC_PROCESS	-1.568621495	-2.633154136	-6.910024401	6.65E-10	3.04E-08	12.28330536
237	PDGFD	GOBP_PEPTIDYL_AMINO_ACID_MODIFICATION	-1.571143056	2.640301667	-4.225632031	5.69E-05	0.000566286	1.328235418
238	HGF	GOBP_PEPTIDYL_AMINO_ACID_MODIFICATION	-1.580143849	-0.026218519	-4.06683366	0.000101751	0.000919278	0.777165384
239	PC	HP_ABNORMAL_CIRCULATING_AMINO_ACID_CONCENTRATION	-1.594054233	-0.391934877	-4.384784047	3.13E-05	0.000341555	1.894524444
240	MMAB	HP_ABNORMAL_CIRCULATING_AMINO_ACID_CONCENTRATION	-1.651619709	0.394721605	-5.876507998	6.93E-08	1.75E-06	7.771512934
241	LATS2	GOBP_PEPTIDYL_AMINO_ACID_MODIFICATION	-1.653075794	-0.184361481	-3.946298314	0.000156833	0.001319579	0.368567712
242	FGFR2	GOBP_PEPTIDYL_AMINO_ACID_MODIFICATION	-1.653486905	0.15731037	-10.80497864	5.96E-18	6.15E-15	30.36221791
243	NLK	GOBP_PEPTIDYL_AMINO_ACID_MODIFICATION	-1.667518254	-0.087718889	-8.787943694	9.31E-14	1.59E-11	20.93663522
244	CHEK2	GOBP_PEPTIDYL_AMINO_ACID_MODIFICATION	-1.67023459	-1.661525432	-6.740321888	1.45E-09	6.07E-08	11.52510751
245	TMEM102	GOBP_PEPTIDYL_AMINO_ACID_MODIFICATION	-1.706764087	-0.703098333	-7.796187644	1.05E-11	8.83E-10	16.32078669
246	SLC1A3	GOBP_ACIDIC_AMINO_ACID_TRANSPORT	-1.708288029	0.607108951	-4.027706001	0.000117194	0.001033546	0.643595186
247	SLC9A3R1	GOBP_ACIDIC_AMINO_ACID_TRANSPORT	-1.711268651	-2.168335	-6.28817676	1.12E-08	3.58E-07	9.53605151
248	PLCG2	GOBP_PEPTIDYL_AMINO_ACID_MODIFICATION	-1.733083466	0.375273951	-4.92870723	3.74E-06	5.50E-05	3.927223409
249	MPST	GOBP_ALPHA_AMINO_ACID_METABOLIC_PROCESS	-1.786733267	-1.649586235	-6.606821477	2.66E-09	1.04E-07	10.93287877
250	FBP1	HP_ABNORMAL_CIRCULATING_AMINO_ACID_CONCENTRATION	-1.789324735	-1.072441049	-4.970431988	3.16E-06	4.76E-05	4.08891439
251	ZBED1	GOBP_PEPTIDYL_AMINO_ACID_MODIFICATION	-1.807987897	-0.089985	-5.4770367	3.87E-07	7.62E-06	6.110150034
252	AVPR1A	GOBP_ACIDIC_AMINO_ACID_TRANSPORT	-1.830038161	0.499284753	-5.491578728	3.64E-07	7.26E-06	6.169651473
253	HIBCH	GOBP_ALPHA_AMINO_ACID_CATABOLIC_PROCESS	-1.832053704	0.044344321	-6.051503894	3.22E-08	9.05E-07	8.515606555
254	VTN	GOBP_PEPTIDYL_AMINO_ACID_MODIFICATION	-1.843582209	-0.476594321	-6.099403493	2.60E-08	7.52E-07	8.720865753
255	MAP3K5	GOBP_RESPONSE_TO_AMINO_ACID_STARVATION	-1.847277249	2.872328272	-5.277473452	8.94E-07	1.59E-05	5.3016463
256	SLC26A2	REACTOME_TRANSPORT_OF_INORGANIC_CATIONS_ANIONS_AND_AMINO_ACIDS_OLIGOPEPTIDES	-1.856704101	1.265301173	-6.522361541	3.91E-09	1.43E-07	10.56025598
257	OPLAH	GOBP_CELLULAR_MODIFIED_AMINO_ACID_METABOLIC_PROCESS	-1.88444332	-1.562118395	-5.70064287	1.49E-07	3.43E-06	7.033425149
258	LRP4	GOBP_PEPTIDYL_AMINO_ACID_MODIFICATION	-1.929696759	-1.766404012	-4.848876295	5.15E-06	7.29E-05	3.620039832
259	S100A9	GOBP_PEPTIDYL_AMINO_ACID_MODIFICATION	-1.960181614	2.131349012	-4.521795389	1.86E-05	0.000220756	2.39277975
260	SLC9A9	REACTOME_TRANSPORT_OF_INORGANIC_CATIONS_ANIONS_AND_AMINO_ACIDS_OLIGOPEPTIDES	-1.993635847	1.358880617	-5.290913119	8.46E-07	1.52E-05	5.3556125
261	GCLM	GOBP_ALPHA_AMINO_ACID_METABOLIC_PROCESS	-2.022894511	-0.212998765	-8.373334488	6.78E-13	8.40E-11	18.99930065
262	ASMT	REACTOME_METABOLISM_OF_AMINO_ACIDS_AND_DERIVATIVES	-2.030432209	0.54278642	-9.823250215	6.47E-16	2.54E-13	25.78782465
263	POR	GOBP_AMINO_ACID_BETAINE_METABOLIC_PROCESS	-2.050553704	-0.288507531	-6.482184146	4.69E-09	1.67E-07	10.38358377
264	SCARB1	GOMF_MODIFIED_AMINO_ACID_BINDING	-2.080695899	-0.065987469	-6.740415982	1.45E-09	6.07E-08	11.52552627
265	DDR2	GOBP_PEPTIDYL_AMINO_ACID_MODIFICATION	-2.111866468	-0.056378148	-5.560946933	2.71E-07	5.71E-06	6.454542538
266	S100A8	GOBP_PEPTIDYL_AMINO_ACID_MODIFICATION	-2.303711111	4.32311037	-3.997768627	0.000130503	0.001132062	0.542000768
267	IDH1	GOBP_CELLULAR_MODIFIED_AMINO_ACID_METABOLIC_PROCESS	-2.305378108	-0.793261235	-6.96480043	5.16E-10	2.45E-08	12.52923726
268	SLC1A2	GOBP_ACIDIC_AMINO_ACID_TRANSPORT	-2.316537765	-0.372881543	-5.071724913	2.09E-06	3.36E-05	4.484611749
269	GSTA4	GOBP_CELLULAR_MODIFIED_AMINO_ACID_METABOLIC_PROCESS	-2.362844974	2.859806728	-7.15983448	2.09E-10	1.14E-08	13.40930181
270	PDK4	WP_AMINO_ACID_METABOLISM	-2.381466468	1.159688704	-3.054059375	0.002967232	0.014724201	-2.368660594
271	ADH1C	WP_AMINO_ACID_METABOLISM	-2.452506415	2.073669938	-4.47732719	2.20E-05	0.000253398	2.230003331
272	AOC3	WP_AMINO_ACID_METABOLISM	-2.57255582	1.008670123	-5.274496063	9.06E-07	1.61E-05	5.289700432
273	CTH	GOBP_ALPHA_AMINO_ACID_METABOLIC_PROCESS	-2.608700265	-1.273868395	-5.110946737	1.78E-06	2.90E-05	4.639011584
274	GRAMD1B	GOMF_MODIFIED_AMINO_ACID_BINDING	-2.637460251	0.11597321	-7.702220028	1.64E-11	1.27E-09	15.88760182
275	BHMT2	GOBP_ALPHA_AMINO_ACID_METABOLIC_PROCESS	-2.696430754	0.143379444	-7.605722914	2.59E-11	1.90E-09	15.44380562
276	DAPL1	GOBP_RESPONSE_TO_AMINO_ACID_STARVATION	-3.031164616	1.952449136	-3.95903179	0.000149882	0.001270915	0.411327875
277	CKMT2	GOBP_CELLULAR_MODIFIED_AMINO_ACID_BIOSYNTHETIC_PROCESS	-3.460631746	1.705915926	-7.048045526	3.51E-10	1.78E-08	12.90405017
278	AMDHD1	GOBP_ALPHA_AMINO_ACID_METABOLIC_PROCESS	-3.474141865	0.503456481	-6.64755757	2.21E-09	8.93E-08	11.11317763
279	SLC47A1	GOBP_AMINO_ACID_IMPORT	-3.474758003	-0.371291728	-7.11603625	2.56E-10	1.35E-08	13.21109289
280	NR1H4	GOBP_ALPHA_AMINO_ACID_METABOLIC_PROCESS	-3.505118783	-0.649415494	-7.607862521	2.57E-11	1.88E-09	15.45363371
281	SH3BP5	GOBP_PEPTIDYL_AMINO_ACID_MODIFICATION	-3.597625265	0.601638642	-7.302094978	1.08E-10	6.54E-09	14.05524964
282	GJA1	GOBP_ACIDIC_AMINO_ACID_TRANSPORT	-3.609057143	0.669482778	-5.560376283	2.71E-07	5.72E-06	6.452191852
283	TST	GOBP_ALPHA_AMINO_ACID_METABOLIC_PROCESS	-3.655245899	-1.256339691	-8.812279732	8.29E-14	1.42E-11	21.0505594
284	RPS4Y2	REACTOME_METABOLISM_OF_AMINO_ACIDS_AND_DERIVATIVES	-4.060832672	-1.415347531	-3.402596632	0.000996818	0.006066347	-1.362893919
285	PAPSS2	KEGG_SELENOAMINO_ACID_METABOLISM	-4.156159987	0.58288216	-6.678661282	1.92E-09	7.86E-08	11.25109005
286	GSTA1	GOBP_CELLULAR_MODIFIED_AMINO_ACID_METABOLIC_PROCESS	-4.275749405	0.745328333	-5.55309463	2.80E-07	5.83E-06	6.422206639
287	GSTA3	GOBP_CELLULAR_MODIFIED_AMINO_ACID_METABOLIC_PROCESS	-4.372655688	0.776869506	-7.294007883	1.12E-10	6.73E-09	14.01844455
288	RPS4Y1	REACTOME_METABOLISM_OF_AMINO_ACIDS_AND_DERIVATIVES	-4.412965146	-1.711259136	-3.422718948	0.000933789	0.00574883	-1.302243386
289	GSTA2	GOBP_CELLULAR_MODIFIED_AMINO_ACID_METABOLIC_PROCESS	-4.483131415	0.84629216	-7.823882814	9.25E-12	7.95E-10	16.44864132
290	SULT2A1	GOBP_CELLULAR_MODIFIED_AMINO_ACID_METABOLIC_PROCESS	-4.535059524	-0.176359259	-8.24896554	1.23E-12	1.39E-10	18.41992528
291	GSTA5	GOBP_CELLULAR_MODIFIED_AMINO_ACID_METABOLIC_PROCESS	-4.659006614	0.445153086	-5.905209641	6.12E-08	1.57E-06	7.892912573
292	MGST1	GOBP_MODIFIED_AMINO_ACID_TRANSPORT	-4.699637566	-2.022126543	-8.321150578	8.69E-13	1.05E-10	18.75608046
