# Supplementary material for: Constructing a Novel Amino Acid Metabolism Signature: A New Perspective on Pheochromocytoma Diagnosis, Immune Landscape, and Immunotherapy
Source: Biochem Genet. 2024 Mar 25;63(1):850–74. doi: 10.1007/s10528-024-10733-5 (PMC11832799; doi:10.1007/s10528-024-10733-5)
Supplement: Supplementary file 3 — Supplementary file3 (CSV 314 kb)—Table 3. The complete results of GO analysis. [file 10528_2024_10733_MOESM3_ESM.csv]

	ONTOLOGY	ID	Description	GeneRatio	BgRatio	pvalue	p.adjust	qvalue	geneID	Count
GO:0018212	BP	GO:0018212	peptidyl-tyrosine modification	55/291	378/18723	1.97683191198698e-37	8.46084058330429e-34	5.12935859268201e-34	AATK/ACE/ACVR1/ALK/AXL/CAV1/CD24/CD44/CD81/CNTN1/DDR2/DLG3/DOCK3/EFNA5/EPHA3/EPHB4/FBXW7/FGFR2/FGR/FYN/GAS6/GHR/HGF/IL23R/IL6/INPP5F/ISL1/ITGB2/KIT/LRP4/LYN/MERTK/MVP/NCAPG2/NOX4/NTRK1/OSBP/PDGFD/PLCG2/PRKCD/PRKCE/PRLR/PRNP/PTPRJ/SH3BP5/SHC1/SRCIN1/TDGF1/TESK1/THY1/TMEM102/TNFRSF1A/TPST2/TYRO3/VTN	55
GO:0018108	BP	GO:0018108	peptidyl-tyrosine phosphorylation	54/291	375/18723	1.67887891927679e-36	3.59280088725234e-33	2.17812449264068e-33	AATK/ACE/ACVR1/ALK/AXL/CAV1/CD24/CD44/CD81/CNTN1/DDR2/DLG3/DOCK3/EFNA5/EPHA3/EPHB4/FBXW7/FGFR2/FGR/FYN/GAS6/GHR/HGF/IL23R/IL6/INPP5F/ISL1/ITGB2/KIT/LRP4/LYN/MERTK/MVP/NCAPG2/NOX4/NTRK1/OSBP/PDGFD/PLCG2/PRKCD/PRKCE/PRLR/PRNP/PTPRJ/SH3BP5/SHC1/SRCIN1/TDGF1/TESK1/THY1/TMEM102/TNFRSF1A/TYRO3/VTN	54
GO:0006520	BP	GO:0006520	cellular amino acid metabolic process	48/291	284/18723	8.88853553016647e-36	1.26809773563708e-32	7.68780353749486e-33	AADAT/AASS/ABAT/ADI1/ALDH1A1/ALDH4A1/AMDHD1/ASPG/ASRGL1/ATCAY/ATP7A/BHMT2/CTH/DDC/DDO/ENOSF1/FAH/GCAT/GCLM/GFPT2/GGT5/GLS2/GLUD1/GSTZ1/HIBADH/HIBCH/HMGCL/HMGCLL1/INS/MAT1A/MCCC1/MCCC2/MPST/NOX4/NR1H4/PTS/QDPR/RIMKLA/SDS/SDSL/SERINC5/SIRT4/SLC16A2/SLC1A3/SLC25A12/SLC7A7/TST/WARS2	48
GO:0006575	BP	GO:0006575	cellular modified amino acid metabolic process	40/291	188/18723	5.23314222621668e-34	5.59946218205185e-31	3.3946567335853e-31	ALDH4A1/BHMT2/CHAC2/CKMT1A/CKMT2/CPT1C/CPT2/DMGDH/DUOX2/GATA3/GCH1/GCLM/GDAP1L1/GGT5/GLRX2/GPX1/GSTA1/GSTA2/GSTA3/GSTA4/GSTA5/GSTO2/GSTT1/GSTZ1/HPGDS/IDH1/MBOAT1/MBOAT2/OPLAH/PCYOX1/POR/SERINC5/SLC16A10/SLC16A2/SLC1A1/SLC1A2/SLC46A1/SOD1/SULT2A1/TYMS	40
GO:0050730	BP	GO:0050730	regulation of peptidyl-tyrosine phosphorylation	41/291	264/18723	4.40678210712465e-29	3.7722054836987e-26	2.28688797769732e-26	ACE/ACVR1/CAV1/CD24/CD44/CD81/CNTN1/DLG3/DOCK3/EFNA5/FBXW7/FYN/GAS6/GHR/HGF/IL23R/IL6/INPP5F/ISL1/ITGB2/KIT/LRP4/LYN/MVP/NCAPG2/NOX4/OSBP/PDGFD/PLCG2/PRKCD/PRKCE/PRNP/PTPRJ/SH3BP5/SHC1/SRCIN1/TDGF1/THY1/TMEM102/TNFRSF1A/VTN	41
GO:0006790	BP	GO:0006790	sulfur compound metabolic process	45/291	339/18723	7.38712759611723e-29	5.26948435189696e-26	3.19460868849631e-26	AADAT/AASS/ADI1/AHCYL1/BHMT2/CHAC2/CTH/DLAT/GCLM/GDAP1L1/GGT5/GHR/GLRX2/GPX1/GSTA1/GSTA2/GSTA3/GSTA4/GSTA5/GSTO2/GSTT1/GSTZ1/HMGCL/HPGDS/IDH1/MAT1A/MAT2A/MCCC1/MPST/NOX4/OPLAH/PAPSS1/PAPSS2/PDK4/PPCS/SLC19A2/SLC1A1/SLC1A2/SLC26A2/SNCA/SOD1/SPOCK3/SULT2A1/TPST2/TST	45
GO:0006865	BP	GO:0006865	amino acid transport	31/291	143/18723	8.75852041961937e-27	5.35520962799585e-24	3.24657937358823e-24	ABAT/ACE2/ATP1A2/AVPR1A/GJA1/ITGB1/LRRC8D/LRRC8E/PER2/RGS2/RGS4/SERINC5/SLC15A4/SLC16A10/SLC16A2/SLC17A5/SLC1A1/SLC1A2/SLC1A3/SLC25A12/SLC38A1/SLC38A11/SLC38A2/SLC47A1/SLC6A6/SLC7A14/SLC7A7/SLC9A3R1/SNCA/STXBP1/XK	31
GO:1901605	BP	GO:1901605	alpha-amino acid metabolic process	32/291	195/18723	1.26573113488859e-23	6.77166157165394e-21	4.1052990098689e-21	AADAT/AASS/ADI1/ALDH4A1/AMDHD1/ASPG/ASRGL1/ATCAY/ATP7A/BHMT2/CTH/DDO/FAH/GCAT/GCLM/GFPT2/GLS2/GLUD1/GSTZ1/MAT1A/MPST/NOX4/NR1H4/QDPR/RIMKLA/SDS/SDSL/SERINC5/SIRT4/SLC25A12/SLC7A7/TST	32
GO:0015849	BP	GO:0015849	organic acid transport	38/291	303/18723	1.52653711233056e-23	7.25953204530535e-21	4.40106898467233e-21	ABAT/ABCC5/ACE/ACE2/ATP1A2/AVPR1A/CPT2/GJA1/ITGB1/LRRC8D/LRRC8E/PER2/RGS2/RGS4/SERINC5/SLC13A3/SLC15A4/SLC16A10/SLC16A2/SLC17A5/SLC19A2/SLC1A1/SLC1A2/SLC1A3/SLC25A12/SLC26A2/SLC38A1/SLC38A11/SLC38A2/SLC46A1/SLC47A1/SLC6A6/SLC7A14/SLC7A7/SLC9A3R1/SNCA/STXBP1/XK	38
GO:0018209	BP	GO:0018209	peptidyl-serine modification	39/291	338/18723	8.42828163618168e-23	3.60730454028576e-20	2.18691728770398e-20	AKT3/BAK1/BCL2/CAMK4/CAV1/CD44/CHEK2/CREBL2/DCLK1/DMPK/GALNT2/GAS6/GPD1L/HGF/IL6/INPP5F/LATS2/LRRK2/MAP3K12/MARK1/MAST1/MAST4/MBOAT4/NLK/PRKCA/PRKCD/PRKCE/RPS6KA1/RPS6KA5/SGK1/SLC1A1/SNCA/SPOCK3/SPTBN4/STK39/TDGF1/TERF2IP/TFRC/UCN	39
GO:0006749	BP	GO:0006749	glutathione metabolic process	20/291	64/18723	3.72990001031632e-21	1.45127018583217e-18	8.79828088557869e-19	CHAC2/GCLM/GDAP1L1/GGT5/GLRX2/GPX1/GSTA1/GSTA2/GSTA3/GSTA4/GSTA5/GSTO2/GSTT1/GSTZ1/HPGDS/IDH1/OPLAH/SLC1A1/SLC1A2/SOD1	20
GO:0018105	BP	GO:0018105	peptidyl-serine phosphorylation	36/291	315/18723	5.81740831175655e-21	2.07487563119317e-18	1.25788697267368e-18	AKT3/BAK1/BCL2/CAMK4/CAV1/CD44/CHEK2/CREBL2/DCLK1/DMPK/GAS6/GPD1L/HGF/IL6/INPP5F/LATS2/LRRK2/MAP3K12/MARK1/MAST1/MAST4/NLK/PRKCA/PRKCD/PRKCE/RPS6KA1/RPS6KA5/SGK1/SLC1A1/SNCA/SPTBN4/STK39/TDGF1/TERF2IP/TFRC/UCN	36
GO:0050731	BP	GO:0050731	positive regulation of peptidyl-tyrosine phosphorylation	29/291	193/18723	2.16130589713428e-20	7.11568403056518e-18	4.31386156796438e-18	ACE/ACVR1/CD24/CD44/CD81/CNTN1/DLG3/DOCK3/EFNA5/FBXW7/FYN/GAS6/GHR/HGF/IL23R/IL6/ISL1/KIT/LRP4/LYN/NOX4/OSBP/PLCG2/PRNP/PTPRJ/SRCIN1/TDGF1/TNFRSF1A/VTN	29
GO:1905039	BP	GO:1905039	carboxylic acid transmembrane transport	26/291	149/18723	4.38881539259855e-20	1.34172356288013e-17	8.13415785169581e-18	ABCC5/ACE2/ATP1A2/CPT2/ITGB1/LRRC8D/LRRC8E/PER2/RGS2/RGS4/SLC13A3/SLC15A4/SLC16A10/SLC16A2/SLC1A1/SLC1A2/SLC1A3/SLC25A12/SLC38A1/SLC38A11/SLC38A2/SLC46A1/SLC47A1/SLC6A6/SLC7A14/SLC7A7	26
GO:0046942	BP	GO:0046942	carboxylic acid transport	33/291	273/18723	4.78482060045807e-20	1.3652688113307e-17	8.27690019658185e-18	ABAT/ABCC5/ACE/ACE2/ATP1A2/AVPR1A/GJA1/ITGB1/LRRC8D/LRRC8E/PER2/RGS2/RGS4/SERINC5/SLC13A3/SLC15A4/SLC16A2/SLC17A5/SLC19A2/SLC1A1/SLC1A2/SLC1A3/SLC25A12/SLC26A2/SLC38A1/SLC38A2/SLC46A1/SLC47A1/SLC6A6/SLC7A7/SLC9A3R1/SNCA/STXBP1	33
GO:1903825	BP	GO:1903825	organic acid transmembrane transport	26/291	150/18723	5.23631096294139e-20	1.40071318258682e-17	8.49178060766482e-18	ABCC5/ACE2/ATP1A2/CPT2/ITGB1/LRRC8D/LRRC8E/PER2/RGS2/RGS4/SLC13A3/SLC15A4/SLC16A10/SLC16A2/SLC1A1/SLC1A2/SLC1A3/SLC25A12/SLC38A1/SLC38A11/SLC38A2/SLC46A1/SLC47A1/SLC6A6/SLC7A14/SLC7A7	26
GO:0009063	BP	GO:0009063	cellular amino acid catabolic process	23/291	110/18723	9.21598284430838e-20	2.32025921021411e-17	1.40665001307865e-17	AADAT/AASS/ABAT/ALDH4A1/AMDHD1/ASRGL1/DDO/ENOSF1/FAH/GCAT/GLS2/GLUD1/GSTZ1/HIBADH/HIBCH/HMGCL/HMGCLL1/MAT1A/MCCC1/MCCC2/QDPR/SDS/SDSL	23
GO:0003333	BP	GO:0003333	amino acid transmembrane transport	22/291	98/18723	1.13673070240554e-19	2.70289300349762e-17	1.63862057393547e-17	ACE2/ATP1A2/ITGB1/LRRC8D/LRRC8E/PER2/RGS2/RGS4/SLC15A4/SLC16A10/SLC16A2/SLC1A1/SLC1A2/SLC1A3/SLC25A12/SLC38A1/SLC38A11/SLC38A2/SLC47A1/SLC6A6/SLC7A14/SLC7A7	22
GO:0015711	BP	GO:0015711	organic anion transport	36/291	354/18723	2.9076673334713e-19	6.54990325645113e-17	3.97085871302313e-17	ABAT/ABCC5/ACE/ACE2/ATP1A2/AVPR1A/GJA1/ITGB1/LRRC8D/LRRC8E/MGST1/PER2/RGS2/RGS4/SERINC5/SLC13A3/SLC15A4/SLC16A2/SLC17A5/SLC19A2/SLC1A1/SLC1A2/SLC1A3/SLC25A12/SLC26A2/SLC38A1/SLC38A2/SLC46A1/SLC47A1/SLC4A4/SLC4A8/SLC6A6/SLC7A7/SLC9A3R1/SNCA/STXBP1	36
GO:0003018	BP	GO:0003018	vascular process in circulatory system	31/291	263/18723	1.44395083153821e-18	3.09005477949177e-16	1.87333621039037e-16	ABCC5/ACE/ACE2/ATP1A2/AVPR1A/CAV1/GCH1/GCLM/GJA1/GPX1/INS/PER2/PTPRJ/RGS2/SLC13A3/SLC16A2/SLC1A1/SLC1A2/SLC1A3/SLC38A1/SLC38A2/SLC4A4/SLC4A8/SLC6A6/SLC8A1/SLC8A2/SLC9A3R1/SOD1/SOD2/TFRC/UCN	31
GO:0033674	BP	GO:0033674	positive regulation of kinase activity	39/291	467/18723	8.50370895425371e-18	1.73313687258123e-15	1.05070890086393e-15	ACE/ALK/AXL/CALM1/CALM2/CD24/CD81/DDR2/DLG3/DOCK3/EFNA5/EPHA3/EPHB4/FBXW7/FGFR2/FGR/GAS6/GHR/IL23R/INS/KIT/LRRK2/LYN/MAP3K12/MAP3K5/MERTK/NOX4/NTRK1/PDGFD/PRKCD/PRLR/PRNP/SLC1A1/SLC8A2/SNCA/SRCIN1/TDGF1/TYRO3/UCN	39
GO:0016054	BP	GO:0016054	organic acid catabolic process	29/291	240/18723	9.90810194500172e-18	1.92757619657306e-15	1.16858714327413e-15	AADAT/AASS/ABAT/ALDH4A1/AMDHD1/ASRGL1/CPT1C/CPT2/DDO/ENOSF1/FAH/GCAT/GLS2/GLUD1/GSTZ1/HIBADH/HIBCH/HMGCL/HMGCLL1/MAT1A/MCCC1/MCCC2/MPST/PCCB/QDPR/SDS/SDSL/SULT2A1/TST	29
GO:0006835	BP	GO:0006835	dicarboxylic acid transport	19/291	84/18723	3.2216035716366e-17	5.9949840376542e-15	3.63444064260147e-15	ABAT/ABCC5/ATP1A2/AVPR1A/GJA1/ITGB1/LRRC8D/LRRC8E/PER2/SLC13A3/SLC19A2/SLC1A1/SLC1A2/SLC1A3/SLC25A12/SLC26A2/SLC46A1/SNCA/STXBP1	19
GO:0015800	BP	GO:0015800	acidic amino acid transport	16/291	56/18723	1.82927889840399e-16	3.26221403548712e-14	1.97770723007274e-14	ABAT/ATP1A2/AVPR1A/GJA1/ITGB1/LRRC8D/LRRC8E/PER2/SLC1A1/SLC1A2/SLC1A3/SLC25A12/SLC6A6/SLC9A3R1/SNCA/STXBP1	16
GO:0003015	BP	GO:0003015	heart process	28/291	251/18723	3.06427390635491e-16	5.2460369276796e-14	3.18039375964836e-14	ACE/ACE2/ATP1A2/AVPR1A/CALM1/CALM2/CAV1/DMPK/FKBP1B/FYN/GCH1/GJA1/GPD1L/GPX1/ISL1/NOS1AP/NOX4/PPCS/RGS2/RGS4/SLC1A1/SLC8A1/SLC8A2/SLC8A3/SOD1/SPTBN4/SRI/UCN	28
GO:0098739	BP	GO:0098739	import across plasma membrane	24/291	177/18723	5.1236936339174e-16	8.43438798198711e-14	5.11332178445603e-14	ACE2/ATP1A2/FYN/ITGB1/LRRC8E/PER2/PRNP/RGS2/RGS4/SLC12A5/SLC15A4/SLC16A2/SLC1A1/SLC1A2/SLC1A3/SLC24A2/SLC46A1/SLC47A1/SLC6A6/SLC8A1/SLC8A2/SLC8A3/SLC9A3R1/SLC9A9	24
GO:0046395	BP	GO:0046395	carboxylic acid catabolic process	27/291	236/18723	5.62356171944452e-16	8.91438672563797e-14	5.40431954714648e-14	AADAT/AASS/ABAT/ALDH4A1/AMDHD1/ASRGL1/CPT1C/CPT2/DDO/ENOSF1/FAH/GCAT/GLS2/GLUD1/GSTZ1/HIBADH/HIBCH/HMGCL/HMGCLL1/MAT1A/MCCC1/MCCC2/PCCB/QDPR/SDS/SDSL/SULT2A1	27
GO:0098656	BP	GO:0098656	anion transmembrane transport	27/291	245/18723	1.4472546695817e-15	2.21223213778917e-13	1.3411589325259e-13	ABCC5/ACE2/ATP1A2/GJA1/GLRB/ITGB1/LRRC8D/LRRC8E/PCYOX1/PER2/PRNP/RGS2/RGS4/SLC12A5/SLC13A3/SLC15A4/SLC1A1/SLC1A2/SLC1A3/SLC24A2/SLC25A12/SLC26A2/SLC46A1/SLC47A1/SLC4A4/SLC4A8/SLC9A9	27
GO:0046777	BP	GO:0046777	protein autophosphorylation	26/291	227/18723	1.94233070041878e-15	2.8666122061353e-13	1.7378748372168e-13	AATK/ACE/ALK/CALM1/CALM2/CAMK4/CAV1/CHEK2/DDR2/EPHB4/FGFR2/FGR/FYN/INS/KIT/LRRK2/LYN/MAP3K12/MVP/NLK/NTRK1/PDGFD/STK39/TESK1/THY1/TYRO3	26
GO:0042886	BP	GO:0042886	amide transport	29/291	301/18723	4.40847946019417e-15	6.28943069654368e-13	3.81294802434338e-13	ABAT/ABCC5/EFNA5/FKBP1B/GJA1/GLUD1/IL6/INS/ISL1/MGST1/NR1H4/OSBP/PER2/PRKCE/S100A8/SIRT4/SLC13A3/SLC15A4/SLC16A10/SLC19A2/SLC46A1/SLC47A1/SLC9A3R1/SMPD3/SOX4/SRI/STX1A/TCIRG1/UCN	29
GO:0009410	BP	GO:0009410	response to xenobiotic stimulus	35/291	462/18723	9.0778841464492e-15	1.25333368215492e-12	7.59829691714678e-13	ABAT/BAK1/BCL2/CHEK2/DDC/FBP1/FYN/GAS6/GATA3/GCLM/GPX1/GSTA1/GSTA2/GSTA3/GSTA4/GSTA5/GSTO2/LDHA/LYN/MGST1/NTRK1/POR/PRNP/QDPR/SLC12A5/SLC1A2/SLC1A3/SLC8A1/SNCA/SOD1/SOD2/SULT2A1/TFRC/TXN2/TYMS	35
GO:0098657	BP	GO:0098657	import into cell	25/291	227/18723	1.72326441669042e-14	2.30486615732343e-12	1.39731802208614e-12	ACE2/ATP1A2/FYN/ITGB1/LRRC8E/PER2/PRNP/RGS2/RGS4/SLC12A5/SLC15A4/SLC16A2/SLC1A1/SLC1A2/SLC1A3/SLC24A2/SLC38A1/SLC46A1/SLC47A1/SLC6A6/SLC8A1/SLC8A2/SLC8A3/SLC9A9/SNCA	25
GO:0006979	BP	GO:0006979	response to oxidative stress	34/291	446/18723	1.87828001219403e-14	2.43607225823953e-12	1.47686131740296e-12	ATP7A/AXL/BAK1/BCL2/BMP7/DUOX2/FBXW7/FKBP1B/FYN/GCH1/GCLM/GLRX2/GPX1/HGF/IDH1/IL6/INS/LANCL1/LDHA/LRRK2/MAP3K5/MGST1/PDGFD/PRKCD/PRNP/SESN3/SLC1A1/SLC8A1/SMPD3/SNCA/SOD1/SOD2/TXN2/UCN	34
GO:0010232	BP	GO:0010232	vascular transport	17/291	88/18723	2.57025163837162e-14	3.23549323889133e-12	1.9615078292836e-12	ABCC5/ATP1A2/AVPR1A/GJA1/SLC13A3/SLC16A2/SLC1A1/SLC1A2/SLC1A3/SLC38A1/SLC38A2/SLC4A4/SLC4A8/SLC6A6/SLC8A2/SLC9A3R1/TFRC	17
GO:0044282	BP	GO:0044282	small molecule catabolic process	31/291	376/18723	3.51556521750067e-14	4.29903403740082e-12	2.60627616876365e-12	AADAT/AASS/ABAT/ALDH4A1/AMDHD1/ASRGL1/CPT1C/CPT2/DDO/ENOSF1/FAH/GCAT/GLS2/GLUD1/GSTZ1/HIBADH/HIBCH/HMGCL/HMGCLL1/MAT1A/MCCC1/MCCC2/MPST/PCCB/QDPR/SCARB1/SDS/SDSL/SLC25A12/SULT2A1/TST	31
GO:0060047	BP	GO:0060047	heart contraction	25/291	241/18723	6.88268030209215e-14	8.18274213693178e-12	4.96076226451964e-12	ACE/ACE2/ATP1A2/AVPR1A/CALM1/CALM2/CAV1/DMPK/FKBP1B/GCH1/GJA1/GPD1L/GPX1/ISL1/NOS1AP/RGS2/RGS4/SLC1A1/SLC8A1/SLC8A2/SLC8A3/SOD1/SPTBN4/SRI/UCN	25
GO:0015833	BP	GO:0015833	peptide transport	26/291	264/18723	7.32461333809238e-14	8.47279596946903e-12	5.13660650879025e-12	ABAT/ABCC5/EFNA5/FKBP1B/GJA1/GLUD1/IL6/INS/ISL1/MGST1/NR1H4/OSBP/PER2/PRKCE/S100A8/SIRT4/SLC13A3/SLC15A4/SLC16A10/SLC9A3R1/SMPD3/SOX4/SRI/STX1A/TCIRG1/UCN	26
GO:0009308	BP	GO:0009308	amine metabolic process	18/291	118/18723	3.21473096901953e-13	3.62080224931673e-11	2.19510023230835e-11	ABAT/AOC3/ASMT/ATCAY/ATP7A/DDC/DMGDH/GATA3/GCH1/INS/ITGB2/MAOA/NR1H4/OAZ2/SIRT4/SLC1A1/SLC7A7/SNCA	18
GO:0150104	BP	GO:0150104	transport across blood-brain barrier	16/291	87/18723	3.37789887981706e-13	3.70702748861974e-11	2.24737401855575e-11	ABCC5/ATP1A2/AVPR1A/SLC13A3/SLC16A2/SLC1A1/SLC1A2/SLC1A3/SLC38A1/SLC38A2/SLC4A4/SLC4A8/SLC6A6/SLC8A2/SLC9A3R1/TFRC	16
GO:0043090	BP	GO:0043090	amino acid import	13/291	52/18723	8.7297167765702e-13	9.34079695093011e-11	5.66282943532777e-11	ACE2/ATP1A2/ITGB1/PER2/RGS2/RGS4/SLC16A2/SLC1A1/SLC1A2/SLC1A3/SLC47A1/SLC6A6/SLC9A3R1	13
GO:0009064	BP	GO:0009064	glutamine family amino acid metabolic process	15/291	78/18723	9.44309134753458e-13	9.85766608962147e-11	5.97617976166181e-11	AADAT/ALDH4A1/AMDHD1/ASRGL1/ATCAY/FAH/GCLM/GFPT2/GLS2/GLUD1/NR1H4/RIMKLA/SIRT4/SLC25A12/SLC7A7	15
GO:1902475	BP	GO:1902475	L-alpha-amino acid transmembrane transport	14/291	65/18723	1.05336830333809e-12	1.07343246149691e-10	6.50765129756486e-11	ACE2/ATP1A2/ITGB1/PER2/RGS2/RGS4/SLC15A4/SLC1A1/SLC1A2/SLC1A3/SLC25A12/SLC38A1/SLC47A1/SLC7A7	14
GO:0008016	BP	GO:0008016	regulation of heart contraction	22/291	206/18723	1.27402372678724e-12	1.26809803503474e-10	7.68780535258395e-11	ACE2/ATP1A2/AVPR1A/CALM1/CALM2/CAV1/DMPK/FKBP1B/GCH1/GJA1/GPD1L/ISL1/NOS1AP/RGS2/RGS4/SLC1A1/SLC8A1/SLC8A2/SLC8A3/SPTBN4/SRI/UCN	22
GO:0023061	BP	GO:0023061	signal release	32/291	463/18723	1.66262803019173e-12	1.60675022204921e-10	9.74087382526147e-11	ABAT/CALM1/EFNA5/FKBP1B/GATA3/GJA1/GLUD1/IL6/INS/ISL1/LRRK2/LYN/NR1H4/OSBP/PER2/PREPL/PRKCE/RETN/SIRT4/SLC16A10/SLC4A8/SMPD3/SNCA/SOX4/SRI/STX1A/STXBP1/SYT1/SYT11/SYT4/TCIRG1/UCN	32
GO:0044272	BP	GO:0044272	sulfur compound biosynthetic process	19/291	148/18723	1.68934018673399e-12	1.60675022204921e-10	9.74087382526147e-11	ADI1/BHMT2/CHAC2/CTH/DLAT/GCLM/GGT5/GSTA1/MAT1A/MAT2A/MPST/PAPSS1/PAPSS2/PDK4/PPCS/SLC1A1/SLC1A2/SLC26A2/SNCA	19
GO:0044106	BP	GO:0044106	cellular amine metabolic process	17/291	113/18723	1.87153774263699e-12	1.74134381271442e-10	1.05568433308929e-10	ABAT/ASMT/ATCAY/ATP7A/DDC/DMGDH/GATA3/GCH1/INS/ITGB2/MAOA/NR1H4/OAZ2/SIRT4/SLC1A1/SLC7A7/SNCA	17
GO:1903522	BP	GO:1903522	regulation of blood circulation	24/291	256/18723	2.02343811653314e-12	1.84262024228975e-10	1.11708285716779e-10	ACE/ACE2/ATP1A2/AVPR1A/CALM1/CALM2/CAV1/DMPK/FKBP1B/GCH1/GJA1/GPD1L/ISL1/NOS1AP/PER2/RGS2/RGS4/SLC1A1/SLC8A1/SLC8A2/SLC8A3/SPTBN4/SRI/UCN	24
GO:0089718	BP	GO:0089718	amino acid import across plasma membrane	12/291	44/18723	2.1453670860722e-12	1.91295231841438e-10	1.15972146209824e-10	ACE2/ATP1A2/ITGB1/PER2/RGS2/RGS4/SLC16A2/SLC1A1/SLC1A2/SLC1A3/SLC47A1/SLC6A6	12
GO:0062197	BP	GO:0062197	cellular response to chemical stress	27/291	337/18723	3.37245598657384e-12	2.94573706582368e-10	1.78584404015135e-10	ATP7A/AXL/BCL2/BMP7/CAV1/FBXW7/FYN/GCH1/GLRX2/GPX1/HGF/IL6/INS/LANCL1/LRRC8D/LRRC8E/LRRK2/MAP3K5/MGST1/PDGFD/PRKCD/SLC1A1/SMPD3/SNCA/SOD1/SOD2/STK39	27
GO:0000302	BP	GO:0000302	response to reactive oxygen species	22/291	222/18723	5.76556443924283e-12	4.93532315999186e-10	2.99202449320707e-10	ATP7A/AXL/BAK1/BCL2/BMP7/FKBP1B/FYN/GCH1/GLRX2/GPX1/HGF/IL6/LDHA/LRRK2/MAP3K5/PDGFD/PRKCD/SESN3/SLC8A1/SMPD3/SOD1/SOD2	22
GO:0060402	BP	GO:0060402	calcium ion transport into cytosol	19/291	160/18723	6.90807239317812e-12	5.79736271427497e-10	3.51463332284501e-10	ATP1A2/BAK1/BCL2/CALM1/CALM2/CAV1/FKBP1B/FYN/LYN/PLCG2/PRKCE/PRNP/SLC24A2/SLC8A1/SLC8A2/SLC8A3/SNCA/SRI/THY1	19
GO:0061097	BP	GO:0061097	regulation of protein tyrosine kinase activity	15/291	90/18723	8.37761967379749e-12	6.89542542381793e-10	4.18033046475927e-10	ACE/CAV1/CD24/DLG3/DOCK3/FBXW7/GAS6/MVP/NCAPG2/NOX4/PRNP/SH3BP5/SHC1/SRCIN1/THY1	15
GO:0009066	BP	GO:0009066	aspartate family amino acid metabolic process	12/291	49/18723	8.75756855174945e-12	7.07214969839389e-10	4.28746901292202e-10	AADAT/AASS/ADI1/ASPG/ASRGL1/BHMT2/DDO/GCAT/MAT1A/SDS/SDSL/SLC25A12	12
GO:0042542	BP	GO:0042542	response to hydrogen peroxide	18/291	146/18723	1.32094591018661e-11	1.04697194362938e-09	6.34723522146196e-10	AXL/BAK1/BCL2/FKBP1B/FYN/GLRX2/GPX1/HGF/IL6/LDHA/LRRK2/MAP3K5/PDGFD/PRKCD/SLC8A1/SMPD3/SOD1/SOD2	18
GO:0045860	BP	GO:0045860	positive regulation of protein kinase activity	28/291	386/18723	1.42545916575358e-11	1.10926640535006e-09	6.72489348054081e-10	ACE/CALM1/CALM2/CD24/DDR2/DLG3/DOCK3/EFNA5/FBXW7/GAS6/GHR/IL23R/INS/KIT/LRRK2/MAP3K12/MAP3K5/NOX4/PDGFD/PRKCD/PRLR/PRNP/SLC1A1/SLC8A2/SNCA/SRCIN1/TDGF1/UCN	28
GO:0015837	BP	GO:0015837	amine transport	15/291	99/18723	3.47548316967795e-11	2.65626213682529e-09	1.61035075437146e-09	ABAT/ACE2/ATP1A2/AVPR1A/DDC/ITGB1/PER2/RGS2/RGS4/SNCA/STX1A/STXBP1/SYT1/SYT11/SYT4	15
GO:0015807	BP	GO:0015807	L-amino acid transport	13/291	69/18723	4.1968536561183e-11	3.15132169266427e-09	1.91047908814988e-09	ACE2/ATP1A2/ITGB1/PER2/SERINC5/SLC1A1/SLC1A2/SLC1A3/SLC25A12/SLC38A1/SLC38A2/SLC47A1/SLC7A7	13
GO:0010959	BP	GO:0010959	regulation of metal ion transport	28/291	406/18723	4.67750997916247e-11	3.45167977772679e-09	2.09257025383584e-09	AHCYL1/ATP1A2/ATP7A/BAK1/BCL2/CALM1/CALM2/CAV1/CNTN1/FKBP1B/FYN/GJA1/GPD1L/ITGB1/LYN/NOS1AP/PLCG2/PRKCE/PRNP/RGS4/SLC8A1/SLC9A3R1/SNCA/SPTBN4/SRI/STK39/THY1/UCN	28
GO:0010522	BP	GO:0010522	regulation of calcium ion transport into cytosol	15/291	102/18723	5.39967742731623e-11	3.91705413371415e-09	2.37470202646468e-09	ATP1A2/BAK1/BCL2/CALM1/CALM2/CAV1/FKBP1B/FYN/LYN/PRKCE/PRNP/SLC8A1/SNCA/SRI/THY1	15
GO:0050804	BP	GO:0050804	modulation of chemical synaptic transmission	29/291	439/18723	5.81956735578125e-11	4.15129138045729e-09	2.51670763719312e-09	ATP1A2/CALM1/EGR2/FYN/INS/ITGB1/KIT/LRRK2/NTRK1/PREPL/PRKCE/PRNP/RETN/RGS4/SLC1A1/SLC1A3/SLC24A2/SLC4A8/SLC6A6/SLC8A2/SLC8A3/SNCA/STX1A/STXBP1/SYT1/SYT11/SYT4/UCN/ZDHHC3	29
GO:0099177	BP	GO:0099177	regulation of trans-synaptic signaling	29/291	440/18723	6.14463570520409e-11	4.31131816693008e-09	2.61372338452598e-09	ATP1A2/CALM1/EGR2/FYN/INS/ITGB1/KIT/LRRK2/NTRK1/PREPL/PRKCE/PRNP/RETN/RGS4/SLC1A1/SLC1A3/SLC24A2/SLC4A8/SLC6A6/SLC8A2/SLC8A3/SNCA/STX1A/STXBP1/SYT1/SYT11/SYT4/UCN/ZDHHC3	29
GO:0060401	BP	GO:0060401	cytosolic calcium ion transport	19/291	182/18723	6.75786313049351e-11	4.66510551588907e-09	2.82820587719296e-09	ATP1A2/BAK1/BCL2/CALM1/CALM2/CAV1/FKBP1B/FYN/LYN/PLCG2/PRKCE/PRNP/SLC24A2/SLC8A1/SLC8A2/SLC8A3/SNCA/SRI/THY1	19
GO:1901606	BP	GO:1901606	alpha-amino acid catabolic process	14/291	87/18723	6.87982721413766e-11	4.67391436135066e-09	2.83354621267324e-09	AADAT/AASS/ALDH4A1/ASRGL1/DDO/FAH/GCAT/GLS2/GLUD1/GSTZ1/MAT1A/QDPR/SDS/SDSL	14
GO:0009914	BP	GO:0009914	hormone transport	24/291	306/18723	8.81141601390185e-11	5.89263445929687e-09	3.57239152537304e-09	ABAT/EFNA5/FKBP1B/GATA3/GJA1/GLUD1/IL6/INS/ISL1/LYN/NR1H4/OSBP/PER2/PRKCE/RETN/SIRT4/SLC16A10/SLC16A2/SMPD3/SOX4/SRI/STX1A/TCIRG1/UCN	24
GO:0006836	BP	GO:0006836	neurotransmitter transport	20/291	208/18723	9.41361172635832e-11	6.19850125981748e-09	3.75782233287016e-09	ATP1A2/CALM1/DDC/ITGB1/LRRK2/PER2/PREPL/SLC1A1/SLC1A2/SLC1A3/SLC38A1/SLC38A2/SLC4A8/SLC6A6/SNCA/STX1A/STXBP1/SYT1/SYT11/SYT4	20
GO:1903532	BP	GO:1903532	positive regulation of secretion by cell	23/291	282/18723	1.01236912014284e-10	6.56506035486567e-09	3.98004765733986e-09	ABAT/AVPR1A/FGR/GATA2/GJA1/GLUD1/INS/ISL1/ITGB2/OSBP/PRKCE/RAB3D/RETN/SLC4A8/SMPD3/SNCA/SOX4/SRI/STX1A/STXBP1/SYT1/SYT4/UCN	23
GO:0051047	BP	GO:0051047	positive regulation of secretion	24/291	310/18723	1.15236404046952e-10	7.36137028837247e-09	4.46280810645306e-09	ABAT/AVPR1A/FGR/GATA2/GJA1/GLUD1/INS/ISL1/ITGB2/OSBP/PRKCE/RAB3D/RETN/S100A8/SLC4A8/SMPD3/SNCA/SOX4/SRI/STX1A/STXBP1/SYT1/SYT4/UCN	24
GO:0009068	BP	GO:0009068	aspartate family amino acid catabolic process	8/291	18/18723	1.18292650104807e-10	7.44547856542017e-09	4.5137984908413e-09	AADAT/AASS/ASRGL1/DDO/GCAT/MAT1A/SDS/SDSL	8
GO:0051955	BP	GO:0051955	regulation of amino acid transport	10/291	36/18723	1.25429042946917e-10	7.78023628714209e-09	4.71674433049810e-09	ABAT/ACE2/ATP1A2/AVPR1A/ITGB1/PER2/RGS2/RGS4/SNCA/STXBP1	10
GO:0051952	BP	GO:0051952	regulation of amine transport	14/291	91/18723	1.28526958289437e-10	7.85850544969703e-09	4.76419476967614e-09	ABAT/ACE2/ATP1A2/AVPR1A/ITGB1/PER2/RGS2/RGS4/SNCA/STX1A/STXBP1/SYT1/SYT11/SYT4	14
GO:0009636	BP	GO:0009636	response to toxic substance	22/291	262/18723	1.49734731831227e-10	8.94569870116366e-09	5.42330233604733e-09	ALDH1A1/ATP7A/BAK1/BCL2/BMP7/DDC/DUOX2/GCH1/GPX1/GSTA1/GSTO2/GSTT1/GSTZ1/LYN/MGST1/MPST/S100A9/SLC47A1/SOD1/SOD2/TXNRD1/TYMS	22
GO:0008652	BP	GO:0008652	cellular amino acid biosynthetic process	13/291	76/18723	1.5048838936537e-10	8.94569870116366e-09	5.42330233604733e-09	AASS/ABAT/ADI1/ALDH1A1/BHMT2/CTH/GLS2/GLUD1/SDS/SDSL/SERINC5/SLC1A3/SLC25A12	13
GO:0034599	BP	GO:0034599	cellular response to oxidative stress	23/291	288/18723	1.54153619538778e-10	9.03804783049272e-09	5.4792887117965e-09	ATP7A/AXL/BCL2/BMP7/FBXW7/FYN/GCH1/GLRX2/GPX1/HGF/IL6/INS/LANCL1/LRRK2/MAP3K5/MGST1/PDGFD/PRKCD/SLC1A1/SMPD3/SNCA/SOD1/SOD2	23
GO:0001933	BP	GO:0001933	negative regulation of protein phosphorylation	25/291	342/18723	1.58082626154983e-10	9.14315729653142e-09	5.54301100244711e-09	BAK1/BMP7/CALM1/CALM2/CAV1/GPD1L/HGF/INPP5F/LATS2/LRRK2/LYN/MVP/NCAPG2/PRKCD/PRNP/PTPRJ/RGS2/SH3BP5/SLC8A1/SLC8A3/SNCA/SRCIN1/TERF2IP/TESK1/THY1	25
GO:0018958	BP	GO:0018958	phenol-containing compound metabolic process	15/291	110/18723	1.6282920004016e-10	9.29211968229178e-09	5.63331899086307e-09	ABAT/ATP7A/BCL2/DDC/DUOX2/FAH/GATA3/GCH1/ITGB2/MAOA/SLC16A10/SLC16A2/SLC1A1/SNCA/SULT2A1	15
GO:0002790	BP	GO:0002790	peptide secretion	21/291	242/18723	2.16167619597713e-10	1.21736501562922e-08	7.38023798211028e-09	ABAT/EFNA5/FKBP1B/GJA1/GLUD1/IL6/INS/ISL1/NR1H4/OSBP/PER2/PRKCE/S100A8/SIRT4/SLC16A10/SMPD3/SOX4/SRI/STX1A/TCIRG1/UCN	21
GO:0018205	BP	GO:0018205	peptidyl-lysine modification	26/291	376/18723	2.25055938542296e-10	1.25096028176757e-08	7.58390825026329e-09	ATP7A/AUTS2/BRD8/CTH/DMAP1/EGR2/GATA2/GATA3/HDAC9/ISL1/KAT6B/LOXL2/LOXL3/MECOM/NAA50/NAP1L2/PBXIP1/POR/RPS6KA5/SIRT4/SMYD2/SNCA/SOX4/STX1A/TET2/ZBED1	26
GO:0046879	BP	GO:0046879	hormone secretion	23/291	295/18723	2.48358239963357e-10	1.36278623979893e-08	8.26184968299156e-09	ABAT/EFNA5/FKBP1B/GATA3/GJA1/GLUD1/IL6/INS/ISL1/LYN/NR1H4/OSBP/PER2/PRKCE/RETN/SIRT4/SLC16A10/SMPD3/SOX4/SRI/STX1A/TCIRG1/UCN	23
GO:0006814	BP	GO:0006814	sodium ion transport	21/291	245/18723	2.71578938008237e-10	1.47133905655096e-08	8.91994779733918e-09	AHCYL1/ATP1A2/CNTN1/GPD1L/PRKCE/SGK1/SLC13A3/SLC24A2/SLC38A1/SLC38A11/SLC38A2/SLC4A4/SLC4A8/SLC6A6/SLC8A1/SLC8A2/SLC8A3/SLC9A3R1/SLC9A9/SPTBN4/STK39	21
GO:0002791	BP	GO:0002791	regulation of peptide secretion	19/291	200/18723	3.4542192476864e-10	1.84800729751223e-08	1.12034874283513e-08	ABAT/EFNA5/FKBP1B/GJA1/GLUD1/IL6/INS/ISL1/NR1H4/OSBP/PER2/PRKCE/S100A8/SIRT4/SOX4/SRI/STX1A/TCIRG1/UCN	19
GO:1990748	BP	GO:1990748	cellular detoxification	15/291	116/18723	3.50694171882259e-10	1.85305068599515e-08	1.12340628159814e-08	ALDH1A1/ATP7A/BMP7/DUOX2/GCH1/GPX1/GSTA1/GSTO2/GSTT1/GSTZ1/MGST1/S100A9/SOD1/SOD2/TXNRD1	15
GO:0042326	BP	GO:0042326	negative regulation of phosphorylation	26/291	385/18723	3.7524256274351e-10	1.95858313236857e-08	1.18738500277632e-08	BAK1/BMP7/CALM1/CALM2/CAV1/FBP1/GPD1L/HGF/INPP5F/LATS2/LRRK2/LYN/MVP/NCAPG2/PRKCD/PRNP/PTPRJ/RGS2/SH3BP5/SLC8A1/SLC8A3/SNCA/SRCIN1/TERF2IP/TESK1/THY1	26
GO:0090087	BP	GO:0090087	regulation of peptide transport	19/291	202/18723	4.09512635265342e-10	2.11170370956104e-08	1.28021388196458e-08	ABAT/EFNA5/FKBP1B/GJA1/GLUD1/IL6/INS/ISL1/NR1H4/OSBP/PER2/PRKCE/S100A8/SIRT4/SOX4/SRI/STX1A/TCIRG1/UCN	19
GO:0098869	BP	GO:0098869	cellular oxidant detoxification	14/291	101/18723	5.37143495487307e-10	2.73687400081628e-08	1.659221449093e-08	ATP7A/BMP7/DUOX2/GCH1/GPX1/GSTA1/GSTO2/GSTT1/GSTZ1/MGST1/S100A9/SOD1/SOD2/TXNRD1	14
GO:0072348	BP	GO:0072348	sulfur compound transport	11/291	54/18723	5.60073961926974e-10	2.82013712593818e-08	1.70969946272445e-08	ABCC5/GJA1/LRRC8D/MGST1/SLC13A3/SLC19A2/SLC1A1/SLC1A2/SLC26A2/SLC6A6/SLC9A3R1	11
GO:0072503	BP	GO:0072503	cellular divalent inorganic cation homeostasis	29/291	486/18723	6.36725220740576e-10	3.15021966555925e-08	1.9098109876054e-08	ATP1A2/AVPR1A/BAK1/BCL2/CALM1/CALM2/CAV1/CD24/DMPK/FKBP1B/FYN/GATA2/GJA1/LYN/PLCG2/PRKCE/PRNP/S100A8/S100A9/SLC1A1/SLC24A2/SLC8A1/SLC8A2/SLC8A3/SNCA/SRI/STC2/TCIRG1/THY1	29
GO:0035296	BP	GO:0035296	regulation of tube diameter	16/291	141/18723	6.47708716283211e-10	3.15021966555925e-08	1.9098109876054e-08	ACE/ACE2/ATP1A2/AVPR1A/CAV1/GCH1/GCLM/GJA1/GPX1/INS/PER2/RGS2/SLC8A1/SOD1/SOD2/UCN	16
GO:0097746	BP	GO:0097746	blood vessel diameter maintenance	16/291	141/18723	6.47708716283211e-10	3.15021966555925e-08	1.9098109876054e-08	ACE/ACE2/ATP1A2/AVPR1A/CAV1/GCH1/GCLM/GJA1/GPX1/INS/PER2/RGS2/SLC8A1/SOD1/SOD2/UCN	16
GO:0032409	BP	GO:0032409	regulation of transporter activity	23/291	310/18723	6.58865126567864e-10	3.16847499068591e-08	1.92087822234155e-08	ACE2/AHCYL1/ATP1A2/ATP7A/BCL2/CALM1/CALM2/CAV1/FKBP1B/GJA1/GPD1L/INS/ITGB1/NOS1AP/PLCG2/PRKCD/PRKCE/PRNP/SGK1/SLC9A3R1/SNCA/SRI/STK39	23
GO:0002027	BP	GO:0002027	regulation of heart rate	14/291	103/18723	7.00788937733794e-10	3.33264072611182e-08	2.02040319475298e-08	AVPR1A/CALM1/CALM2/CAV1/FKBP1B/GCH1/GPD1L/ISL1/NOS1AP/RGS4/SLC1A1/SLC8A1/SPTBN4/SRI	14
GO:0035150	BP	GO:0035150	regulation of tube size	16/291	142/18723	7.19862362043051e-10	3.34892490167854e-08	2.03027542612828e-08	ACE/ACE2/ATP1A2/AVPR1A/CAV1/GCH1/GCLM/GJA1/GPX1/INS/PER2/RGS2/SLC8A1/SOD1/SOD2/UCN	16
GO:0097553	BP	GO:0097553	calcium ion transmembrane import into cytosol	16/291	142/18723	7.19862362043051e-10	3.34892490167854e-08	2.03027542612828e-08	ATP1A2/CALM1/CALM2/FKBP1B/FYN/LYN/PLCG2/PRKCE/PRNP/SLC24A2/SLC8A1/SLC8A2/SLC8A3/SNCA/SRI/THY1	16
GO:0030072	BP	GO:0030072	peptide hormone secretion	20/291	236/18723	8.93899000715531e-10	4.11385776673384e-08	2.49401362395448e-08	ABAT/EFNA5/FKBP1B/GJA1/GLUD1/IL6/INS/ISL1/NR1H4/OSBP/PER2/PRKCE/SIRT4/SLC16A10/SMPD3/SOX4/SRI/STX1A/TCIRG1/UCN	20
GO:0097237	BP	GO:0097237	cellular response to toxic substance	15/291	124/18723	9.09195855716292e-10	4.13974283241035e-08	2.50970636544307e-08	ALDH1A1/ATP7A/BMP7/DUOX2/GCH1/GPX1/GSTA1/GSTO2/GSTT1/GSTZ1/MGST1/S100A9/SOD1/SOD2/TXNRD1	15
GO:0010038	BP	GO:0010038	response to metal ion	25/291	373/18723	9.70626227013125e-10	4.37292658064861e-08	2.65107329594167e-08	ABAT/AHCYL1/ATP7A/BCL2/CALM1/CALM2/CAV1/FBP1/KIT/LOXL2/LRRK2/PLCG2/PRNP/QDPR/S100A8/SLC1A1/SLC25A12/SMPD3/SNCA/SOD1/SOD2/SYT1/SYT11/SYT4/TCIRG1	25
GO:0072593	BP	GO:0072593	reactive oxygen species metabolic process	20/291	239/18723	1.1155550825626e-09	4.97351640975827e-08	3.01517903346142e-08	ACE2/ATP7A/BCL2/BMP7/DUOX2/FYN/GCH1/GLS2/GPX1/INS/ITGB2/LRRK2/NOX4/PDK4/PLCG2/PRKCD/SLC1A1/SNCA/SOD1/SOD2	20
GO:0007204	BP	GO:0007204	positive regulation of cytosolic calcium ion concentration	23/291	319/18723	1.15015833451838e-09	5.07492543478212e-08	3.07665794312295e-08	ATP1A2/AVPR1A/BAK1/BCL2/CALM1/CALM2/CAV1/CD24/FKBP1B/FYN/GATA2/GJA1/LYN/PLCG2/PRKCE/PRNP/SLC24A2/SLC8A1/SLC8A2/SLC8A3/SNCA/SRI/THY1	23
GO:0006536	BP	GO:0006536	glutamate metabolic process	9/291	33/18723	1.30100668443635e-09	5.68194756059956e-08	3.44466324074715e-08	AADAT/ALDH4A1/AMDHD1/ATCAY/GCLM/GLS2/GLUD1/NR1H4/SLC25A12	9
GO:0045936	BP	GO:0045936	negative regulation of phosphate metabolic process	27/291	441/18723	1.47088846627447e-09	6.3589925612674e-08	3.85511969097987e-08	BAK1/BMP7/CALM1/CALM2/CAV1/FBP1/FKBP1B/GPD1L/HGF/INPP5F/LATS2/LRRK2/LYN/MVP/NCAPG2/PRKCD/PRNP/PTPRJ/RGS2/SH3BP5/SLC8A1/SLC8A3/SNCA/SRCIN1/TERF2IP/TESK1/THY1	27
GO:0043543	BP	GO:0043543	protein acylation	20/291	243/18723	1.49091794282855e-09	6.38112879530618e-08	3.86853971481302e-08	AUTS2/BRD8/CLIP3/DMAP1/GATA2/GATA3/ISL1/KAT6B/MBOAT4/NAA50/NAP1L2/PBXIP1/POR/PPM1A/RPS6KA5/SNCA/SOX4/TERF2IP/ZDHHC11/ZDHHC3	20
GO:0010563	BP	GO:0010563	negative regulation of phosphorus metabolic process	27/291	442/18723	1.54499084409046e-09	6.54708991357145e-08	3.96915313255131e-08	BAK1/BMP7/CALM1/CALM2/CAV1/FBP1/FKBP1B/GPD1L/HGF/INPP5F/LATS2/LRRK2/LYN/MVP/NCAPG2/PRKCD/PRNP/PTPRJ/RGS2/SH3BP5/SLC8A1/SLC8A3/SNCA/SRCIN1/TERF2IP/TESK1/THY1	27
GO:0090276	BP	GO:0090276	regulation of peptide hormone secretion	18/291	196/18723	1.75940292901112e-09	7.38259268251725e-08	4.47567411765987e-08	ABAT/EFNA5/FKBP1B/GJA1/GLUD1/IL6/INS/ISL1/NR1H4/OSBP/PER2/PRKCE/SIRT4/SOX4/SRI/STX1A/TCIRG1/UCN	18
GO:0098754	BP	GO:0098754	detoxification	16/291	152/18723	1.97536485391633e-09	8.20831220850671e-08	4.97626404180252e-08	ALDH1A1/ATP7A/BMP7/DUOX2/GCH1/GPX1/GSTA1/GSTO2/GSTT1/GSTZ1/MGST1/S100A9/SLC47A1/SOD1/SOD2/TXNRD1	16
GO:1904062	BP	GO:1904062	regulation of cation transmembrane transport	24/291	357/18723	2.00673231978969e-09	8.25847531605756e-08	5.00667527154006e-08	ACE2/ATP1A2/ATP7A/CALM1/CALM2/CAV1/FKBP1B/FYN/GPD1L/ITGB1/LYN/NOS1AP/PLCG2/PRKCE/PRNP/RGS2/RGS4/SLC8A1/SLC9A3R1/SNCA/SRI/STK39/TCIRG1/THY1	24
GO:0043270	BP	GO:0043270	positive regulation of ion transport	21/291	275/18723	2.23222224170216e-09	9.0989630423669e-08	5.51621837172514e-08	ABAT/ACE2/AHCYL1/AVPR1A/BAK1/CALM1/CALM2/CAV1/CNTN1/GPD1L/ITGB1/NOS1AP/PLCG2/SLC9A3R1/SNCA/SRI/STK39/STXBP1/SYT1/THY1/UCN	21
GO:0042060	BP	GO:0042060	wound healing	26/291	422/18723	2.63530996154744e-09	1.05415486414245e-07	6.39078145624971e-08	ABAT/AXL/CAV1/CD44/DUOX2/FGFR2/GAS6/GATA2/GJA1/GPX1/IL6/INS/ITGB1/LYN/MAP3K5/MERTK/PLCG2/PRKCA/PRKCD/PRKCE/S100A8/SCARB1/STXBP1/SYT11/TYRO3/VTN	26
GO:0036473	BP	GO:0036473	cell death in response to oxidative stress	13/291	95/18723	2.64222785007528e-09	1.05415486414245e-07	6.39078145624971e-08	BCL2/FBXW7/FYN/GPX1/HGF/INS/LANCL1/LRRK2/MAP3K5/PRKCD/SLC1A1/SOD1/SOD2	13
GO:0086064	BP	GO:0086064	cell communication by electrical coupling involved in cardiac conduction	8/291	25/18723	2.6600169469015e-09	1.05415486414245e-07	6.39078145624971e-08	ATP1A2/CALM1/CALM2/CAV1/FKBP1B/GJA1/SLC8A1/SRI	8
GO:0022898	BP	GO:0022898	regulation of transmembrane transporter activity	21/291	278/18723	2.71206463549722e-09	1.06492079265395e-07	6.45604956687653e-08	ACE2/AHCYL1/ATP1A2/ATP7A/BCL2/CALM1/CALM2/CAV1/FKBP1B/GJA1/GPD1L/INS/ITGB1/NOS1AP/PLCG2/PRKCE/PRNP/SLC9A3R1/SNCA/SRI/STK39	21
GO:0051924	BP	GO:0051924	regulation of calcium ion transport	20/291	255/18723	3.43835838326128e-09	1.33783398912348e-07	8.11057743037229e-08	ATP1A2/BAK1/BCL2/CALM1/CALM2/CAV1/FKBP1B/FYN/GJA1/LYN/NOS1AP/PLCG2/PRKCE/PRNP/RGS4/SLC8A1/SNCA/SRI/THY1/UCN	20
GO:0061337	BP	GO:0061337	cardiac conduction	13/291	98/18723	3.90304628664226e-09	1.5049583880026e-07	9.12376396071425e-08	ACE2/ATP1A2/CALM1/CALM2/CAV1/FKBP1B/GJA1/ISL1/SLC8A1/SLC8A2/SLC8A3/SPTBN4/SRI	13
GO:0035637	BP	GO:0035637	multicellular organismal signaling	16/291	160/18723	4.18854856955655e-09	1.58645910422142e-07	9.61785954723512e-08	ACE2/ATP1A2/AVPR1A/CALM1/CALM2/CAV1/FKBP1B/GJA1/ISL1/SLC8A1/SLC8A2/SLC8A3/SOD1/SPTBN4/SRI/TYMP	16
GO:0043271	BP	GO:0043271	negative regulation of ion transport	16/291	160/18723	4.18854856955655e-09	1.58645910422142e-07	9.61785954723512e-08	ABAT/ATP1A2/ATP7A/BCL2/CALM1/CALM2/CAV1/FKBP1B/PRKCE/RGS2/RGS4/SLC9A3R1/SNCA/SRI/STK39/SYT11	16
GO:0051588	BP	GO:0051588	regulation of neurotransmitter transport	13/291	100/18723	5.02322567350204e-09	1.88591279671831e-07	1.14332883519691e-07	ATP1A2/CALM1/ITGB1/LRRK2/PER2/PREPL/SLC4A8/SNCA/STX1A/STXBP1/SYT1/SYT11/SYT4	13
GO:0050806	BP	GO:0050806	positive regulation of synaptic transmission	16/291	164/18723	5.99720359731228e-09	2.23200273013013e-07	1.35314479335238e-07	INS/NTRK1/PRKCE/PRNP/RETN/SLC1A1/SLC1A3/SLC24A2/SLC4A8/SLC8A2/SLC8A3/SNCA/STX1A/STXBP1/SYT1/ZDHHC3	16
GO:0050796	BP	GO:0050796	regulation of insulin secretion	16/291	165/18723	6.54937476533528e-09	2.41649344789957e-07	1.464991723825e-07	ABAT/EFNA5/FKBP1B/GJA1/GLUD1/IL6/ISL1/NR1H4/OSBP/PER2/PRKCE/SIRT4/SOX4/SRI/STX1A/TCIRG1	16
GO:0001505	BP	GO:0001505	regulation of neurotransmitter levels	18/291	213/18723	6.62808849767911e-09	2.42463408291167e-07	1.46992695877454e-07	ABAT/ATP1A2/CALM1/ITGB1/LRRK2/MAOA/PER2/PREPL/SLC1A2/SLC1A3/SLC38A1/SLC4A8/SNCA/STX1A/STXBP1/SYT1/SYT11/SYT4	18
GO:0015740	BP	GO:0015740	C4-dicarboxylate transport	8/291	28/18723	7.34061297194083e-09	2.64825092672702e-07	1.60549398287804e-07	ABAT/LRRC8D/LRRC8E/SLC13A3/SLC1A1/SLC1A2/SLC1A3/SLC25A12	8
GO:0033135	BP	GO:0033135	regulation of peptidyl-serine phosphorylation	15/291	144/18723	7.36312757664757e-09	2.64825092672702e-07	1.60549398287804e-07	BAK1/BCL2/CAV1/CD44/CREBL2/GAS6/GPD1L/HGF/IL6/INPP5F/SNCA/SPTBN4/TERF2IP/TFRC/UCN	15
GO:0051480	BP	GO:0051480	regulation of cytosolic calcium ion concentration	23/291	353/18723	7.97095862994443e-09	2.84297524468018e-07	1.72354500200114e-07	ATP1A2/AVPR1A/BAK1/BCL2/CALM1/CALM2/CAV1/CD24/FKBP1B/FYN/GATA2/GJA1/LYN/PLCG2/PRKCE/PRNP/SLC24A2/SLC8A1/SLC8A2/SLC8A3/SNCA/SRI/THY1	23
GO:0006874	BP	GO:0006874	cellular calcium ion homeostasis	26/291	448/18723	9.10318096490693e-09	3.21996814295881e-07	1.95209578760292e-07	ATP1A2/AVPR1A/BAK1/BCL2/CALM1/CALM2/CAV1/CD24/DMPK/FKBP1B/FYN/GATA2/GJA1/LYN/PLCG2/PRKCE/PRNP/SLC24A2/SLC8A1/SLC8A2/SLC8A3/SNCA/SRI/STC2/TCIRG1/THY1	26
GO:0044070	BP	GO:0044070	regulation of anion transport	12/291	87/18723	9.95372008464301e-09	3.49196081657968e-07	2.11699050980544e-07	ABAT/ACE2/AHCYL1/ATP1A2/AVPR1A/ITGB1/PER2/PRNP/RGS2/RGS4/SNCA/STXBP1	12
GO:0071900	BP	GO:0071900	regulation of protein serine/threonine kinase activity	23/291	359/18723	1.09395676317994e-08	3.80661377756923e-07	2.30774790007579e-07	BMP7/CALM1/CALM2/CAV1/CD24/GHR/KIT/LATS2/LRRK2/LYN/MAP3K12/MAP3K5/PDGFD/PRKCD/PTPRJ/RGS2/SLC8A1/SLC8A2/SLC8A3/SNCA/TDGF1/TESK1/THY1	23
GO:0070997	BP	GO:0070997	neuron death	23/291	361/18723	1.2138460366878e-08	4.1897266427611e-07	2.54000889680426e-07	AXL/BCL2/CIT/FBXW7/FYN/GATA3/GCLM/GHR/GPX1/ISL1/ITGB2/LANCL1/LRRK2/MAP3K5/NTRK1/PRNP/SLC1A1/SNCA/SOD1/SOD2/STXBP1/TYRO3/UCN	23
GO:0046883	BP	GO:0046883	regulation of hormone secretion	19/291	249/18723	1.34063354263638e-08	4.59032924998696e-07	2.78287299587256e-07	ABAT/EFNA5/FKBP1B/GJA1/GLUD1/IL6/INS/ISL1/NR1H4/OSBP/PER2/PRKCE/RETN/SIRT4/SOX4/SRI/STX1A/TCIRG1/UCN	19
GO:0055074	BP	GO:0055074	calcium ion homeostasis	26/291	460/18723	1.56221805883393e-08	5.30658197762636e-07	3.21709901004648e-07	ATP1A2/AVPR1A/BAK1/BCL2/CALM1/CALM2/CAV1/CD24/DMPK/FKBP1B/FYN/GATA2/GJA1/LYN/PLCG2/PRKCE/PRNP/SLC24A2/SLC8A1/SLC8A2/SLC8A3/SNCA/SRI/STC2/TCIRG1/THY1	26
GO:0016570	BP	GO:0016570	histone modification	26/291	463/18723	1.78274318999232e-08	5.98264287028591e-07	3.62695884782459e-07	AASS/AUTS2/BRD8/DMAP1/GATA2/GATA3/HDAC5/HDAC9/ISL1/KAT6B/LRRK2/MAP3K12/MECOM/NAA50/NAP1L2/NCAPG2/NR1H4/PBXIP1/PER2/PRKCA/PRKCD/RPS6KA5/SMYD2/SNCA/TET2/UCN	26
GO:0033238	BP	GO:0033238	regulation of cellular amine metabolic process	8/291	31/18723	1.78920160606681e-08	5.98264287028591e-07	3.62695884782459e-07	ABAT/ATCAY/INS/ITGB2/NR1H4/SIRT4/SLC7A7/SNCA	8
GO:0010958	BP	GO:0010958	regulation of amino acid import across plasma membrane	6/291	13/18723	2.09667413126546e-08	6.90289637062783e-07	4.18485970329503e-07	ACE2/ATP1A2/ITGB1/PER2/RGS2/RGS4	6
GO:1903789	BP	GO:1903789	regulation of amino acid transmembrane transport	6/291	13/18723	2.09667413126546e-08	6.90289637062783e-07	4.18485970329503e-07	ACE2/ATP1A2/ITGB1/PER2/RGS2/RGS4	6
GO:0010644	BP	GO:0010644	cell communication by electrical coupling	8/291	32/18723	2.35362991325297e-08	7.63146668842628e-07	4.62655321863522e-07	ATP1A2/CALM1/CALM2/CAV1/FKBP1B/GJA1/SLC8A1/SRI	8
GO:0072337	BP	GO:0072337	modified amino acid transport	8/291	32/18723	2.35362991325297e-08	7.63146668842628e-07	4.62655321863522e-07	ABCC5/GJA1/MGST1/SLC13A3/SLC19A2/SLC38A2/SLC46A1/SLC9A3R1	8
GO:0051051	BP	GO:0051051	negative regulation of transport	26/291	470/18723	2.41522103828307e-08	7.77229025853499e-07	4.71192707508331e-07	ABAT/ATP1A2/ATP7A/BCL2/CALM1/CALM2/CAV1/EPHA3/FKBP1B/GJA1/INS/LRRK2/OAZ2/PRKCE/RGS2/RGS4/SIRT4/SLC9A3R1/SNCA/SRCIN1/SRI/STK39/SYT11/SYT4/TNFRSF1A/UCN	26
GO:1903305	BP	GO:1903305	regulation of regulated secretory pathway	14/291	136/18723	2.73724517244028e-08	8.70724288082122e-07	5.27873922804336e-07	CALM1/FGR/GATA2/ITGB2/LRRK2/LYN/PREPL/RAB3D/SLC4A8/STX1A/STXBP1/SYT1/SYT11/SYT4	14
GO:0006942	BP	GO:0006942	regulation of striated muscle contraction	12/291	95/18723	2.74644343203473e-08	8.70724288082122e-07	5.27873922804336e-07	ACE2/ATP1A2/CALM1/CALM2/CAV1/DMPK/FKBP1B/RGS2/SLC8A1/SLC8A3/SRI/UCN	12
GO:1901214	BP	GO:1901214	regulation of neuron death	21/291	319/18723	3.04765235869633e-08	9.5911412464855e-07	5.81459989488115e-07	AXL/BCL2/FBXW7/FYN/GATA3/GCLM/GHR/ISL1/ITGB2/LANCL1/LRRK2/MAP3K5/NTRK1/PRNP/SLC1A1/SNCA/SOD1/SOD2/STXBP1/TYRO3/UCN	21
GO:0043648	BP	GO:0043648	dicarboxylic acid metabolic process	12/291	96/18723	3.0957353324941e-08	9.67134833801075e-07	5.86322519753972e-07	AADAT/ALDH4A1/AMDHD1/ATCAY/DDO/GCLM/GLS2/GLUD1/IDH1/NR1H4/SLC25A12/SLC46A1	12
GO:1902882	BP	GO:1902882	regulation of response to oxidative stress	12/291	98/18723	3.91604407308616e-08	1.214541205276e-06	7.36311871865552e-07	BMP7/FBXW7/FYN/GCH1/GPX1/HGF/INS/LANCL1/LRRK2/SESN3/SOD1/SOD2	12
GO:0000096	BP	GO:0000096	sulfur amino acid metabolic process	8/291	34/18723	3.95457975491337e-08	1.21766916194455e-06	7.38208185979664e-07	ADI1/BHMT2/CTH/GCLM/MAT1A/MPST/NOX4/TST	8
GO:0050727	BP	GO:0050727	regulation of inflammatory response	23/291	386/18723	4.19058547756599e-08	1.28112184599875e-06	7.76676180616555e-07	ACE2/CD81/FGR/FYN/GATA3/GPX1/HGF/IL6/INS/ISL1/LRRK2/LYN/NR1H4/PLCG2/PRKCD/S100A8/S100A9/SNCA/SOD1/STK39/SYT11/TNFRSF1A/TYRO3	23
GO:0015804	BP	GO:0015804	neutral amino acid transport	9/291	48/18723	4.61248013816176e-08	1.4001003539952e-06	8.48806535316816e-07	ACE2/RGS2/RGS4/SERINC5/SLC1A1/SLC1A2/SLC38A1/SLC38A2/SLC6A6	9
GO:0006816	BP	GO:0006816	calcium ion transport	24/291	422/18723	5.09139362914845e-08	1.534589065687e-06	9.30339903324753e-07	ATP1A2/BAK1/BCL2/CALM1/CALM2/CAV1/FKBP1B/FYN/GAS6/GJA1/LYN/NOS1AP/PLCG2/PRKCE/PRNP/RGS4/SLC24A2/SLC8A1/SLC8A2/SLC8A3/SNCA/SRI/THY1/UCN	24
GO:0006576	BP	GO:0006576	cellular biogenic amine metabolic process	12/291	101/18723	5.51339856335678e-08	1.65016404553615e-06	1.0004068795491e-06	ABAT/ASMT/ATP7A/DDC/DMGDH/GATA3/GCH1/ITGB2/MAOA/OAZ2/SLC1A1/SNCA	12
GO:0018198	BP	GO:0018198	peptidyl-cysteine modification	9/291	49/18723	5.5739472796331e-08	1.65670099700206e-06	1.00436988627892e-06	ACE/CLIP3/HMBS/NOS1AP/RAB3D/S100A8/S100A9/ZDHHC11/ZDHHC3	9
GO:0019216	BP	GO:0019216	regulation of lipid metabolic process	21/291	331/18723	5.73995520802513e-08	1.69427643381707e-06	1.02714987933081e-06	ALK/AVPR1A/CAV1/CD81/CREBL2/FBXW7/FGR/IDH1/INS/KIT/LYN/NR1H4/PDK4/PLCG2/POR/PRKCD/PRKCE/SCARB1/SIRT4/SNCA/SOD1	21
GO:0034765	BP	GO:0034765	regulation of ion transmembrane transport	26/291	491/18723	5.79380232512544e-08	1.69845711996828e-06	1.02968440745741e-06	ACE2/AHCYL1/ATP1A2/ATP7A/CALM1/CALM2/CAV1/FKBP1B/FYN/GPD1L/ITGB1/LYN/NOS1AP/PER2/PLCG2/PRKCE/PRNP/RGS2/RGS4/SLC8A1/SLC9A3R1/SNCA/SRI/STK39/TCIRG1/THY1	26
GO:0051938	BP	GO:0051938	L-glutamate import	6/291	15/18723	5.95698634158971e-08	1.7226960501354e-06	1.0443791843541e-06	ATP1A2/ITGB1/PER2/SLC1A1/SLC1A2/SLC1A3	6
GO:0098712	BP	GO:0098712	L-glutamate import across plasma membrane	6/291	15/18723	5.95698634158971e-08	1.7226960501354e-06	1.0443791843541e-06	ATP1A2/ITGB1/PER2/SLC1A1/SLC1A2/SLC1A3	6
GO:1904063	BP	GO:1904063	negative regulation of cation transmembrane transport	12/291	102/18723	6.1628278819315e-08	1.76643540268442e-06	1.07089603237017e-06	ATP1A2/ATP7A/CALM1/CALM2/CAV1/FKBP1B/PRKCE/RGS2/RGS4/SLC9A3R1/SRI/STK39	12
GO:0051402	BP	GO:0051402	neuron apoptotic process	18/291	246/18723	6.19077828043605e-08	1.76643540268442e-06	1.07089603237017e-06	AXL/BCL2/CIT/FBXW7/FYN/GATA3/GCLM/GPX1/ISL1/LANCL1/NTRK1/PRNP/SLC1A1/SNCA/SOD1/SOD2/STXBP1/TYRO3	18
GO:0006937	BP	GO:0006937	regulation of muscle contraction	15/291	169/18723	6.44080944775733e-08	1.82560691631797e-06	1.10676858060103e-06	ABAT/ACE2/ATP1A2/CALM1/CALM2/CAV1/DMPK/FKBP1B/KIT/RGS2/SLC8A1/SLC8A3/SOD1/SRI/UCN	15
GO:0030073	BP	GO:0030073	insulin secretion	16/291	195/18723	7.03469903084508e-08	1.98082314815901e-06	1.20086794397736e-06	ABAT/EFNA5/FKBP1B/GJA1/GLUD1/IL6/ISL1/NR1H4/OSBP/PER2/PRKCE/SIRT4/SOX4/SRI/STX1A/TCIRG1	16
GO:0018210	BP	GO:0018210	peptidyl-threonine modification	13/291	125/18723	7.65083056703271e-08	2.14023234162745e-06	1.29750927744999e-06	ACVR1/BCL2/BMP7/CALM1/CALM2/CIT/GALNT2/LRRK2/MAP3K12/NLK/PRKCA/PRKCD/STK39	13
GO:1903959	BP	GO:1903959	regulation of anion transmembrane transport	7/291	25/18723	7.71027403436604e-08	2.14285538097965e-06	1.29909948699332e-06	ACE2/ATP1A2/ITGB1/PER2/PRNP/RGS2/RGS4	7
GO:0032890	BP	GO:0032890	regulation of organic acid transport	10/291	67/18723	8.00169995268851e-08	2.20381650087899e-06	1.33605697852108e-06	ABAT/ACE2/ATP1A2/AVPR1A/ITGB1/PER2/RGS2/RGS4/SNCA/STXBP1	10
GO:1903307	BP	GO:1903307	positive regulation of regulated secretory pathway	9/291	51/18723	8.03260219946548e-08	2.20381650087899e-06	1.33605697852108e-06	FGR/GATA2/ITGB2/RAB3D/SLC4A8/STX1A/STXBP1/SYT1/SYT4	9
GO:0042509	BP	GO:0042509	regulation of tyrosine phosphorylation of STAT protein	11/291	85/18723	8.14639591011436e-08	2.22080092326684e-06	1.34635373237894e-06	CAV1/FYN/GHR/IL23R/IL6/INPP5F/ISL1/KIT/LYN/OSBP/TNFRSF1A	11
GO:0042391	BP	GO:0042391	regulation of membrane potential	24/291	434/18723	8.60282697058762e-08	2.31790554898028e-06	1.40522311319144e-06	ABAT/ATP1A2/BAK1/BCL2/CALM1/CAV1/FKBP1B/GCLM/GJA1/GLRB/GPD1L/LRRK2/NOS1AP/RGS4/SLC4A4/SLC4A8/SLC8A1/SLC8A2/SLC8A3/SNCA/SOD1/SOD2/SRI/STX1A	24
GO:0007568	BP	GO:0007568	aging	21/291	339/18723	8.61091080111834e-08	2.31790554898028e-06	1.40522311319144e-06	ABAT/AKT3/BAK1/BCL2/CHEK2/DDC/GCLM/GLRX2/LOXL2/LRRK2/MAP3K5/NOX4/NTRK1/PRKCD/PRNP/RETN/SLC1A2/SNCA/SOD1/SOD2/TYMS	21
GO:0090257	BP	GO:0090257	regulation of muscle system process	18/291	252/18723	8.92390477167378e-08	2.38714452642274e-06	1.44719903040631e-06	ABAT/ACE2/ATP1A2/CALM1/CALM2/CAV1/DMPK/FKBP1B/KIT/PRKCA/RGS2/RGS4/SLC8A1/SLC8A3/SOD1/SRI/TNFRSF1A/UCN	18
GO:0045921	BP	GO:0045921	positive regulation of exocytosis	11/291	86/18723	9.21359784140593e-08	2.44482459196948e-06	1.48216739281967e-06	FGR/GATA2/ITGB2/RAB3D/SLC4A8/SMPD3/SNCA/STX1A/STXBP1/SYT1/SYT4	11
GO:1901607	BP	GO:1901607	alpha-amino acid biosynthetic process	10/291	68/18723	9.25377532474429e-08	2.44482459196948e-06	1.48216739281967e-06	AASS/ADI1/BHMT2/CTH/GLS2/GLUD1/SDS/SDSL/SERINC5/SLC25A12	10
GO:0006857	BP	GO:0006857	oligopeptide transport	6/291	16/18723	9.40704111444384e-08	2.45500829084266e-06	1.48834122895405e-06	ABCC5/GJA1/MGST1/SLC13A3/SLC15A4/SLC9A3R1	6
GO:0010649	BP	GO:0010649	regulation of cell communication by electrical coupling	6/291	16/18723	9.40704111444384e-08	2.45500829084266e-06	1.48834122895405e-06	CALM1/CALM2/CAV1/GJA1/SLC8A1/SRI	6
GO:0033865	BP	GO:0033865	nucleoside bisphosphate metabolic process	13/291	128/18723	1.01478070331244e-07	2.60075533543549e-06	1.57669992667203e-06	AADAT/AASS/DLAT/HMGCL/MCCC2/PAPSS1/PAPSS2/PDK4/PPCS/SLC26A2/SNCA/SULT2A1/TPST2	13
GO:0033875	BP	GO:0033875	ribonucleoside bisphosphate metabolic process	13/291	128/18723	1.01478070331244e-07	2.60075533543549e-06	1.57669992667203e-06	AADAT/AASS/DLAT/HMGCL/MCCC2/PAPSS1/PAPSS2/PDK4/PPCS/SLC26A2/SNCA/SULT2A1/TPST2	13
GO:0034032	BP	GO:0034032	purine nucleoside bisphosphate metabolic process	13/291	128/18723	1.01478070331244e-07	2.60075533543549e-06	1.57669992667203e-06	AADAT/AASS/DLAT/HMGCL/MCCC2/PAPSS1/PAPSS2/PDK4/PPCS/SLC26A2/SNCA/SULT2A1/TPST2	13
GO:0030098	BP	GO:0030098	lymphocyte differentiation	22/291	374/18723	1.04335436045762e-07	2.65806944211822e-06	1.61144642764914e-06	ATP7A/AXL/BAK1/BCL2/CAMK4/GAS6/GATA3/HDAC5/HDAC9/IL23R/IL6/ITGB1/KIT/LOXL3/MERTK/NTRK1/PLCG2/PTPRJ/SOD1/SOX4/TCIRG1/TYRO3	22
GO:0051341	BP	GO:0051341	regulation of oxidoreductase activity	12/291	107/18723	1.05532290747429e-07	2.67265209703549e-06	1.62028711736165e-06	AOC3/ATP7A/CALM1/CAV1/GCH1/INS/LRRK2/NOS1AP/POR/SCARB1/SIRT4/SNCA	12
GO:0046394	BP	GO:0046394	carboxylic acid biosynthetic process	20/291	314/18723	1.12368805069877e-07	2.8290499158769e-06	1.71510281422444e-06	AASS/ABAT/ADI1/ALDH1A1/AVPR1A/BHMT2/CTH/GGT5/GLS2/GLUD1/HPGDS/NR1H4/OSBP/PDK4/PER2/SDS/SDSL/SERINC5/SLC1A3/SLC25A12	20
GO:0017157	BP	GO:0017157	regulation of exocytosis	16/291	202/18723	1.147573271334e-07	2.87228865573656e-06	1.7413161673366e-06	CALM1/FGR/GATA2/ITGB2/LRRK2/LYN/PREPL/RAB3D/SLC4A8/SMPD3/SNCA/STX1A/STXBP1/SYT1/SYT11/SYT4	16
GO:0007260	BP	GO:0007260	tyrosine phosphorylation of STAT protein	11/291	88/18723	1.1726843336909e-07	2.91807496988201e-06	1.76907397952759e-06	CAV1/FYN/GHR/IL23R/IL6/INPP5F/ISL1/KIT/LYN/OSBP/TNFRSF1A	11
GO:0071466	BP	GO:0071466	cellular response to xenobiotic stimulus	15/291	177/18723	1.18814832784965e-07	2.9394652272812e-06	1.78204175731632e-06	CHEK2/DDC/FBP1/GAS6/GSTA1/GSTA2/GSTA3/GSTA4/GSTA5/GSTO2/POR/PRNP/QDPR/SULT2A1/TFRC	15
GO:0016053	BP	GO:0016053	organic acid biosynthetic process	20/291	316/18723	1.24571170841932e-07	3.04627867152111e-06	1.84679707951292e-06	AASS/ABAT/ADI1/ALDH1A1/AVPR1A/BHMT2/CTH/GGT5/GLS2/GLUD1/HPGDS/NR1H4/OSBP/PDK4/PER2/SDS/SDSL/SERINC5/SLC1A3/SLC25A12	20
GO:0042417	BP	GO:0042417	dopamine metabolic process	8/291	39/18723	1.25267534156008e-07	3.04627867152111e-06	1.84679707951292e-06	ABAT/ATP7A/DDC/GCH1/ITGB2/MAOA/SLC1A1/SNCA	8
GO:0045823	BP	GO:0045823	positive regulation of heart contraction	8/291	39/18723	1.25267534156008e-07	3.04627867152111e-06	1.84679707951292e-06	ACE2/ATP1A2/AVPR1A/GCH1/RGS2/RGS4/SLC1A1/UCN	8
GO:0034766	BP	GO:0034766	negative regulation of ion transmembrane transport	12/291	109/18723	1.29778442355658e-07	3.13814538577523e-06	1.90249099260599e-06	ATP1A2/ATP7A/CALM1/CALM2/CAV1/FKBP1B/PRKCE/RGS2/RGS4/SLC9A3R1/SRI/STK39	12
GO:1900407	BP	GO:1900407	regulation of cellular response to oxidative stress	11/291	89/18723	1.31978820430199e-07	3.17342332270365e-06	1.92387813341478e-06	BMP7/FBXW7/FYN/GCH1/GPX1/HGF/INS/LANCL1/LRRK2/SOD1/SOD2	11
GO:0006584	BP	GO:0006584	catecholamine metabolic process	9/291	54/18723	1.34796868443589e-07	3.20516998299202e-06	1.94312444861665e-06	ABAT/ATP7A/DDC/GATA3/GCH1/ITGB2/MAOA/SLC1A1/SNCA	9
GO:0009712	BP	GO:0009712	catechol-containing compound metabolic process	9/291	54/18723	1.34796868443589e-07	3.20516998299202e-06	1.94312444861665e-06	ABAT/ATP7A/DDC/GATA3/GCH1/ITGB2/MAOA/SLC1A1/SNCA	9
GO:0006941	BP	GO:0006941	striated muscle contraction	15/291	179/18723	1.3773385047415e-07	3.25691093938875e-06	1.97449224436627e-06	ACE2/ATP1A2/CALM1/CALM2/CAV1/DMPK/FKBP1B/GJA1/GPD1L/NOS1AP/RGS2/SLC8A1/SLC8A3/SRI/UCN	15
GO:0015813	BP	GO:0015813	L-glutamate transmembrane transport	7/291	27/18723	1.38691691677908e-07	3.26154088121673e-06	1.97729913236578e-06	ATP1A2/ITGB1/PER2/SLC1A1/SLC1A2/SLC1A3/SLC25A12	7
GO:0034614	BP	GO:0034614	cellular response to reactive oxygen species	14/291	155/18723	1.43185892912141e-07	3.34882853368287e-06	2.03021700332717e-06	ATP7A/AXL/BMP7/GCH1/GLRX2/HGF/IL6/LRRK2/MAP3K5/PDGFD/PRKCD/SMPD3/SOD1/SOD2	14
GO:0043410	BP	GO:0043410	positive regulation of MAPK cascade	25/291	480/18723	1.4445986473925e-07	3.36026207110864e-06	2.03714855024171e-06	ALK/CD24/CD44/CD81/FBXW7/FGFR2/GAS6/GHR/HGF/IL6/INS/KIT/LRRK2/MAP3K12/MAP3K5/NTRK1/PDGFD/PLCG2/PRKCA/PRKCE/PTPRJ/SHC1/SOD1/STK39/TDGF1	25
GO:0061098	BP	GO:0061098	positive regulation of protein tyrosine kinase activity	9/291	55/18723	1.5899396894893e-07	3.67834695730497e-06	2.22998653461799e-06	ACE/CD24/DLG3/DOCK3/FBXW7/GAS6/NOX4/PRNP/SRCIN1	9
GO:0003012	BP	GO:0003012	muscle system process	24/291	452/18723	1.82257131337504e-07	4.19387377486301e-06	2.54252308289162e-06	ABAT/ACE2/ASPH/ATP1A2/CALM1/CALM2/CAV1/CKMT2/DMPK/FKBP1B/GJA1/GPD1L/INPP5F/KIT/NOS1AP/PRKCA/RGS2/RGS4/SLC8A1/SLC8A3/SOD1/SRI/TNFRSF1A/UCN	24
GO:1903524	BP	GO:1903524	positive regulation of blood circulation	8/291	41/18723	1.89370452428547e-07	4.33425420531647e-06	2.62762828728605e-06	ACE2/ATP1A2/AVPR1A/GCH1/RGS2/RGS4/SLC1A1/UCN	8
GO:1903169	BP	GO:1903169	regulation of calcium ion transmembrane transport	14/291	159/18723	1.9657304093329e-07	4.47517348507703e-06	2.71306016741635e-06	ATP1A2/CALM1/CALM2/FKBP1B/FYN/LYN/NOS1AP/PLCG2/PRKCE/PRNP/SLC8A1/SNCA/SRI/THY1	14
GO:0006801	BP	GO:0006801	superoxide metabolic process	10/291	74/18723	2.10625606586485e-07	4.76972273116484e-06	2.89162974233186e-06	ATP7A/BMP7/DUOX2/GCH1/ITGB2/NOX4/PRKCD/SLC1A1/SOD1/SOD2	10
GO:0006469	BP	GO:0006469	negative regulation of protein kinase activity	16/291	212/18723	2.22800232424175e-07	4.99011552506512e-06	3.02524219608596e-06	BMP7/CAV1/LATS2/LYN/MVP/NCAPG2/PRKCD/PTPRJ/RGS2/SH3BP5/SLC8A1/SLC8A3/SNCA/SRCIN1/TESK1/THY1	16
GO:0043523	BP	GO:0043523	regulation of neuron apoptotic process	16/291	212/18723	2.22800232424175e-07	4.99011552506512e-06	3.02524219608596e-06	AXL/BCL2/FBXW7/FYN/GATA3/GCLM/ISL1/LANCL1/NTRK1/PRNP/SLC1A1/SNCA/SOD1/SOD2/STXBP1/TYRO3	16
GO:0050708	BP	GO:0050708	regulation of protein secretion	18/291	268/18723	2.24603732999363e-07	4.99011552506512e-06	3.02524219608596e-06	ABAT/EFNA5/FKBP1B/GJA1/GLUD1/IL6/INS/ISL1/NR1H4/OSBP/PER2/PRKCE/SIRT4/SOX4/SRCIN1/SRI/STX1A/TCIRG1	18
GO:0045471	BP	GO:0045471	response to ethanol	13/291	137/18723	2.26187479407157e-07	4.99011552506512e-06	3.02524219608596e-06	ABAT/BAK1/DMAP1/FGFR2/FYN/GATA3/PRKCE/RGS2/RGS4/S100A8/SOD1/SOD2/TYMS	13
GO:0060048	BP	GO:0060048	cardiac muscle contraction	13/291	137/18723	2.26187479407157e-07	4.99011552506512e-06	3.02524219608596e-06	ACE2/ATP1A2/CALM1/CALM2/CAV1/FKBP1B/GJA1/GPD1L/NOS1AP/RGS2/SLC8A1/SRI/UCN	13
GO:1903131	BP	GO:1903131	mononuclear cell differentiation	23/291	426/18723	2.4706336630405e-07	5.42272414246838e-06	3.28750984042906e-06	ATP7A/AXL/BAK1/BCL2/CAMK4/GAS6/GATA3/HDAC5/HDAC9/IL23R/IL6/ITGB1/KIT/LOXL3/LYN/MERTK/NTRK1/PLCG2/PTPRJ/SOD1/SOX4/TCIRG1/TYRO3	23
GO:0018107	BP	GO:0018107	peptidyl-threonine phosphorylation	12/291	116/18723	2.58622561343373e-07	5.64747225790632e-06	3.42376269447591e-06	ACVR1/BCL2/BMP7/CALM1/CALM2/CIT/LRRK2/MAP3K12/NLK/PRKCA/PRKCD/STK39	12
GO:0140115	BP	GO:0140115	export across plasma membrane	10/291	76/18723	2.7230004263491e-07	5.91596031714424e-06	3.58653275498292e-06	ABCC5/ATP1A2/CALM1/CALM2/GJA1/SLC47A1/SLC4A4/SLC8A1/SLC8A2/SLC8A3	10
GO:0031952	BP	GO:0031952	regulation of protein autophosphorylation	8/291	43/18723	2.79756365143286e-07	6.0472588020872e-06	3.66613205783201e-06	ACE/CALM1/CALM2/CAV1/INS/MVP/PDGFD/TESK1	8
GO:0032768	BP	GO:0032768	regulation of monooxygenase activity	9/291	59/18723	2.97583352287773e-07	6.40028516478226e-06	3.88015320491595e-06	ATP7A/CALM1/CAV1/GCH1/INS/NOS1AP/POR/SCARB1/SNCA	9
GO:0055117	BP	GO:0055117	regulation of cardiac muscle contraction	10/291	77/18723	3.08690934491601e-07	6.60598599812027e-06	4.0048587027463e-06	ACE2/ATP1A2/CALM1/CALM2/CAV1/FKBP1B/RGS2/SLC8A1/SRI/UCN	10
GO:0034763	BP	GO:0034763	negative regulation of transmembrane transport	13/291	143/18723	3.72775479951906e-07	7.93770673728436e-06	4.81221030678946e-06	ATP1A2/ATP7A/CALM1/CALM2/CAV1/FKBP1B/OAZ2/PRKCE/RGS2/RGS4/SLC9A3R1/SRI/STK39	13
GO:0051279	BP	GO:0051279	regulation of release of sequestered calcium ion into cytosol	10/291	79/18723	3.944659966834e-07	8.35799240497502e-06	5.06700720075342e-06	ATP1A2/CALM1/CALM2/FKBP1B/LYN/PRKCE/SLC8A1/SNCA/SRI/THY1	10
GO:0008631	BP	GO:0008631	intrinsic apoptotic signaling pathway in response to oxidative stress	8/291	45/18723	4.04800607142861e-07	8.53471230823371e-06	5.17414309881852e-06	BCL2/FBXW7/GPX1/INS/MAP3K5/PRKCD/SOD1/SOD2	8
GO:0018394	BP	GO:0018394	peptidyl-lysine acetylation	14/291	169/18723	4.16591694547229e-07	8.74025712089284e-06	5.29875400959195e-06	AUTS2/BRD8/DMAP1/GATA2/GATA3/ISL1/KAT6B/NAA50/NAP1L2/PBXIP1/POR/RPS6KA5/SNCA/SOX4	14
GO:0031667	BP	GO:0031667	response to nutrient levels	24/291	474/18723	4.32126952685625e-07	9.02196759753404e-06	5.46954012000034e-06	BCL2/BMP7/DAPL1/FKBP1B/GAS6/GCLM/GHR/HMGCL/LDHA/LRRK2/MAP3K5/NR1H4/NTRK1/PDK4/POR/SESN3/SLC38A2/SLC8A1/SOD1/SOD2/STC2/TXN2/TYMS/UCN	24
GO:0042398	BP	GO:0042398	cellular modified amino acid biosynthetic process	8/291	46/18723	4.83466868562986e-07	1.00448456186873e-05	6.08965677571671e-06	CHAC2/CKMT1A/CKMT2/GCH1/GCLM/GGT5/SLC1A1/SLC1A2	8
GO:0006936	BP	GO:0006936	muscle contraction	20/291	347/18723	5.55659389339818e-07	1.14889960694417e-05	6.96516854677169e-06	ABAT/ACE2/ASPH/ATP1A2/CALM1/CALM2/CAV1/CKMT2/DMPK/FKBP1B/GJA1/GPD1L/KIT/NOS1AP/RGS2/SLC8A1/SLC8A3/SOD1/SRI/UCN	20
GO:0042311	BP	GO:0042311	vasodilation	8/291	47/18723	5.74846793931008e-07	1.18285782597342e-05	7.17103920566768e-06	GCH1/GJA1/GPX1/INS/RGS2/SOD1/SOD2/UCN	8
GO:0030004	BP	GO:0030004	cellular monovalent inorganic cation homeostasis	11/291	103/18723	5.94632617659798e-07	1.21771655673873e-05	7.38236918927929e-06	ATP1A2/ATP6V0E2/AVPR1A/BCL2/LRRK2/SLC1A3/SLC4A4/SLC4A8/SLC8A1/SLC9A9/TCIRG1	11
GO:0045834	BP	GO:0045834	positive regulation of lipid metabolic process	13/291	149/18723	5.99199487841622e-07	1.22122562283912e-05	7.40364279463458e-06	AVPR1A/CD81/CREBL2/FGR/INS/KIT/LYN/NR1H4/POR/PRKCD/PRKCE/SCARB1/SIRT4	13
GO:0006473	BP	GO:0006473	protein acetylation	15/291	201/18723	6.17775361171668e-07	1.25311779422499e-05	7.59698810320859e-06	AUTS2/BRD8/DMAP1/GATA2/GATA3/ISL1/KAT6B/NAA50/NAP1L2/PBXIP1/POR/RPS6KA5/SNCA/SOX4/TERF2IP	15
GO:0048678	BP	GO:0048678	response to axon injury	10/291	83/18723	6.30543302736946e-07	1.27298364892176e-05	7.71742423657682e-06	BCL2/FKBP1B/INPP5F/ISL1/LYN/NTRK1/PLCG2/SLC1A1/SOD1/TXN2	10
GO:0097193	BP	GO:0097193	intrinsic apoptotic signaling pathway	18/291	288/18723	6.47135130241932e-07	1.30034664668332e-05	7.88331156929263e-06	BAK1/BCL2/CAV1/CD24/CD44/CHEK2/FBXW7/GPX1/INS/LRRK2/MAP3K5/PRKCD/S100A8/S100A9/SLC9A3R1/SOD1/SOD2/TNFRSF1A	18
GO:0045055	BP	GO:0045055	regulated exocytosis	16/291	230/18723	6.69311946740366e-07	1.33862389348073e-05	8.11536620125431e-06	CALM1/FGR/GATA2/ITGB2/KIT/LRRK2/LYN/PREPL/RAB3D/SLC4A8/SNCA/STX1A/STXBP1/SYT1/SYT11/SYT4	16
GO:0050728	BP	GO:0050728	negative regulation of inflammatory response	14/291	176/18723	6.82554092453587e-07	1.35875884451226e-05	8.23743372287928e-06	FGR/FYN/GATA3/GPX1/HGF/INS/ISL1/LYN/NR1H4/PRKCD/SOD1/SYT11/TNFRSF1A/TYRO3	14
GO:0071496	BP	GO:0071496	cellular response to external stimulus	19/291	320/18723	6.86620662056371e-07	1.36052612666725e-05	8.24814781661283e-06	ATP1A2/AVPR1A/AXL/BAK1/BCL2/DAPL1/GAS6/GJA1/GLRX2/LRRK2/LYN/MAP3K5/NR1H4/PDK4/SESN3/SLC1A2/SLC38A2/TNFRSF1A/TXN2	19
GO:0055067	BP	GO:0055067	monovalent inorganic cation homeostasis	13/291	151/18723	6.98273089077734e-07	1.37723908813489e-05	8.34946963170805e-06	ATP1A2/ATP6V0E2/AVPR1A/BCL2/LRRK2/PDK4/SLC12A5/SLC1A3/SLC4A4/SLC4A8/SLC8A1/SLC9A9/TCIRG1	13
GO:0043405	BP	GO:0043405	regulation of MAP kinase activity	14/291	177/18723	7.30973415369912e-07	1.43512211824919e-05	8.70038372229277e-06	BMP7/CAV1/CD24/GHR/KIT/LRRK2/LYN/MAP3K12/MAP3K5/PDGFD/PRKCD/PTPRJ/RGS2/TDGF1	14
GO:0032770	BP	GO:0032770	positive regulation of monooxygenase activity	7/291	34/18723	7.65423335557054e-07	1.49589583387406e-05	9.06882250491775e-06	ATP7A/CALM1/GCH1/INS/NOS1AP/POR/SCARB1	7
GO:0006091	BP	GO:0006091	generation of precursor metabolites and energy	24/291	490/18723	7.82162419632933e-07	1.52166143455861e-05	9.22502566696258e-06	ADH1C/ALDH4A1/ASPH/ATP7A/AVPR1A/DLAT/DMGDH/FBP1/GFPT2/GLRX2/HMGCL/HMGCLL1/IDH1/INS/LDHA/LOXL2/NOX4/PER2/POR/QDPR/SLC25A12/SLC4A4/SNCA/UCN	24
GO:0002793	BP	GO:0002793	positive regulation of peptide secretion	11/291	106/18723	7.95326135122249e-07	1.54026961915078e-05	9.33783721398592e-06	ABAT/GJA1/GLUD1/INS/ISL1/OSBP/PRKCE/S100A8/SOX4/SRI/UCN	11
GO:0046928	BP	GO:0046928	regulation of neurotransmitter secretion	10/291	86/18723	8.81044867407253e-07	1.698591005632e-05	1.02976557522944e-05	CALM1/LRRK2/PREPL/SLC4A8/SNCA/STX1A/STXBP1/SYT1/SYT11/SYT4	10
GO:0038093	BP	GO:0038093	Fc receptor signaling pathway	8/291	50/18723	9.42600493504207e-07	1.80911664224126e-05	1.09677140263765e-05	FGR/FYN/KIT/LYN/PLCG2/PRKCD/PRKCE/PTPRJ	8
GO:1901215	BP	GO:1901215	negative regulation of neuron death	15/291	208/18723	9.54185877627348e-07	1.8231765876094e-05	1.10529520129296e-05	AXL/BCL2/FYN/GCLM/GHR/ISL1/LRRK2/NTRK1/SLC1A1/SNCA/SOD1/SOD2/STXBP1/TYRO3/UCN	15
GO:0033673	BP	GO:0033673	negative regulation of kinase activity	16/291	237/18723	9.969645871413e-07	1.89644819242878e-05	1.14971588645769e-05	BMP7/CAV1/LATS2/LYN/MVP/NCAPG2/PRKCD/PTPRJ/RGS2/SH3BP5/SLC8A1/SLC8A3/SNCA/SRCIN1/TESK1/THY1	16
GO:0042531	BP	GO:0042531	positive regulation of tyrosine phosphorylation of STAT protein	9/291	68/18723	1.03278479992275e-06	1.9558933379068e-05	1.18575432315304e-05	FYN/GHR/IL23R/IL6/ISL1/KIT/LYN/OSBP/TNFRSF1A	9
GO:0051590	BP	GO:0051590	positive regulation of neurotransmitter transport	6/291	23/18723	1.0819462929054e-06	2.03544195602913e-05	1.23398042833542e-05	ITGB1/SLC4A8/SNCA/STX1A/STXBP1/SYT1	6
GO:1902600	BP	GO:1902600	proton transmembrane transport	13/291	157/18723	1.08905656058568e-06	2.03544195602913e-05	1.23398042833542e-05	ATP1A2/ATP6V0E2/ATP6V1B2/ATP6V1D/ATP6V1G2/ATP7A/SLC15A4/SLC17A5/SLC46A1/SLC47A1/SLC9A3R1/SLC9A9/TCIRG1	13
GO:2000377	BP	GO:2000377	regulation of reactive oxygen species metabolic process	13/291	157/18723	1.08905656058568e-06	2.03544195602913e-05	1.23398042833542e-05	ACE2/BCL2/BMP7/FYN/GCH1/INS/ITGB2/NOX4/PLCG2/PRKCD/SNCA/SOD1/SOD2	13
GO:0018393	BP	GO:0018393	internal peptidyl-lysine acetylation	13/291	158/18723	1.17039959446312e-06	2.1779609844792e-05	1.32038215119066e-05	AUTS2/BRD8/DMAP1/GATA2/GATA3/ISL1/KAT6B/NAA50/NAP1L2/PBXIP1/POR/RPS6KA5/SNCA	13
GO:0051222	BP	GO:0051222	positive regulation of protein transport	18/291	303/18723	1.34594028441613e-06	2.48958498643759e-05	1.50930324436022e-05	ABAT/CD81/DMAP1/FBXW7/FYN/GAS6/GJA1/GLUD1/INS/ISL1/ITGB2/OAZ2/OSBP/PRKCD/PRKCE/PRNP/SOX4/SRI	18
GO:0006475	BP	GO:0006475	internal protein amino acid acetylation	13/291	160/18723	1.34949466554561e-06	2.48958498643759e-05	1.50930324436022e-05	AUTS2/BRD8/DMAP1/GATA2/GATA3/ISL1/KAT6B/NAA50/NAP1L2/PBXIP1/POR/RPS6KA5/SNCA	13
GO:0051651	BP	GO:0051651	maintenance of location in cell	15/291	214/18723	1.36504925914781e-06	2.50747245886379e-05	1.52014746952761e-05	ATP1A2/CALM1/CALM2/CAV1/FKBP1B/GJA1/LYN/PLCG2/PRKCE/S100A8/S100A9/SLC8A1/SNCA/SRI/THY1	15
GO:0051954	BP	GO:0051954	positive regulation of amine transport	7/291	37/18723	1.40756076260302e-06	2.57451284783801e-05	1.56079049924267e-05	ABAT/ACE2/AVPR1A/ITGB1/STX1A/STXBP1/SYT1	7
GO:0006521	BP	GO:0006521	regulation of cellular amino acid metabolic process	5/291	14/18723	1.56408325946612e-06	2.8486282342617e-05	1.7269721095561e-05	ATCAY/INS/NR1H4/SIRT4/SLC7A7	5
GO:1903829	BP	GO:1903829	positive regulation of cellular protein localization	17/291	276/18723	1.6252759415774e-06	2.93631735770962e-05	1.78013337106596e-05	CD81/CLIP3/DMAP1/EPHA3/FBXW7/FYN/GPD1L/INS/ITGB1/ITGB2/LRP4/PRKCD/PRKCE/PRNP/SYT11/TESK1/TFRC	17
GO:0001667	BP	GO:0001667	ameboidal-type cell migration	23/291	475/18723	1.62595143405883e-06	2.93631735770962e-05	1.78013337106596e-05	ACVR1/AKT3/BMP7/DDR2/EPHB4/FBXW7/GATA2/GATA3/GJA1/GPX1/HDAC5/HDAC9/ISL1/ITGB1/KIT/LOXL2/PLCG2/PRKCA/PRKCE/SCARB1/SLC8A1/TDGF1/TESK1	23
GO:0042445	BP	GO:0042445	hormone metabolic process	15/291	218/18723	1.72093019492207e-06	3.09478203120439e-05	1.87620209220827e-05	ACE/ACE2/ADH1C/ALDH1A1/ASMT/DDO/DUOX2/GATA3/GHR/POR/SCARB1/SLC16A10/SLC16A2/STC2/SULT2A1	15
GO:0070839	BP	GO:0070839	metal ion export	8/291	54/18723	1.73103598269871e-06	3.0999305464228e-05	1.87932336373148e-05	ATP1A2/ATP7A/CALM1/CALM2/SLC4A4/SLC8A1/SLC8A2/SLC8A3	8
GO:0051209	BP	GO:0051209	release of sequestered calcium ion into cytosol	11/291	115/18723	1.79898550204247e-06	3.20819081197574e-05	1.94495581690118e-05	ATP1A2/CALM1/CALM2/FKBP1B/LYN/PLCG2/PRKCE/SLC8A1/SNCA/SRI/THY1	11
GO:0034764	BP	GO:0034764	positive regulation of transmembrane transport	15/291	219/18723	1.82199680636872e-06	3.23574536566727e-05	1.96166068036641e-05	ACE2/CALM1/CALM2/CLIP3/CREBL2/INS/ITGB1/NOS1AP/PLCG2/SLC1A2/SLC9A3R1/SNCA/SRI/STK39/THY1	15
GO:0071450	BP	GO:0071450	cellular response to oxygen radical	6/291	25/18723	1.84912825472878e-06	3.24355284026196e-05	1.96639393783712e-05	ATP7A/BMP7/GCH1/GLRX2/SOD1/SOD2	6
GO:0071451	BP	GO:0071451	cellular response to superoxide	6/291	25/18723	1.84912825472878e-06	3.24355284026196e-05	1.96639393783712e-05	ATP7A/BMP7/GCH1/GLRX2/SOD1/SOD2	6
GO:0098703	BP	GO:0098703	calcium ion import across plasma membrane	6/291	25/18723	1.84912825472878e-06	3.24355284026196e-05	1.96639393783712e-05	FYN/PRNP/SLC24A2/SLC8A1/SLC8A2/SLC8A3	6
GO:0051283	BP	GO:0051283	negative regulation of sequestering of calcium ion	11/291	116/18723	1.96035685773475e-06	3.42462340861418e-05	2.07616741324003e-05	ATP1A2/CALM1/CALM2/FKBP1B/LYN/PLCG2/PRKCE/SLC8A1/SNCA/SRI/THY1	11
GO:0070588	BP	GO:0070588	calcium ion transmembrane transport	18/291	312/18723	2.0415712975239e-06	3.55200209487897e-05	2.15339035019102e-05	ATP1A2/CALM1/CALM2/FKBP1B/FYN/GAS6/LYN/NOS1AP/PLCG2/PRKCE/PRNP/SLC24A2/SLC8A1/SLC8A2/SLC8A3/SNCA/SRI/THY1	18
GO:1903201	BP	GO:1903201	regulation of oxidative stress-induced cell death	9/291	74/18723	2.13518557400957e-06	3.69983573148218e-05	2.24301403790053e-05	FBXW7/FYN/GPX1/HGF/INS/LANCL1/LRRK2/SOD1/SOD2	9
GO:0051282	BP	GO:0051282	regulation of sequestering of calcium ion	11/291	118/18723	2.3216258044186e-06	4.00667679149661e-05	2.42903548722064e-05	ATP1A2/CALM1/CALM2/FKBP1B/LYN/PLCG2/PRKCE/SLC8A1/SNCA/SRI/THY1	11
GO:0097305	BP	GO:0097305	response to alcohol	16/291	253/18723	2.34712989202106e-06	4.03442407142575e-05	2.44585719037493e-05	ABAT/AVPR1A/BAK1/CALM1/DMAP1/FGFR2/FYN/GATA3/GRAMD1B/PRKCE/RGS2/RGS4/S100A8/SOD1/SOD2/TYMS	16
GO:1902656	BP	GO:1902656	calcium ion import into cytosol	6/291	26/18723	2.37263300063273e-06	4.06194769708324e-05	2.46254330381461e-05	FYN/PRNP/SLC24A2/SLC8A1/SLC8A2/SLC8A3	6
GO:0009069	BP	GO:0009069	serine family amino acid metabolic process	7/291	40/18723	2.44923130074653e-06	4.17637847298612e-05	2.53191660991411e-05	CTH/GCAT/GCLM/MPST/SDS/SERINC5/TST	7
GO:0007611	BP	GO:0007611	learning or memory	16/291	255/18723	2.59932710650001e-06	4.41473016500796e-05	2.67641659044383e-05	ATP1A2/CAMK4/EGR2/FYN/ITGB1/KIT/NTRK1/PRNP/SGK1/SLC12A5/SLC1A1/SLC24A2/SLC8A2/SLC8A3/SYT11/UCN	16
GO:0007259	BP	GO:0007259	receptor signaling pathway via JAK-STAT	13/291	170/18723	2.66401075104829e-06	4.50670593457971e-05	2.73217661798795e-05	CAV1/FYN/GHR/IL23R/IL6/INPP5F/ISL1/KIT/LYN/NLK/OSBP/PRLR/TNFRSF1A	13
GO:1904951	BP	GO:1904951	positive regulation of establishment of protein localization	18/291	319/18723	2.79202203214255e-06	4.70466704628745e-05	2.85218993337397e-05	ABAT/CD81/DMAP1/FBXW7/FYN/GAS6/GJA1/GLUD1/INS/ISL1/ITGB2/OAZ2/OSBP/PRKCD/PRKCE/PRNP/SOX4/SRI	18
GO:0043524	BP	GO:0043524	negative regulation of neuron apoptotic process	12/291	145/18723	2.84781776507076e-06	4.7798666801972e-05	2.89777948024744e-05	AXL/BCL2/FYN/GCLM/ISL1/NTRK1/SLC1A1/SNCA/SOD1/SOD2/STXBP1/TYRO3	12
GO:1901983	BP	GO:1901983	regulation of protein acetylation	9/291	77/18723	2.99228199253305e-06	4.97467928132387e-05	3.01588402077308e-05	AUTS2/GATA2/GATA3/ISL1/NAP1L2/RPS6KA5/SNCA/SOX4/TERF2IP	9
GO:0002433	BP	GO:0002433	immune response-regulating cell surface receptor signaling pathway involved in phagocytosis	6/291	27/18723	3.01090194604838e-06	4.97467928132387e-05	3.01588402077308e-05	FGR/FYN/LYN/PRKCD/PRKCE/PTPRJ	6
GO:0038096	BP	GO:0038096	Fc-gamma receptor signaling pathway involved in phagocytosis	6/291	27/18723	3.01090194604838e-06	4.97467928132387e-05	3.01588402077308e-05	FGR/FYN/LYN/PRKCD/PRKCE/PTPRJ	6
GO:0051953	BP	GO:0051953	negative regulation of amine transport	6/291	27/18723	3.01090194604838e-06	4.97467928132387e-05	3.01588402077308e-05	ABAT/RGS2/RGS4/SNCA/SYT11/SYT4	6
GO:0086065	BP	GO:0086065	cell communication involved in cardiac conduction	8/291	58/18723	3.02200143257992e-06	4.97467928132387e-05	3.01588402077308e-05	ATP1A2/CALM1/CALM2/CAV1/FKBP1B/GJA1/SLC8A1/SRI	8
GO:0051208	BP	GO:0051208	sequestering of calcium ion	11/291	122/18723	3.22301742724504e-06	5.28525463165087e-05	3.20416937211495e-05	ATP1A2/CALM1/CALM2/FKBP1B/LYN/PLCG2/PRKCE/SLC8A1/SNCA/SRI/THY1	11
GO:0006750	BP	GO:0006750	glutathione biosynthetic process	5/291	16/18723	3.32646247855795e-06	5.43406847642291e-05	3.2943873080134e-05	CHAC2/GCLM/GGT5/SLC1A1/SLC1A2	5
GO:0050732	BP	GO:0050732	negative regulation of peptidyl-tyrosine phosphorylation	8/291	59/18723	3.44936113144927e-06	5.59214607674352e-05	3.39022136723383e-05	CAV1/INPP5F/MVP/NCAPG2/PRKCD/SH3BP5/SRCIN1/THY1	8
GO:0051353	BP	GO:0051353	positive regulation of oxidoreductase activity	8/291	59/18723	3.44936113144927e-06	5.59214607674352e-05	3.39022136723383e-05	ATP7A/CALM1/GCH1/INS/NOS1AP/POR/SCARB1/SNCA	8
GO:0048771	BP	GO:0048771	tissue remodeling	13/291	175/18723	3.67428497634492e-06	5.93431686745518e-05	3.59766135717585e-05	ACE/ATP7A/AXL/BAK1/CAV1/DDR2/GJA1/IL6/PDK4/PRKCA/RAB3D/TCIRG1/TFRC	13
GO:0009306	BP	GO:0009306	protein secretion	19/291	359/18723	3.76469135723195e-06	6.04037519230711e-05	3.66195889056494e-05	ABAT/EFNA5/FKBP1B/GJA1/GLUD1/IL6/INS/ISL1/NR1H4/OSBP/PER2/PRKCE/RAB3D/SIRT4/SOX4/SRCIN1/SRI/STX1A/TCIRG1	19
GO:0000303	BP	GO:0000303	response to superoxide	6/291	28/18723	3.78229100826707e-06	6.04037519230711e-05	3.66195889056494e-05	ATP7A/BMP7/GCH1/GLRX2/SOD1/SOD2	6
GO:0038094	BP	GO:0038094	Fc-gamma receptor signaling pathway	6/291	28/18723	3.78229100826707e-06	6.04037519230711e-05	3.66195889056494e-05	FGR/FYN/LYN/PRKCD/PRKCE/PTPRJ	6
GO:0035592	BP	GO:0035592	establishment of protein localization to extracellular region	19/291	360/18723	3.91944290576706e-06	6.2361396418896e-05	3.78064048629067e-05	ABAT/EFNA5/FKBP1B/GJA1/GLUD1/IL6/INS/ISL1/NR1H4/OSBP/PER2/PRKCE/RAB3D/SIRT4/SOX4/SRCIN1/SRI/STX1A/TCIRG1	19
GO:0051235	BP	GO:0051235	maintenance of location	18/291	327/18723	3.94856407946668e-06	6.25920528152497e-05	3.7946239594095e-05	ATP1A2/CALM1/CALM2/CAV1/FBXW7/FKBP1B/GJA1/IL6/LYN/PLCG2/PRKCE/S100A8/S100A9/SCARB1/SLC8A1/SNCA/SRI/THY1	18
GO:0001504	BP	GO:0001504	neurotransmitter uptake	7/291	43/18723	4.06791339438149e-06	6.42460122802685e-05	3.89489474350374e-05	ATP1A2/ITGB1/PER2/SLC1A2/SLC1A3/SLC38A1/SNCA	7
GO:0050890	BP	GO:0050890	cognition	17/291	296/18723	4.18393347064422e-06	6.58354237292547e-05	3.99125232396982e-05	ATP1A2/CAMK4/EGR2/FYN/INS/ITGB1/KIT/NTRK1/PRNP/SGK1/SLC12A5/SLC1A1/SLC24A2/SLC8A2/SLC8A3/SYT11/UCN	17
GO:0035725	BP	GO:0035725	sodium ion transmembrane transport	13/291	178/18723	4.43162723695714e-06	6.94775259127347e-05	4.21205364916111e-05	ATP1A2/GPD1L/PRKCE/SLC24A2/SLC4A4/SLC4A8/SLC6A6/SLC8A1/SLC8A2/SLC8A3/SLC9A3R1/SLC9A9/STK39	13
GO:0090277	BP	GO:0090277	positive regulation of peptide hormone secretion	10/291	103/18723	4.65393575463324e-06	7.24539367976433e-05	4.3924976440283e-05	ABAT/GJA1/GLUD1/INS/ISL1/OSBP/PRKCE/SOX4/SRI/UCN	10
GO:0016573	BP	GO:0016573	histone acetylation	12/291	152/18723	4.65533472414764e-06	7.24539367976433e-05	4.3924976440283e-05	AUTS2/BRD8/DMAP1/GATA2/GATA3/ISL1/KAT6B/NAA50/NAP1L2/PBXIP1/RPS6KA5/SNCA	12
GO:0032412	BP	GO:0032412	regulation of ion transmembrane transporter activity	16/291	267/18723	4.69379968934854e-06	7.25617368994826e-05	4.3990329920616e-05	AHCYL1/ATP1A2/ATP7A/CALM1/CALM2/CAV1/FKBP1B/GPD1L/ITGB1/NOS1AP/PLCG2/PRKCE/PRNP/SLC9A3R1/SRI/STK39	16
GO:0000305	BP	GO:0000305	response to oxygen radical	6/291	29/18723	4.70705729963184e-06	7.25617368994826e-05	4.3990329920616e-05	ATP7A/BMP7/GCH1/GLRX2/SOD1/SOD2	6
GO:0007626	BP	GO:0007626	locomotory behavior	13/291	179/18723	4.71312216309723e-06	7.25617368994826e-05	4.3990329920616e-05	ABAT/ALK/ATP1A2/ATP7A/GLRB/HPGDS/INPP5F/LRRK2/PRKCE/SLC1A1/SNCA/SOD1/SPTBN4	13
GO:0051348	BP	GO:0051348	negative regulation of transferase activity	16/291	268/18723	4.92292321999151e-06	7.55201124787228e-05	4.57838360206718e-05	BMP7/CAV1/LATS2/LYN/MVP/NCAPG2/PRKCD/PTPRJ/RGS2/SH3BP5/SLC8A1/SLC8A3/SNCA/SRCIN1/TESK1/THY1	16
GO:0048732	BP	GO:0048732	gland development	21/291	436/18723	5.06542227390048e-06	7.7428597615336e-05	4.69408492675364e-05	ATP7A/BCL2/BMP7/CAV1/FBXW7/FGFR2/GATA2/GATA3/GPX1/HGF/HMGCL/IL6/ISL1/MPST/PRLR/QDPR/RPS6KA1/SLC9A3R1/SOD1/TDGF1/TYMS	21
GO:0097696	BP	GO:0097696	receptor signaling pathway via STAT	13/291	181/18723	5.32397449017e-06	8.10911417008099e-05	4.91612553596893e-05	CAV1/FYN/GHR/IL23R/IL6/INPP5F/ISL1/KIT/LYN/NLK/OSBP/PRLR/TNFRSF1A	13
GO:0009150	BP	GO:0009150	purine ribonucleotide metabolic process	19/291	368/18723	5.38027379180745e-06	8.13695117630243e-05	4.93300163541208e-05	AADAT/AASS/DLAT/FBP1/HMGCL/INS/LDHA/LRRK2/MCCC2/PAPSS1/PAPSS2/PDK4/PPCS/SLC25A12/SLC26A2/SLC4A4/SNCA/SULT2A1/TPST2	19
GO:0071692	BP	GO:0071692	protein localization to extracellular region	19/291	368/18723	5.38027379180745e-06	8.13695117630243e-05	4.93300163541208e-05	ABAT/EFNA5/FKBP1B/GJA1/GLUD1/IL6/INS/ISL1/NR1H4/OSBP/PER2/PRKCE/RAB3D/SIRT4/SOX4/SRCIN1/SRI/STX1A/TCIRG1	19
GO:1901985	BP	GO:1901985	positive regulation of protein acetylation	7/291	45/18723	5.57849226490739e-06	8.40702355415621e-05	5.09673218420931e-05	AUTS2/GATA3/ISL1/NAP1L2/RPS6KA5/SOX4/TERF2IP	7
GO:2000756	BP	GO:2000756	regulation of peptidyl-lysine acetylation	8/291	63/18723	5.7091773753592e-06	8.57378216369732e-05	5.19782907858187e-05	AUTS2/GATA2/GATA3/ISL1/NAP1L2/RPS6KA5/SNCA/SOX4	8
GO:0010880	BP	GO:0010880	regulation of release of sequestered calcium ion into cytosol by sarcoplasmic reticulum	6/291	30/18723	5.80744748069327e-06	8.68872655227655e-05	5.26751376078743e-05	ATP1A2/CALM1/CALM2/FKBP1B/SLC8A1/SRI	6
GO:0043491	BP	GO:0043491	protein kinase B signaling	14/291	211/18723	5.82631897313871e-06	8.68872655227655e-05	5.26751376078743e-05	AXL/GAS6/GATA3/GPX1/INPP5F/INS/ITGB1/MERTK/NTRK1/PTPRJ/SESN3/SLC9A3R1/SMPD3/TYRO3	14
GO:0048872	BP	GO:0048872	homeostasis of number of cells	16/291	272/18723	5.9429407240457e-06	8.83187024267902e-05	5.35429418303094e-05	AKT3/AXL/BAK1/BCL2/GATA2/GATA3/IL6/KIT/LYN/MERTK/NCAPG2/P4HTM/SLC15A4/SOD1/SOX4/TCIRG1	16
GO:0007159	BP	GO:0007159	leukocyte cell-cell adhesion	19/291	371/18723	6.04408440720615e-06	8.95110078299042e-05	5.42657733154731e-05	BMP7/CAV1/CD24/CD44/CD81/FYN/GATA3/IL23R/IL6/ITGB1/ITGB2/LOXL3/LYN/PRNP/S100A8/S100A9/SOX4/TFRC/THY1	19
GO:0001956	BP	GO:0001956	positive regulation of neurotransmitter secretion	5/291	18/18723	6.36049810866006e-06	9.35495941754813e-05	5.67141538717564e-05	SLC4A8/SNCA/STX1A/STXBP1/SYT1	5
GO:0019184	BP	GO:0019184	nonribosomal peptide biosynthetic process	5/291	18/18723	6.36049810866006e-06	9.35495941754813e-05	5.67141538717564e-05	CHAC2/GCLM/GGT5/SLC1A1/SLC1A2	5
GO:1903409	BP	GO:1903409	reactive oxygen species biosynthetic process	8/291	64/18723	6.43771783306024e-06	9.43610696078693e-05	5.72061083579434e-05	DUOX2/FYN/INS/NOX4/PLCG2/SNCA/SOD1/SOD2	8
GO:0002262	BP	GO:0002262	myeloid cell homeostasis	12/291	157/18723	6.50201271459507e-06	9.49782062063717e-05	5.75802455235382e-05	AXL/BAK1/GATA2/GATA3/IL6/KIT/LYN/MERTK/NCAPG2/P4HTM/SLC15A4/SOD1	12
GO:0002366	BP	GO:0002366	leukocyte activation involved in immune response	16/291	275/18723	6.82794660312058e-06	9.94000389842043e-05	6.02609680511716e-05	ATP7A/CD81/FGR/GATA2/GATA3/IL23R/IL6/ITGB2/KIT/LOXL3/LYN/PLCG2/PRKCE/SLC15A4/STXBP1/TFRC	16
GO:0006909	BP	GO:0006909	phagocytosis	17/291	308/18723	7.08833646446834e-06	0.000102774705612584	6.23068493199751e-05	AXL/FGR/FYN/GAS6/GATA2/ITGB1/ITGB2/LYN/MERTK/PLCG2/PRKCD/PRKCE/PTPRJ/SCARB1/SOD1/SYT11/TYRO3	17
GO:0061099	BP	GO:0061099	negative regulation of protein tyrosine kinase activity	6/291	31/18723	7.1077833788142e-06	0.000102774705612584	6.23068493199751e-05	CAV1/MVP/NCAPG2/SH3BP5/SRCIN1/THY1	6
GO:0033138	BP	GO:0033138	positive regulation of peptidyl-serine phosphorylation	10/291	108/18723	7.13533118150411e-06	0.00010282564800282	6.23377329874451e-05	BCL2/CAV1/CD44/CREBL2/GAS6/IL6/SNCA/TERF2IP/TFRC/UCN	10
GO:0008217	BP	GO:0008217	regulation of blood pressure	13/291	186/18723	7.16745042487565e-06	0.0001029419054311	6.24082136959324e-05	ABAT/ACE/ACE2/ATP1A2/AVPR1A/GAS6/GCH1/GJA1/SGK1/SOD1/SOD2/STK39/UCN	13
GO:0046887	BP	GO:0046887	positive regulation of hormone secretion	11/291	133/18723	7.45246447445046e-06	0.000106677417895144	6.46728566432684e-05	ABAT/GJA1/GLUD1/INS/ISL1/OSBP/PRKCE/RETN/SOX4/SRI/UCN	11
GO:0032413	BP	GO:0032413	negative regulation of ion transmembrane transporter activity	9/291	86/18723	7.55011162910894e-06	0.000107624790882657	6.52471986044634e-05	ATP1A2/CALM1/CALM2/CAV1/FKBP1B/PRKCE/SLC9A3R1/SRI/STK39	9
GO:0031668	BP	GO:0031668	cellular response to extracellular stimulus	15/291	246/18723	7.56893973263542e-06	0.000107624790882657	6.52471986044634e-05	AVPR1A/AXL/BCL2/DAPL1/GAS6/GLRX2/LRRK2/LYN/MAP3K5/NR1H4/PDK4/SESN3/SLC1A2/SLC38A2/TXN2	15
GO:0032410	BP	GO:0032410	negative regulation of transporter activity	10/291	109/18723	7.74966200479932e-06	0.000109829646955434	6.65838858202521e-05	ATP1A2/CALM1/CALM2/CAV1/FKBP1B/PRKCE/SLC9A3R1/SNCA/SRI/STK39	10
GO:0002263	BP	GO:0002263	cell activation involved in immune response	16/291	279/18723	8.19067546338103e-06	0.000115316630369595	6.99103526465942e-05	ATP7A/CD81/FGR/GATA2/GATA3/IL23R/IL6/ITGB2/KIT/LOXL3/LYN/PLCG2/PRKCE/SLC15A4/STXBP1/TFRC	16
GO:0050878	BP	GO:0050878	regulation of body fluid levels	19/291	379/18723	8.19071393279368e-06	0.000115316630369595	6.99103526465942e-05	ABAT/ATP7A/AXL/CAV1/GAS6/GJA1/IL6/LYN/MERTK/PLCG2/PRKCA/PRKCD/PRKCE/PRLR/STK39/STXBP1/TYRO3/UCN/VTN	19
GO:0042110	BP	GO:0042110	T cell activation	22/291	487/18723	8.33348307659608e-06	0.000116941992025676	7.08957231537855e-05	ATP7A/BCL2/CAMK4/CAV1/CD24/CD44/CD81/FKBP1B/FYN/GATA3/IL23R/IL6/INS/KIT/LOXL3/LYN/PRNP/SOD1/SOX4/TCIRG1/TFRC/THY1	22
GO:0019932	BP	GO:0019932	second-messenger-mediated signaling	17/291	312/18723	8.39831504159182e-06	0.000117466628686317	7.12137825164218e-05	ATP1A2/AVPR1A/CALM1/CALM2/DMPK/FKBP1B/INS/LRRK2/NOS1AP/PLCG2/PRNP/PTPRJ/RGS2/SLC8A1/SLC8A2/SLC9A3R1/UCN	17
GO:0051957	BP	GO:0051957	positive regulation of amino acid transport	5/291	19/18723	8.52266352517168e-06	0.000118817589210862	7.20327981812041e-05	ABAT/ACE2/AVPR1A/ITGB1/STXBP1	5
GO:0060249	BP	GO:0060249	anatomical structure homeostasis	17/291	314/18723	9.13134888709167e-06	0.000126890172846599	7.69267771930313e-05	AKT3/ALDH1A1/BCL2/GATA2/GJA1/IL6/ITGB1/PDK4/PRKCA/RAB3D/SLC1A1/SLC8A2/SOD1/STK39/TCIRG1/TFRC/TYRO3	17
GO:0032102	BP	GO:0032102	negative regulation of response to external stimulus	20/291	420/18723	1.00905715261979e-05	0.000139314987522991	8.44592828933036e-05	ABAT/FGR/FYN/GATA3/GJA1/GPX1/HGF/INPP5F/INS/ISL1/LYN/NR1H4/PRKCD/SOD1/SYT11/TNFRSF1A/TTLL12/TYRO3/UCN/VTN	20
GO:0050867	BP	GO:0050867	positive regulation of cell activation	20/291	420/18723	1.00905715261979e-05	0.000139314987522991	8.44592828933036e-05	AXL/BCL2/CAV1/CD24/CD81/FGR/FYN/GAS6/GATA2/GATA3/IL23R/IL6/ITGB2/LRRK2/LYN/RPS6KA1/SOX4/STXBP1/TFRC/THY1	20
GO:2001242	BP	GO:2001242	regulation of intrinsic apoptotic signaling pathway	12/291	164/18723	1.01560268791356e-05	0.000139767829719294	8.47338170826512e-05	BCL2/CAV1/CD44/FBXW7/GPX1/INS/LRRK2/S100A8/S100A9/SLC9A3R1/SOD1/SOD2	12
GO:0009259	BP	GO:0009259	ribonucleotide metabolic process	19/291	385/18723	1.02276232427229e-05	0.000140302011150173	8.50576629329014e-05	AADAT/AASS/DLAT/FBP1/HMGCL/INS/LDHA/LRRK2/MCCC2/PAPSS1/PAPSS2/PDK4/PPCS/SLC25A12/SLC26A2/SLC4A4/SNCA/SULT2A1/TPST2	19
GO:0001975	BP	GO:0001975	response to amphetamine	6/291	33/18723	1.04164483726314e-05	0.000141982162531409	8.60762495425292e-05	CALM1/HDAC9/RGS2/RGS4/SLC1A1/SOD1	6
GO:0002431	BP	GO:0002431	Fc receptor mediated stimulatory signaling pathway	6/291	33/18723	1.04164483726314e-05	0.000141982162531409	8.60762495425292e-05	FGR/FYN/LYN/PRKCD/PRKCE/PTPRJ	6
GO:0009743	BP	GO:0009743	response to carbohydrate	15/291	253/18723	1.05921853965191e-05	0.000143919217451117	8.72505831325637e-05	EFNA5/FKBP1B/GAS6/GCLM/GJA1/LDHA/LYN/NR1H4/OSBP/PRKCE/SLC8A1/SOD2/SOX4/SRI/TXN2	15
GO:0006887	BP	GO:0006887	exocytosis	18/291	352/18723	1.08666116072463e-05	0.000147180688857639	8.92278401461095e-05	CALM1/FGR/GATA2/ITGB2/KIT/LRRK2/LYN/PREPL/RAB3D/SLC4A8/SMPD3/SNCA/SRCIN1/STX1A/STXBP1/SYT1/SYT11/SYT4	18
GO:0002274	BP	GO:0002274	myeloid leukocyte activation	14/291	223/18723	1.09668327286877e-05	0.000147836190182733	8.96252358092565e-05	CAMK4/FGR/GATA2/IL6/ITGB2/KIT/LRRK2/LYN/PLCG2/PRKCD/PRKCE/SNCA/STXBP1/SYT11	14
GO:0002028	BP	GO:0002028	regulation of sodium ion transport	9/291	90/18723	1.09840907659133e-05	0.000147836190182733	8.96252358092565e-05	AHCYL1/ATP1A2/CNTN1/GPD1L/PRKCE/SLC8A1/SLC9A3R1/SPTBN4/STK39	9
GO:0060068	BP	GO:0060068	vagina development	4/291	10/18723	1.11510949857331e-05	0.000149613437426137	9.07026864868241e-05	AXL/BAK1/MERTK/TYRO3	4
GO:0010523	BP	GO:0010523	negative regulation of calcium ion transport into cytosol	5/291	20/18723	1.12195286883628e-05	0.000150061196206853	9.09741388710999e-05	BCL2/CALM1/CALM2/FKBP1B/SRI	5
GO:0006885	BP	GO:0006885	regulation of pH	9/291	91/18723	1.2025735926422e-05	0.000160343145685627	9.72075391330718e-05	ATP6V0E2/AVPR1A/BCL2/LRRK2/PDK4/SLC4A4/SLC4A8/SLC9A9/TCIRG1	9
GO:0034284	BP	GO:0034284	response to monosaccharide	14/291	225/18723	1.21335912856934e-05	0.000161278791002385	9.77747712299257e-05	EFNA5/FKBP1B/GAS6/GCLM/GJA1/LDHA/NR1H4/OSBP/PRKCE/SLC8A1/SOD2/SOX4/SRI/TXN2	14
GO:0014808	BP	GO:0014808	release of sequestered calcium ion into cytosol by sarcoplasmic reticulum	6/291	34/18723	1.24845251662902e-05	0.000164419163676615	9.96786125093103e-05	ATP1A2/CALM1/CALM2/FKBP1B/SLC8A1/SRI	6
GO:2000758	BP	GO:2000758	positive regulation of peptidyl-lysine acetylation	6/291	34/18723	1.24845251662902e-05	0.000164419163676615	9.96786125093103e-05	AUTS2/GATA3/ISL1/NAP1L2/RPS6KA5/SOX4	6
GO:0043279	BP	GO:0043279	response to alkaloid	10/291	115/18723	1.24851000455373e-05	0.000164419163676615	9.96786125093103e-05	ABAT/DDC/GHR/PRKCE/RGS4/SLC1A1/SLC1A2/SLC1A3/SLC8A1/SNCA	10
GO:2001233	BP	GO:2001233	regulation of apoptotic signaling pathway	18/291	356/18723	1.26599609148547e-05	0.000165840628931317	0.000100540371449999	ACVR1/BCL2/CAV1/CD44/CTH/FBXW7/FYN/GCLM/GPX1/HGF/INS/LRRK2/PRKCD/S100A8/S100A9/SLC9A3R1/SOD1/SOD2	18
GO:0036293	BP	GO:0036293	response to decreased oxygen levels	17/291	322/18723	1.26705340328366e-05	0.000165840628931317	0.000100540371449999	ABAT/ATP7A/BCL2/BMP7/CAV1/CD24/LDHA/LOXL2/NOX4/PRKCE/SIRT4/SLC1A1/SLC8A1/SLC8A3/SOD2/STC2/TXN2	17
GO:0030183	BP	GO:0030183	B cell differentiation	11/291	141/18723	1.30158357907211e-05	0.000169840784098434	0.000102965453222489	BAK1/BCL2/HDAC5/HDAC9/IL6/ITGB1/KIT/NTRK1/PLCG2/PTPRJ/TCIRG1	11
GO:0031348	BP	GO:0031348	negative regulation of defense response	15/291	258/18723	1.33656761222847e-05	0.000173875665055861	0.000105411587398598	FGR/FYN/GATA3/GPX1/HGF/INS/ISL1/LYN/NR1H4/PRKCD/SOD1/SYT11/TNFRSF1A/TTLL12/TYRO3	15
GO:0031099	BP	GO:0031099	regeneration	13/291	198/18723	1.40585666038985e-05	0.000182335348680866	0.000110540244588867	AXL/BAK1/BCL2/CD81/FKBP1B/GAS6/GPX1/HGF/IL6/INPP5F/ISL1/THY1/TYMS	13
GO:0061564	BP	GO:0061564	axon development	21/291	467/18723	1.43743396268111e-05	0.000185867593966017	0.000112681657433899	AUTS2/BCL2/BMP7/DCLK1/EFNA5/EGR2/EPHA3/EPHB4/FGFR2/FKBP1B/FYN/GATA3/INPP5F/ISL1/ITGB1/LRP4/NTRK1/RPS6KA5/SPTBN4/STXBP1/THY1	21
GO:0034035	BP	GO:0034035	purine ribonucleoside bisphosphate metabolic process	5/291	21/18723	1.45390606959613e-05	0.000186868407743886	0.000113288397709956	PAPSS1/PAPSS2/SLC26A2/SULT2A1/TPST2	5
GO:0050427	BP	GO:0050427	3'-phosphoadenosine 5'-phosphosulfate metabolic process	5/291	21/18723	1.45390606959613e-05	0.000186868407743886	0.000113288397709956	PAPSS1/PAPSS2/SLC26A2/SULT2A1/TPST2	5
GO:0051091	BP	GO:0051091	positive regulation of DNA-binding transcription factor activity	15/291	260/18723	1.46441498011373e-05	0.000187655572301999	0.000113765613803352	ALK/CAV1/CTH/DDR2/HDAC5/IL6/INS/KIT/NTRK1/PLCG2/RPS6KA5/S100A8/S100A9/TERF2IP/TFRC	15
GO:1903514	BP	GO:1903514	release of sequestered calcium ion into cytosol by endoplasmic reticulum	6/291	35/18723	1.48721920781503e-05	0.000190008901774577	0.000115192312561322	ATP1A2/CALM1/CALM2/FKBP1B/SLC8A1/SRI	6
GO:0006163	BP	GO:0006163	purine nucleotide metabolic process	19/291	396/18723	1.51773816921187e-05	0.000192757251164001	0.000116858490929479	AADAT/AASS/DLAT/FBP1/HMGCL/INS/LDHA/LRRK2/MCCC2/PAPSS1/PAPSS2/PDK4/PPCS/SLC25A12/SLC26A2/SLC4A4/SNCA/SULT2A1/TPST2	19
GO:0019693	BP	GO:0019693	ribose phosphate metabolic process	19/291	396/18723	1.51773816921187e-05	0.000192757251164001	0.000116858490929479	AADAT/AASS/DLAT/FBP1/HMGCL/INS/LDHA/LRRK2/MCCC2/PAPSS1/PAPSS2/PDK4/PPCS/SLC25A12/SLC26A2/SLC4A4/SNCA/SULT2A1/TPST2	19
GO:0046890	BP	GO:0046890	regulation of lipid biosynthetic process	12/291	171/18723	1.54963380908254e-05	0.000195646982385642	0.000118610381598772	AVPR1A/CREBL2/FBXW7/IDH1/INS/NR1H4/PDK4/POR/PRKCD/SCARB1/SIRT4/SOD1	12
GO:0051048	BP	GO:0051048	negative regulation of secretion	12/291	171/18723	1.54963380908254e-05	0.000195646982385642	0.000118610381598772	ABAT/FKBP1B/GJA1/INS/SIRT4/SNCA/SRCIN1/STK39/SYT11/SYT4/TNFRSF1A/UCN	12
GO:0007612	BP	GO:0007612	learning	11/291	144/18723	1.58823578952384e-05	0.000199344550708564	0.000120852021027204	ATP1A2/FYN/ITGB1/KIT/SLC12A5/SLC1A1/SLC24A2/SLC8A2/SLC8A3/SYT11/UCN	11
GO:0031644	BP	GO:0031644	regulation of nervous system process	11/291	144/18723	1.58823578952384e-05	0.000199344550708564	0.000120852021027204	ABAT/AVPR1A/EGR2/HGF/LRRK2/RGS4/SLC25A12/SLC8A2/SLC8A3/STX1A/TYMP	11
GO:0002237	BP	GO:0002237	response to molecule of bacterial origin	18/291	363/18723	1.64455271013434e-05	0.000205809520449561	0.000124771389057592	AXL/CD24/FGFR2/GCH1/GGT5/GJA1/IL23R/IL6/LYN/MGST1/PLCG2/PRKCA/PRKCE/S100A8/S100A9/SCARB1/SNCA/SOD2	18
GO:0050764	BP	GO:0050764	regulation of phagocytosis	9/291	95/18723	1.70783650471376e-05	0.000213106129451163	0.000129194935833034	FGR/GAS6/GATA2/MERTK/PLCG2/PTPRJ/SCARB1/SOD1/SYT11	9
GO:0060315	BP	GO:0060315	negative regulation of ryanodine-sensitive calcium-release channel activity	4/291	11/18723	1.73088319236716e-05	0.000214109250385302	0.000129803074815487	CALM1/CALM2/FKBP1B/SRI	4
GO:0070778	BP	GO:0070778	L-aspartate transmembrane transport	4/291	11/18723	1.73088319236716e-05	0.000214109250385302	0.000129803074815487	SLC1A1/SLC1A2/SLC1A3/SLC25A12	4
GO:1901844	BP	GO:1901844	regulation of cell communication by electrical coupling involved in cardiac conduction	4/291	11/18723	1.73088319236716e-05	0.000214109250385302	0.000129803074815487	CALM1/CALM2/CAV1/SRI	4
GO:0071901	BP	GO:0071901	negative regulation of protein serine/threonine kinase activity	10/291	120/18723	1.81604191871642e-05	0.000223995948475685	0.000135796855138358	BMP7/CAV1/LATS2/LYN/PRKCD/PTPRJ/RGS2/SLC8A1/SLC8A3/TESK1	10
GO:0007584	BP	GO:0007584	response to nutrient	12/291	174/18723	1.84490544110078e-05	0.000226902163445728	0.000137558739029444	BMP7/FKBP1B/GAS6/GCLM/HMGCL/LDHA/NR1H4/POR/SLC8A1/SOD2/STC2/TYMS	12
GO:0010881	BP	GO:0010881	regulation of cardiac muscle contraction by regulation of the release of sequestered calcium ion	5/291	22/18723	1.85769507312849e-05	0.000227820484612892	0.000138115468413866	ATP1A2/CALM1/CALM2/FKBP1B/SLC8A1	5
GO:1903531	BP	GO:1903531	negative regulation of secretion by cell	11/291	147/18723	1.92811479264107e-05	0.000234922861472304	0.000142421262550229	ABAT/FKBP1B/GJA1/INS/SIRT4/SNCA/SRCIN1/SYT11/SYT4/TNFRSF1A/UCN	11
GO:0010524	BP	GO:0010524	positive regulation of calcium ion transport into cytosol	7/291	54/18723	1.9320758700526e-05	0.000234922861472304	0.000142421262550229	BAK1/CALM1/CALM2/CAV1/SNCA/SRI/THY1	7
GO:0035065	BP	GO:0035065	regulation of histone acetylation	7/291	54/18723	1.9320758700526e-05	0.000234922861472304	0.000142421262550229	AUTS2/GATA2/GATA3/ISL1/NAP1L2/RPS6KA5/SNCA	7
GO:1990778	BP	GO:1990778	protein localization to cell periphery	17/291	333/18723	1.95267861276924e-05	0.000236755367213947	0.000143532213522474	CAV1/CD81/CLIP3/EPHA3/GAS6/INS/ITGB1/PREPL/PRKCE/PRNP/RAB3D/SLC1A1/SLC9A3R1/SPTBN4/STXBP1/TNFRSF1A/ZDHHC3	17
GO:2000116	BP	GO:2000116	regulation of cysteine-type endopeptidase activity	14/291	235/18723	1.97731945384269e-05	0.000238402911284304	0.000144531032050125	ASPH/BAK1/CD44/FYN/GAS6/GPX1/HGF/MAP3K5/POR/RPS6KA1/S100A8/S100A9/SLC1A1/SNCA	14
GO:0051090	BP	GO:0051090	regulation of DNA-binding transcription factor activity	20/291	440/18723	1.97740732490486e-05	0.000238402911284304	0.000144531032050125	ALK/BMP7/CAV1/CTH/DDR2/GAS6/HDAC5/IL6/INS/KIT/NTRK1/PLCG2/PRNP/RPS6KA5/S100A8/S100A9/SGK1/SRI/TERF2IP/TFRC	20
GO:0042401	BP	GO:0042401	cellular biogenic amine biosynthetic process	6/291	37/18723	2.07523076986766e-05	0.000249494036377347	0.00015125499254062	ASMT/DDC/GATA3/GCH1/OAZ2/SNCA	6
GO:0001894	BP	GO:0001894	tissue homeostasis	15/291	268/18723	2.0909989023679e-05	0.000250685582692847	0.000151977363831251	AKT3/ALDH1A1/BCL2/GATA2/GJA1/IL6/ITGB1/PDK4/PRKCA/RAB3D/SLC1A1/SOD1/STK39/TCIRG1/TFRC	15
GO:0051453	BP	GO:0051453	regulation of intracellular pH	8/291	75/18723	2.11707045527908e-05	0.0002531022778937	0.000153442477867184	ATP6V0E2/AVPR1A/BCL2/LRRK2/SLC4A4/SLC4A8/SLC9A9/TCIRG1	8
GO:0030168	BP	GO:0030168	platelet activation	10/291	123/18723	2.25325923858441e-05	0.000268633691953796	0.000162858349893287	ABAT/AXL/IL6/LYN/MERTK/PLCG2/PRKCA/PRKCD/STXBP1/TYRO3	10
GO:2000379	BP	GO:2000379	positive regulation of reactive oxygen species metabolic process	8/291	76/18723	2.33462444407391e-05	0.000277560906128787	0.000168270446042169	ACE2/ITGB2/NOX4/PLCG2/PRKCD/SNCA/SOD1/SOD2	8
GO:0019430	BP	GO:0019430	removal of superoxide radicals	5/291	23/18723	2.34366741863903e-05	0.000277864170409282	0.000168454299079901	ATP7A/BMP7/GCH1/SOD1/SOD2	5
GO:0002696	BP	GO:0002696	positive regulation of leukocyte activation	19/291	409/18723	2.3725891561716e-05	0.0002805160659783	0.000170062002615964	AXL/BCL2/CAV1/CD24/CD81/FGR/FYN/GAS6/GATA2/GATA3/IL23R/IL6/ITGB2/LRRK2/LYN/SOX4/STXBP1/TFRC/THY1	19
GO:0009309	BP	GO:0009309	amine biosynthetic process	6/291	38/18723	2.43241263901838e-05	0.000286796862121175	0.000173869715968691	ASMT/DDC/GATA3/GCH1/OAZ2/SNCA	6
GO:0022407	BP	GO:0022407	regulation of cell-cell adhesion	20/291	448/18723	2.55634311607344e-05	0.000299902373668238	0.000181814892054158	ABAT/BMP7/CAV1/CD24/CD44/CD81/EFNA5/FYN/GATA3/IL23R/IL6/ITGB2/LOXL3/LYN/PRKCA/PRKCD/PRNP/SOX4/TFRC/THY1	20
GO:0006534	BP	GO:0006534	cysteine metabolic process	4/291	12/18723	2.56458571875175e-05	0.000299902373668238	0.000181814892054158	CTH/GCLM/MPST/TST	4
GO:1990034	BP	GO:1990034	calcium ion export across plasma membrane	4/291	12/18723	2.56458571875175e-05	0.000299902373668238	0.000181814892054158	CALM1/CALM2/SLC8A2/SLC8A3	4
GO:0015698	BP	GO:0015698	inorganic anion transport	12/291	180/18723	2.5856471231807e-05	0.000301541408370937	0.000182808551803827	ABCC5/GLRB/LRRC8D/LRRC8E/PCYOX1/PRNP/SLC12A5/SLC1A1/SLC1A3/SLC26A2/SLC4A4/SLC4A8	12
GO:0031056	BP	GO:0031056	regulation of histone modification	11/291	152/18723	2.63513384201038e-05	0.000305646960536705	0.000185297530182729	AASS/AUTS2/GATA2/GATA3/ISL1/LRRK2/NAP1L2/NCAPG2/RPS6KA5/SNCA/UCN	11
GO:0051092	BP	GO:0051092	positive regulation of NF-kappaB transcription factor activity	11/291	152/18723	2.63513384201038e-05	0.000305646960536705	0.000185297530182729	ALK/CAV1/CTH/INS/NTRK1/PLCG2/RPS6KA5/S100A8/S100A9/TERF2IP/TFRC	11
GO:0001666	BP	GO:0001666	response to hypoxia	16/291	307/18723	2.67079404718783e-05	0.000308945905999025	0.000187297505727397	ABAT/ATP7A/BCL2/BMP7/CAV1/CD24/LDHA/LOXL2/NOX4/PRKCE/SIRT4/SLC8A1/SLC8A3/SOD2/STC2/TXN2	16
GO:0043434	BP	GO:0043434	response to peptide hormone	19/291	414/18723	2.80218691545207e-05	0.000323271158979377	0.000195982146306976	AHCYL1/BMP7/CAV1/EGR2/FYN/GHR/GJA1/HDAC5/HDAC9/INS/LYN/PDK4/POR/PRKCD/QDPR/RETN/SESN3/SHC1/STC2	19
GO:0032024	BP	GO:0032024	positive regulation of insulin secretion	8/291	78/18723	2.8262592991164e-05	0.00032517176882307	0.000197134385181718	ABAT/GJA1/GLUD1/ISL1/OSBP/PRKCE/SOX4/SRI	8
GO:0009117	BP	GO:0009117	nucleotide metabolic process	21/291	489/18723	2.83927014011804e-05	0.000325546803738319	0.000197361748946128	AADAT/AASS/DLAT/FBP1/HMGCL/INS/LDHA/LRRK2/MCCC2/PAPSS1/PAPSS2/PDK4/PPCS/SLC25A12/SLC26A2/SLC4A4/SNCA/SULT2A1/TPST2/TYMP/TYMS	21
GO:0032496	BP	GO:0032496	response to lipopolysaccharide	17/291	343/18723	2.84473141584419e-05	0.000325546803738319	0.000197361748946128	AXL/FGFR2/GCH1/GGT5/GJA1/IL23R/IL6/LYN/MGST1/PLCG2/PRKCA/PRKCE/S100A8/S100A9/SCARB1/SNCA/SOD2	17
GO:0009749	BP	GO:0009749	response to glucose	13/291	212/18723	2.8944211213134e-05	0.000330349930645902	0.00020027362986772	EFNA5/FKBP1B/GAS6/GCLM/GJA1/LDHA/NR1H4/OSBP/PRKCE/SLC8A1/SOX4/SRI/TXN2	13
GO:0051000	BP	GO:0051000	positive regulation of nitric-oxide synthase activity	5/291	24/18723	2.92295247272099e-05	0.000331836514144452	0.00020117486654355	CALM1/GCH1/INS/NOS1AP/SCARB1	5
GO:2000209	BP	GO:2000209	regulation of anoikis	5/291	24/18723	2.92295247272099e-05	0.000331836514144452	0.00020117486654355	BCL2/CAV1/CHEK2/ITGB1/PDK4	5
GO:0072521	BP	GO:0072521	purine-containing compound metabolic process	19/291	416/18723	2.99263234012153e-05	0.000338848317876194	0.000205425750999709	AADAT/AASS/DLAT/FBP1/HMGCL/INS/LDHA/LRRK2/MCCC2/PAPSS1/PAPSS2/PDK4/PPCS/SLC25A12/SLC26A2/SLC4A4/SNCA/SULT2A1/TPST2	19
GO:0007409	BP	GO:0007409	axonogenesis	19/291	418/18723	3.19455655866119e-05	0.00036075731058232	0.000218708010473541	AUTS2/BCL2/BMP7/DCLK1/EFNA5/EGR2/EPHA3/EPHB4/FGFR2/FYN/GATA3/ISL1/ITGB1/LRP4/NTRK1/RPS6KA5/SPTBN4/STXBP1/THY1	19
GO:0070482	BP	GO:0070482	response to oxygen levels	17/291	347/18723	3.29263406803137e-05	0.00037085457397827	0.000224829445365577	ABAT/ATP7A/BCL2/BMP7/CAV1/CD24/LDHA/LOXL2/NOX4/PRKCE/SIRT4/SLC1A1/SLC8A1/SLC8A3/SOD2/STC2/TXN2	17
GO:0006753	BP	GO:0006753	nucleoside phosphate metabolic process	21/291	497/18723	3.59615542564156e-05	0.00040397756487522	0.000244910156767687	AADAT/AASS/DLAT/FBP1/HMGCL/INS/LDHA/LRRK2/MCCC2/PAPSS1/PAPSS2/PDK4/PPCS/SLC25A12/SLC26A2/SLC4A4/SNCA/SULT2A1/TPST2/TYMP/TYMS	21
GO:0090330	BP	GO:0090330	regulation of platelet aggregation	5/291	25/18723	3.60746238453301e-05	0.00040418688496862	0.000245037056430804	ABAT/IL6/LYN/PRKCA/PRKCD	5
GO:0051280	BP	GO:0051280	negative regulation of release of sequestered calcium ion into cytosol	4/291	13/18723	3.65913868019047e-05	0.000407841498729563	0.00024725265478809	CALM1/CALM2/FKBP1B/SRI	4
GO:0070486	BP	GO:0070486	leukocyte aggregation	4/291	13/18723	3.65913868019047e-05	0.000407841498729563	0.00024725265478809	BMP7/CD44/S100A8/S100A9	4
GO:0007596	BP	GO:0007596	blood coagulation	13/291	217/18723	3.69030789518053e-05	0.000410247215360329	0.000248711113099658	ABAT/AXL/CAV1/GAS6/IL6/LYN/MERTK/PLCG2/PRKCA/PRKCD/STXBP1/TYRO3/VTN	13
GO:0030641	BP	GO:0030641	regulation of cellular pH	8/291	81/18723	3.72428036779708e-05	0.000412951294667655	0.000250350452866643	ATP6V0E2/AVPR1A/BCL2/LRRK2/SLC4A4/SLC4A8/SLC9A9/TCIRG1	8
GO:0070296	BP	GO:0070296	sarcoplasmic reticulum calcium ion transport	6/291	41/18723	3.80982679848231e-05	0.000421345185982023	0.000255439223670852	ATP1A2/CALM1/CALM2/FKBP1B/SLC8A1/SRI	6
GO:0033866	BP	GO:0033866	nucleoside bisphosphate biosynthetic process	7/291	60/18723	3.89140978787236e-05	0.000427057279284454	0.000258902162674909	DLAT/PAPSS1/PAPSS2/PDK4/PPCS/SLC26A2/SNCA	7
GO:0034030	BP	GO:0034030	ribonucleoside bisphosphate biosynthetic process	7/291	60/18723	3.89140978787236e-05	0.000427057279284454	0.000258902162674909	DLAT/PAPSS1/PAPSS2/PDK4/PPCS/SLC26A2/SNCA	7
GO:0034033	BP	GO:0034033	purine nucleoside bisphosphate biosynthetic process	7/291	60/18723	3.89140978787236e-05	0.000427057279284454	0.000258902162674909	DLAT/PAPSS1/PAPSS2/PDK4/PPCS/SLC26A2/SNCA	7
GO:0009746	BP	GO:0009746	response to hexose	13/291	219/18723	4.05852450438117e-05	0.00044425792528776	0.000269330001434906	EFNA5/FKBP1B/GAS6/GCLM/GJA1/LDHA/NR1H4/OSBP/PRKCE/SLC8A1/SOX4/SRI/TXN2	13
GO:0046889	BP	GO:0046889	positive regulation of lipid biosynthetic process	8/291	82/18723	4.07199263017147e-05	0.000444595113702395	0.000269534420874669	AVPR1A/CREBL2/INS/NR1H4/POR/PRKCD/SCARB1/SIRT4	8
GO:0072659	BP	GO:0072659	protein localization to plasma membrane	15/291	284/18723	4.09024808345669e-05	0.00044545195412709	0.000270053877747978	CD81/CLIP3/EPHA3/GAS6/INS/ITGB1/PREPL/PRKCE/PRNP/RAB3D/SLC9A3R1/SPTBN4/STXBP1/TNFRSF1A/ZDHHC3	15
GO:1905477	BP	GO:1905477	positive regulation of protein localization to membrane	9/291	106/18723	4.11335427942534e-05	0.000446831378577168	0.000270890149580108	CD81/CLIP3/EPHA3/FYN/ITGB1/ITGB2/LRP4/PRKCE/PRNP	9
GO:0044706	BP	GO:0044706	multi-multicellular organism process	13/291	220/18723	4.25435808993996e-05	0.000460978547466912	0.000279466827227235	ATP7A/AVPR1A/BCL2/DDO/GJA1/PRLR/RGS2/RPL29/SLC38A1/SLC38A2/SOD1/STC2/UCN	13
GO:0010565	BP	GO:0010565	regulation of cellular ketone metabolic process	10/291	133/18723	4.4232019455071e-05	0.00047806324057501	0.000289824369900983	ATCAY/AVPR1A/CAV1/INS/NR1H4/PDK4/PRKCE/SIRT4/SLC7A7/SNCA	10
GO:0007599	BP	GO:0007599	hemostasis	13/291	222/18723	4.67086986620709e-05	0.00050229454842629	0.000304514525792131	ABAT/AXL/CAV1/GAS6/IL6/LYN/MERTK/PLCG2/PRKCA/PRKCD/STXBP1/TYRO3/VTN	13
GO:0050817	BP	GO:0050817	coagulation	13/291	222/18723	4.67086986620709e-05	0.00050229454842629	0.000304514525792131	ABAT/AXL/CAV1/GAS6/IL6/LYN/MERTK/PLCG2/PRKCA/PRKCD/STXBP1/TYRO3/VTN	13
GO:0010631	BP	GO:0010631	epithelial cell migration	17/291	357/18723	4.6974363137511e-05	0.000503281871656752	0.000305113087465296	AKT3/EPHB4/FBXW7/GATA2/GATA3/GPX1/HDAC5/HDAC9/ITGB1/KIT/LOXL2/PLCG2/PRKCA/PRKCE/SCARB1/TDGF1/TESK1	17
GO:0001508	BP	GO:0001508	action potential	10/291	134/18723	4.71532781622331e-05	0.000503281871656752	0.000305113087465296	ATP1A2/CALM1/CAV1/FKBP1B/GJA1/GPD1L/NOS1AP/SLC8A1/SLC8A2/SRI	10
GO:0032147	BP	GO:0032147	activation of protein kinase activity	10/291	134/18723	4.71532781622331e-05	0.000503281871656752	0.000305113087465296	EFNA5/GAS6/GHR/IL23R/INS/PRKCD/PRLR/PRNP/SLC1A1/UCN	10
GO:0098659	BP	GO:0098659	inorganic cation import across plasma membrane	9/291	108/18723	4.76877009532768e-05	0.000506459950570781	0.000307039788036639	ATP1A2/FYN/PRNP/SLC12A5/SLC24A2/SLC8A1/SLC8A2/SLC8A3/SLC9A9	9
GO:0099587	BP	GO:0099587	inorganic ion import across plasma membrane	9/291	108/18723	4.76877009532768e-05	0.000506459950570781	0.000307039788036639	ATP1A2/FYN/PRNP/SLC12A5/SLC24A2/SLC8A1/SLC8A2/SLC8A3/SLC9A9	9
GO:0042310	BP	GO:0042310	vasoconstriction	8/291	84/18723	4.84905631817575e-05	0.000513711906975054	0.000311436264312225	ACE/ACE2/ATP1A2/AVPR1A/CAV1/GJA1/PER2/SLC8A1	8
GO:0010976	BP	GO:0010976	positive regulation of neuron projection development	11/291	163/18723	5.01567618125048e-05	0.000529597595620309	0.000321066914216444	ALK/BMP7/CNTN1/EPHA3/FKBP1B/FYN/HGF/LYN/NTRK1/RGS2/S100A9	11
GO:0001101	BP	GO:0001101	response to acid chemical	10/291	135/18723	5.02375289303377e-05	0.000529597595620309	0.000321066914216444	ATP7A/AVPR1A/FYN/GCLM/GLRB/LYN/NTRK1/PDGFD/SESN3/SLC1A2	10
GO:0035672	BP	GO:0035672	oligopeptide transmembrane transport	4/291	14/18723	5.06023082188801e-05	0.000530828135237272	0.000321812925076211	ABCC5/GJA1/SLC13A3/SLC15A4	4
GO:0050667	BP	GO:0050667	homocysteine metabolic process	4/291	14/18723	5.06023082188801e-05	0.000530828135237272	0.000321812925076211	CTH/MPST/NOX4/TST	4
GO:0090132	BP	GO:0090132	epithelium migration	17/291	360/18723	5.21146878137332e-05	0.000545356635312415	0.00033062078358217	AKT3/EPHB4/FBXW7/GATA2/GATA3/GPX1/HDAC5/HDAC9/ITGB1/KIT/LOXL2/PLCG2/PRKCA/PRKCE/SCARB1/TDGF1/TESK1	17
GO:0010882	BP	GO:0010882	regulation of cardiac muscle contraction by calcium ion signaling	5/291	27/18723	5.34370904329031e-05	0.000555123172458314	0.000336541716701855	ATP1A2/CALM1/CALM2/FKBP1B/SLC8A1	5
GO:0031954	BP	GO:0031954	positive regulation of protein autophosphorylation	5/291	27/18723	5.34370904329031e-05	0.000555123172458314	0.000336541716701855	ACE/CALM1/CALM2/INS/PDGFD	5
GO:0042403	BP	GO:0042403	thyroid hormone metabolic process	5/291	27/18723	5.34370904329031e-05	0.000555123172458314	0.000336541716701855	DUOX2/GATA3/SLC16A10/SLC16A2/SULT2A1	5
GO:0042593	BP	GO:0042593	glucose homeostasis	14/291	258/18723	5.51146536995314e-05	0.000571163965699745	0.000346266398290671	EFNA5/FKBP1B/GAS6/GCLM/IL6/INS/LRRC8D/NR1H4/OSBP/PDK4/PRKCE/SESN3/SOX4/SRI	14
GO:0002703	BP	GO:0002703	regulation of leukocyte mediated immunity	13/291	226/18723	5.61157472321184e-05	0.000580133811964896	0.00035170434001315	CD81/FGR/GATA2/GATA3/IL23R/IL6/ITGB2/KIT/LYN/PLCG2/SLC15A4/STXBP1/TFRC	13
GO:0033500	BP	GO:0033500	carbohydrate homeostasis	14/291	259/18723	5.74645214931949e-05	0.000591795800368596	0.00035877438463074	EFNA5/FKBP1B/GAS6/GCLM/IL6/INS/LRRC8D/NR1H4/OSBP/PDK4/PRKCE/SESN3/SOX4/SRI	14
GO:0050999	BP	GO:0050999	regulation of nitric-oxide synthase activity	6/291	44/18723	5.75203394750785e-05	0.000591795800368596	0.00035877438463074	CALM1/CAV1/GCH1/INS/NOS1AP/SCARB1	6
GO:0045785	BP	GO:0045785	positive regulation of cell adhesion	19/291	437/18723	5.8108348413707e-05	0.000596411825445242	0.000361572835642529	BMP7/CAV1/CD24/CD44/CD81/FYN/GATA3/IL23R/IL6/ITGB2/LYN/PRKCA/PRKCE/PTPRJ/SOX4/TESK1/TFRC/THY1/TMEM102	19
GO:0090130	BP	GO:0090130	tissue migration	17/291	365/18723	6.17931937716948e-05	0.00063271499842788	0.000383581522657335	AKT3/EPHB4/FBXW7/GATA2/GATA3/GPX1/HDAC5/HDAC9/ITGB1/KIT/LOXL2/PLCG2/PRKCA/PRKCE/SCARB1/TDGF1/TESK1	17
GO:0001776	BP	GO:0001776	leukocyte homeostasis	8/291	87/18723	6.24367021528257e-05	0.000634151259208519	0.000384452251340137	AXL/BAK1/BCL2/IL6/LYN/MERTK/SLC15A4/TCIRG1	8
GO:0071248	BP	GO:0071248	cellular response to metal ion	12/291	197/18723	6.2488133346103e-05	0.000634151259208519	0.000384452251340137	ATP7A/FBP1/LRRK2/PLCG2/PRNP/SLC1A1/SMPD3/SNCA/SOD1/SYT1/SYT11/SYT4	12
GO:0034767	BP	GO:0034767	positive regulation of ion transmembrane transport	11/291	167/18723	6.25261288285035e-05	0.000634151259208519	0.000384452251340137	ACE2/CALM1/CALM2/ITGB1/NOS1AP/PLCG2/SLC9A3R1/SNCA/SRI/STK39/THY1	11
GO:1903034	BP	GO:1903034	regulation of response to wounding	11/291	167/18723	6.25261288285035e-05	0.000634151259208519	0.000384452251340137	ABAT/ATP7A/CAV1/DUOX2/FKBP1B/GJA1/INPP5F/ITGB1/PRKCD/PRKCE/VTN	11
GO:0009065	BP	GO:0009065	glutamine family amino acid catabolic process	5/291	28/18723	6.42316120469544e-05	0.00064990850960039	0.000394005035948097	ALDH4A1/ASRGL1/FAH/GLS2/GLUD1	5
GO:0010763	BP	GO:0010763	positive regulation of fibroblast migration	4/291	15/18723	6.81608421321124e-05	0.000680019590502194	0.000412259786175088	DDR2/ITGB1/PRKCE/SLC8A1	4
GO:0044406	BP	GO:0044406	adhesion of symbiont to host	4/291	15/18723	6.81608421321124e-05	0.000680019590502194	0.000412259786175088	ACE2/CD81/GAS6/SCARB1	4
GO:0046500	BP	GO:0046500	S-adenosylmethionine metabolic process	4/291	15/18723	6.81608421321124e-05	0.000680019590502194	0.000412259786175088	AHCYL1/BHMT2/MAT1A/MAT2A	4
GO:0051284	BP	GO:0051284	positive regulation of sequestering of calcium ion	4/291	15/18723	6.81608421321124e-05	0.000680019590502194	0.000412259786175088	CALM1/CALM2/FKBP1B/SRI	4
GO:1901660	BP	GO:1901660	calcium ion export	4/291	15/18723	6.81608421321124e-05	0.000680019590502194	0.000412259786175088	CALM1/CALM2/SLC8A2/SLC8A3	4
GO:2000650	BP	GO:2000650	negative regulation of sodium ion transmembrane transporter activity	4/291	15/18723	6.81608421321124e-05	0.000680019590502194	0.000412259786175088	ATP1A2/PRKCE/SLC9A3R1/STK39	4
GO:0071902	BP	GO:0071902	positive regulation of protein serine/threonine kinase activity	12/291	200/18723	7.22682398984534e-05	0.000718109989244845	0.00043535197331248	CALM1/CALM2/CD24/GHR/KIT/LRRK2/MAP3K12/MAP3K5/PDGFD/SLC8A2/SNCA/TDGF1	12
GO:0019229	BP	GO:0019229	regulation of vasoconstriction	7/291	66/18723	7.24821297555545e-05	0.000718109989244845	0.00043535197331248	ACE/ACE2/ATP1A2/AVPR1A/CAV1/GJA1/PER2	7
GO:1902476	BP	GO:1902476	chloride transmembrane transport	7/291	66/18723	7.24821297555545e-05	0.000718109989244845	0.00043535197331248	GLRB/PCYOX1/SLC12A5/SLC1A1/SLC1A3/SLC26A2/SLC4A8	7
GO:0046660	BP	GO:0046660	female sex differentiation	9/291	114/18723	7.28749925027161e-05	0.000719085388421887	0.000435943306064917	AXL/BAK1/BCL2/IDH1/KIT/MERTK/RETN/SOD1/TYRO3	9
GO:0042113	BP	GO:0042113	B cell activation	16/291	334/18723	7.3084613075589e-05	0.000719085388421887	0.000435943306064917	BAK1/BCL2/CD81/HDAC5/HDAC9/IL6/ITGB1/KIT/LYN/NTRK1/PLCG2/PRKCD/PTPRJ/SLC15A4/TCIRG1/TFRC	16
GO:0062012	BP	GO:0062012	regulation of small molecule metabolic process	16/291	334/18723	7.3084613075589e-05	0.000719085388421887	0.000435943306064917	ATCAY/AVPR1A/CAV1/FBP1/INS/KIT/NR1H4/PDK4/POR/PRKCE/SIRT4/SLC25A12/SLC4A4/SLC7A7/SNCA/SOD1	16
GO:0010975	BP	GO:0010975	regulation of neuron projection development	19/291	445/18723	7.39086257808444e-05	0.000725525042068839	0.000439847326291119	ALK/BMP7/CNTN1/EPHA3/FKBP1B/FYN/GATA3/HGF/INPP5F/LRP4/LRRK2/LYN/MARK1/MBOAT1/NTRK1/RGS2/S100A9/SRCIN1/THY1	19
GO:0035066	BP	GO:0035066	positive regulation of histone acetylation	5/291	29/18723	7.66325609526464e-05	0.000748829591044125	0.000453975637462806	AUTS2/GATA3/ISL1/NAP1L2/RPS6KA5	5
GO:1902175	BP	GO:1902175	regulation of oxidative stress-induced intrinsic apoptotic signaling pathway	5/291	29/18723	7.66325609526464e-05	0.000748829591044125	0.000453975637462806	FBXW7/GPX1/INS/SOD1/SOD2	5
GO:0046916	BP	GO:0046916	cellular transition metal ion homeostasis	9/291	115/18723	7.80024362019103e-05	0.00076047933244687	0.000461038257373717	ATP7A/PRNP/S100A8/S100A9/SLC1A1/SLC46A1/SOD1/SRI/TFRC	9
GO:0019722	BP	GO:0019722	calcium-mediated signaling	12/291	202/18723	7.94982731752378e-05	0.000773301384522767	0.000468811587026223	ATP1A2/AVPR1A/CALM1/CALM2/DMPK/FKBP1B/LRRK2/PLCG2/PRNP/PTPRJ/SLC8A1/SLC8A2	12
GO:0070527	BP	GO:0070527	platelet aggregation	7/291	67/18723	7.98753114779991e-05	0.000775207104593733	0.000469966923960539	ABAT/IL6/LYN/PRKCA/PRKCD/STXBP1/TYRO3	7
GO:0002699	BP	GO:0002699	positive regulation of immune effector process	13/291	235/18723	8.3496946320787e-05	0.000808522466635675	0.000490164259777899	CD81/FGR/GATA2/GATA3/IL23R/IL6/ITGB2/KIT/LYN/PLCG2/PTPRJ/STXBP1/TFRC	13
GO:0002275	BP	GO:0002275	myeloid cell activation involved in immune response	8/291	91/18723	8.60770438269477e-05	0.000829751683737243	0.000503034407381285	FGR/GATA2/ITGB2/KIT/LYN/PLCG2/PRKCE/STXBP1	8
GO:0098661	BP	GO:0098661	inorganic anion transmembrane transport	8/291	91/18723	8.60770438269477e-05	0.000829751683737243	0.000503034407381285	GLRB/PCYOX1/PRNP/SLC12A5/SLC1A1/SLC1A3/SLC26A2/SLC4A8	8
GO:0014065	BP	GO:0014065	phosphatidylinositol 3-kinase signaling	10/291	144/18723	8.66279873598964e-05	0.000831317905606181	0.000503983924574333	FGR/FYN/GATA3/HGF/INS/KIT/NTRK1/PDGFD/SLC9A3R1/TYRO3	10
GO:0046718	BP	GO:0046718	viral entry into host cell	10/291	144/18723	8.66279873598964e-05	0.000831317905606181	0.000503983924574333	ACE2/AXL/CAV1/CD81/GAS6/ITGB1/RPSA/SCARB1/TFRC/TYRO3	10
GO:0002697	BP	GO:0002697	regulation of immune effector process	16/291	339/18723	8.69627436970925e-05	0.000832663407211534	0.000504799630786137	CD81/FGR/GATA2/GATA3/IL23R/IL6/INS/ITGB2/KIT/LOXL3/LYN/PLCG2/PTPRJ/SLC15A4/STXBP1/TFRC	16
GO:0017014	BP	GO:0017014	protein nitrosylation	4/291	16/18723	8.97723020166307e-05	0.0008519411366545	0.000516486694995903	ACE/NOS1AP/S100A8/S100A9	4
GO:0018119	BP	GO:0018119	peptidyl-cysteine S-nitrosylation	4/291	16/18723	8.97723020166307e-05	0.0008519411366545	0.000516486694995903	ACE/NOS1AP/S100A8/S100A9	4
GO:0030540	BP	GO:0030540	female genitalia development	4/291	16/18723	8.97723020166307e-05	0.0008519411366545	0.000516486694995903	AXL/BAK1/MERTK/TYRO3	4
GO:1902306	BP	GO:1902306	negative regulation of sodium ion transmembrane transport	4/291	16/18723	8.97723020166307e-05	0.0008519411366545	0.000516486694995903	ATP1A2/PRKCE/SLC9A3R1/STK39	4
GO:0033137	BP	GO:0033137	negative regulation of peptidyl-serine phosphorylation	5/291	30/18723	9.07975836470372e-05	0.000859334713994526	0.000520969028528408	BAK1/CAV1/GPD1L/HGF/INPP5F	5
GO:1901617	BP	GO:1901617	organic hydroxy compound biosynthetic process	13/291	237/18723	9.09529498690468e-05	0.000859334713994526	0.000520969028528408	ATP7A/DDC/GATA3/GCH1/NR1H4/OSBP/PER2/PLCG2/POR/PTS/QDPR/SNCA/SOD1	13
GO:0007269	BP	GO:0007269	neurotransmitter secretion	10/291	145/18723	9.1789145130395e-05	0.000863423167380419	0.000523447640824578	CALM1/LRRK2/PREPL/SLC4A8/SNCA/STX1A/STXBP1/SYT1/SYT11/SYT4	10
GO:0099643	BP	GO:0099643	signal release from synapse	10/291	145/18723	9.1789145130395e-05	0.000863423167380419	0.000523447640824578	CALM1/LRRK2/PREPL/SLC4A8/SNCA/STX1A/STXBP1/SYT1/SYT11/SYT4	10
GO:0022612	BP	GO:0022612	gland morphogenesis	9/291	118/18723	9.52396093330443e-05	0.000890261531266108	0.00053971831642178	BCL2/BMP7/CAV1/FBXW7/FGFR2/HGF/IL6/RPS6KA1/SLC9A3R1	9
GO:0052126	BP	GO:0052126	movement in host environment	11/291	175/18723	9.52663040467004e-05	0.000890261531266108	0.00053971831642178	ACE2/AXL/CAV1/CD81/GAS6/ITGB1/PC/RPSA/SCARB1/TFRC/TYRO3	11
GO:1905475	BP	GO:1905475	regulation of protein localization to membrane	11/291	175/18723	9.52663040467004e-05	0.000890261531266108	0.00053971831642178	CD81/CLIP3/EPHA3/FYN/INS/ITGB1/ITGB2/LRP4/PRKCE/PRNP/SLC1A1	11
GO:1903039	BP	GO:1903039	positive regulation of leukocyte cell-cell adhesion	13/291	239/18723	9.89785029612214e-05	0.000922936803211389	0.000559527599585852	CAV1/CD24/CD44/CD81/FYN/GATA3/IL23R/IL6/ITGB2/LYN/SOX4/TFRC/THY1	13
GO:0043534	BP	GO:0043534	blood vessel endothelial cell migration	11/291	176/18723	0.00010023872577651	0.000932655970268397	0.000565419814734776	AKT3/EPHB4/FBXW7/GATA2/GPX1/HDAC5/HDAC9/ITGB1/PRKCA/SCARB1/TDGF1	11
GO:0009395	BP	GO:0009395	phospholipid catabolic process	6/291	49/18723	0.000106770940233954	0.000989133385717154	0.000599659074223508	IDH1/INPP5F/PLCG2/PRKCD/SCARB1/SMPD3	6
GO:0014075	BP	GO:0014075	response to amine	6/291	49/18723	0.000106770940233954	0.000989133385717154	0.000599659074223508	CALM1/HDAC9/RGS2/RGS4/SLC1A1/SOD1	6
GO:0002042	BP	GO:0002042	cell migration involved in sprouting angiogenesis	8/291	94/18723	0.000108309744844126	0.00100122183138847	0.000606987657248542	AKT3/EPHB4/FBXW7/GATA2/HDAC5/HDAC9/ITGB1/TDGF1	8
GO:0043281	BP	GO:0043281	regulation of cysteine-type endopeptidase activity involved in apoptotic process	12/291	209/18723	0.000109931422746929	0.00101402260637253	0.000614748087729537	BAK1/CD44/GAS6/GPX1/HGF/MAP3K5/POR/RPS6KA1/S100A8/S100A9/SLC1A1/SNCA	12
GO:0048015	BP	GO:0048015	phosphatidylinositol-mediated signaling	11/291	178/18723	0.000110851310932369	0.00102030884040977	0.000618559097788999	FGR/FYN/GATA3/HGF/INPP5F/INS/KIT/NTRK1/PDGFD/SLC9A3R1/TYRO3	11
GO:0042692	BP	GO:0042692	muscle cell differentiation	17/291	384/18723	0.000114609188522826	0.00105263374866458	0.00063815597404284	ACVR1/AVPR1A/BCL2/CD81/CTH/DMPK/FGFR2/GPX1/HDAC5/HDAC9/ISL1/ITGB1/KIT/RGS2/RGS4/SLC8A1/SOD2	17
GO:0033555	BP	GO:0033555	multicellular organismal response to stress	7/291	71/18723	0.000115858777129028	0.00105376097381921	0.000638839350827437	ATP1A2/BCL2/GCH1/GJA1/NTRK1/SLC1A1/UCN	7
GO:0006577	BP	GO:0006577	amino-acid betaine metabolic process	4/291	17/18723	0.000115962948287114	0.00105376097381921	0.000638839350827437	CPT1C/CPT2/DMGDH/POR	4
GO:0016264	BP	GO:0016264	gap junction assembly	4/291	17/18723	0.000115962948287114	0.00105376097381921	0.000638839350827437	ACE/ACE2/CAV1/GJA1	4
GO:0051580	BP	GO:0051580	regulation of neurotransmitter uptake	4/291	17/18723	0.000115962948287114	0.00105376097381921	0.000638839350827437	ATP1A2/ITGB1/PER2/SNCA	4
GO:2000811	BP	GO:2000811	negative regulation of anoikis	4/291	17/18723	0.000115962948287114	0.00105376097381921	0.000638839350827437	BCL2/CAV1/ITGB1/PDK4	4
GO:0052547	BP	GO:0052547	regulation of peptidase activity	19/291	461/18723	0.000117324151563643	0.00106387154383982	0.00064496885281976	ASPH/BAK1/CAV1/CD44/FYN/GAS6/GPX1/HGF/LYN/MAP3K5/POR/PRNP/RPS6KA1/S100A8/S100A9/SLC1A1/SNCA/SPOCK3/VTN	19
GO:0030100	BP	GO:0030100	regulation of endocytosis	12/291	211/18723	0.000120279451892796	0.00108836375074242	0.000659817177958698	AXL/CALM1/CAV1/CLIP3/EPHA3/GATA2/LRRK2/PLCG2/SNCA/SYT11/SYT4/VTN	12
GO:0051928	BP	GO:0051928	positive regulation of calcium ion transport	9/291	122/18723	0.000123096735370056	0.00111150638688574	0.000673847329973767	BAK1/CALM1/CALM2/CAV1/PLCG2/SNCA/SRI/THY1/UCN	9
GO:0042219	BP	GO:0042219	cellular modified amino acid catabolic process	5/291	32/18723	0.000125087559588728	0.00112710474745211	0.000683303788113493	ALDH4A1/CHAC2/DMGDH/GGT5/PCYOX1	5
GO:0044409	BP	GO:0044409	entry into host	10/291	151/18723	0.000128553474579264	0.00115590098991439	0.000700761421578695	ACE2/AXL/CAV1/CD81/GAS6/ITGB1/RPSA/SCARB1/TFRC/TYRO3	10
GO:0048013	BP	GO:0048013	ephrin receptor signaling pathway	6/291	51/18723	0.00013397984123922	0.00120216712893891	0.000728810126127502	EFNA5/EPHA3/EPHB4/FYN/LYN/NTRK1	6
GO:0048017	BP	GO:0048017	inositol lipid-mediated signaling	11/291	182/18723	0.00013497548842814	0.00120856713487958	0.000732690110053653	FGR/FYN/GATA3/HGF/INPP5F/INS/KIT/NTRK1/PDGFD/SLC9A3R1/TYRO3	11
GO:0070301	BP	GO:0070301	cellular response to hydrogen peroxide	8/291	98/18723	0.000145147668342996	0.00129525207314654	0.000785242587384708	AXL/HGF/IL6/LRRK2/MAP3K5/PDGFD/PRKCD/SMPD3	8
GO:0034110	BP	GO:0034110	regulation of homotypic cell-cell adhesion	5/291	33/18723	0.000145564543734459	0.00129525207314654	0.000785242587384708	ABAT/IL6/LYN/PRKCA/PRKCD	5
GO:0042558	BP	GO:0042558	pteridine-containing compound metabolic process	5/291	33/18723	0.000145564543734459	0.00129525207314654	0.000785242587384708	GCH1/PTS/QDPR/SLC46A1/TYMS	5
GO:0045956	BP	GO:0045956	positive regulation of calcium ion-dependent exocytosis	4/291	18/18723	0.000147277934052387	0.00130507154812467	0.000791195613902436	STX1A/STXBP1/SYT1/SYT4	4
GO:0050665	BP	GO:0050665	hydrogen peroxide biosynthetic process	4/291	18/18723	0.000147277934052387	0.00130507154812467	0.000791195613902436	DUOX2/FYN/SOD1/SOD2	4
GO:0009612	BP	GO:0009612	response to mechanical stimulus	12/291	216/18723	0.000149876105692231	0.0013253506866999	0.000803489779320031	ATP1A2/BAK1/FYN/GJA1/KIT/NTRK1/RETN/SLC1A3/SLC38A2/SLC8A1/TNFRSF1A/UCN	12
GO:0022409	BP	GO:0022409	positive regulation of cell-cell adhesion	14/291	284/18723	0.000152626183353889	0.00134688673145288	0.000816545940243813	BMP7/CAV1/CD24/CD44/CD81/FYN/GATA3/IL23R/IL6/ITGB2/LYN/SOX4/TFRC/THY1	14
GO:0052548	BP	GO:0052548	regulation of endopeptidase activity	18/291	432/18723	0.000154761485197693	0.00136292007540355	0.000826266105723008	ASPH/BAK1/CD44/FYN/GAS6/GPX1/HGF/LYN/MAP3K5/POR/PRNP/RPS6KA1/S100A8/S100A9/SLC1A1/SNCA/SPOCK3/VTN	18
GO:0002444	BP	GO:0002444	myeloid leukocyte mediated immunity	8/291	99/18723	0.000155812520379981	0.00136713394519643	0.000828820751330348	ACE/FGR/GATA2/IL6/ITGB2/KIT/LYN/STXBP1	8
GO:0051896	BP	GO:0051896	regulation of protein kinase B signaling	11/291	185/18723	0.00015587882365791	0.00136713394519643	0.000828820751330348	AXL/GAS6/GATA3/GPX1/INPP5F/INS/ITGB1/NTRK1/PTPRJ/SESN3/SLC9A3R1	11
GO:0051147	BP	GO:0051147	regulation of muscle cell differentiation	10/291	155/18723	0.000159416670403967	0.00139530337286089	0.000845898380251378	BCL2/CTH/DMPK/FGFR2/HDAC5/HDAC9/KIT/RGS2/RGS4/SOD2	10
GO:0043113	BP	GO:0043113	receptor clustering	6/291	53/18723	0.000166410386067048	0.0014505834060427	0.000879411730421854	CD81/DLG3/GLRB/ITGB2/LRP4/THY1	6
GO:1903202	BP	GO:1903202	negative regulation of oxidative stress-induced cell death	6/291	53/18723	0.000166410386067048	0.0014505834060427	0.000879411730421854	FYN/GPX1/HGF/INS/LRRK2/SOD2	6
GO:1901653	BP	GO:1901653	cellular response to peptide	16/291	359/18723	0.000168287900457301	0.00145701034940299	0.000883308045075842	AHCYL1/CAV1/FYN/GHR/GJA1/HDAC5/HDAC9/INS/LYN/PDK4/POR/PRKCD/PRNP/SESN3/SHC1/SMPD3	16
GO:0001662	BP	GO:0001662	behavioral fear response	5/291	34/18723	0.000168509374522075	0.00145701034940299	0.000883308045075842	ATP1A2/BCL2/GJA1/SLC1A1/UCN	5
GO:0043276	BP	GO:0043276	anoikis	5/291	34/18723	0.000168509374522075	0.00145701034940299	0.000883308045075842	BCL2/CAV1/CHEK2/ITGB1/PDK4	5
GO:0090075	BP	GO:0090075	relaxation of muscle	5/291	34/18723	0.000168509374522075	0.00145701034940299	0.000883308045075842	ATP1A2/RGS2/SLC8A1/SOD1/SRI	5
GO:0001837	BP	GO:0001837	epithelial to mesenchymal transition	10/291	157/18723	0.000177051822995666	0.00152778589197873	0.00092621550017894	ACVR1/BMP7/EPHA3/FGFR2/GATA3/HGF/IL6/ISL1/LOXL2/LOXL3	10
GO:0086001	BP	GO:0086001	cardiac muscle cell action potential	7/291	76/18723	0.000178292289662907	0.00153539436570873	0.000930828113987217	ATP1A2/CALM1/CAV1/GJA1/GPD1L/NOS1AP/SLC8A1	7
GO:0009081	BP	GO:0009081	branched-chain amino acid metabolic process	4/291	19/18723	0.000184279339526311	0.00158059233100723	0.000958229241498483	HIBADH/HIBCH/SDS/SDSL	4
GO:0035461	BP	GO:0035461	vitamin transmembrane transport	4/291	19/18723	0.000184279339526311	0.00158059233100723	0.000958229241498483	ABCC5/SCARB1/SLC19A2/SLC46A1	4
GO:0031589	BP	GO:0031589	cell-substrate adhesion	16/291	363/18723	0.000190818535089068	0.00163340666036242	0.000990247766304322	AXL/BCL2/CD44/EFNA5/EPHA3/GAS6/ITGB1/ITGB2/MERTK/PRKCE/PTPRJ/SRCIN1/TESK1/THY1/TYRO3/VTN	16
GO:0002209	BP	GO:0002209	behavioral defense response	5/291	35/18723	0.000194115571596062	0.00164844175879195	0.000999362748505205	ATP1A2/BCL2/GJA1/SLC1A1/UCN	5
GO:0006084	BP	GO:0006084	acetyl-CoA metabolic process	5/291	35/18723	0.000194115571596062	0.00164844175879195	0.000999362748505205	AADAT/AASS/DLAT/PDK4/PPCS	5
GO:0044273	BP	GO:0044273	sulfur compound catabolic process	5/291	35/18723	0.000194115571596062	0.00164844175879195	0.000999362748505205	CHAC2/GGT5/MAT1A/MPST/TST	5
GO:0098810	BP	GO:0098810	neurotransmitter reuptake	5/291	35/18723	0.000194115571596062	0.00164844175879195	0.000999362748505205	ATP1A2/ITGB1/PER2/SLC1A2/SNCA	5
GO:0030534	BP	GO:0030534	adult behavior	9/291	130/18723	0.000199494795926773	0.00169076777537938	0.00102502276593954	ABAT/ALK/ATP1A2/GLRB/INPP5F/SLC1A1/SLC1A2/SNCA/SPTBN4	9
GO:0042220	BP	GO:0042220	response to cocaine	6/291	55/18723	0.000204749612166697	0.00173172273559364	0.00104985158466264	ABAT/RGS4/SLC1A1/SLC1A2/SLC1A3/SNCA	6
GO:0046425	BP	GO:0046425	regulation of receptor signaling pathway via JAK-STAT	8/291	103/18723	0.000205136314707003	0.00173172273559364	0.00104985158466264	CAV1/GHR/IL23R/IL6/INPP5F/KIT/NLK/PRLR	8
GO:0043154	BP	GO:0043154	negative regulation of cysteine-type endopeptidase activity involved in apoptotic process	7/291	78/18723	0.000209846937095904	0.00176534172685155	0.00107023299475875	CD44/GAS6/GPX1/HGF/POR/RPS6KA1/SNCA	7
GO:0050863	BP	GO:0050863	regulation of T cell activation	15/291	329/18723	0.000209943677328841	0.00176534172685155	0.00107023299475875	CAMK4/CAV1/CD24/CD81/FYN/GATA3/IL23R/IL6/LOXL3/LYN/PRNP/SOD1/SOX4/TFRC/THY1	15
GO:0014046	BP	GO:0014046	dopamine secretion	5/291	36/18723	0.000222583353835904	0.00185703071036583	0.00112581915913718	ABAT/SNCA/SYT1/SYT11/SYT4	5
GO:0014059	BP	GO:0014059	regulation of dopamine secretion	5/291	36/18723	0.000222583353835904	0.00185703071036583	0.00112581915913718	ABAT/SNCA/SYT1/SYT11/SYT4	5
GO:0051354	BP	GO:0051354	negative regulation of oxidoreductase activity	5/291	36/18723	0.000222583353835904	0.00185703071036583	0.00112581915913718	AOC3/CAV1/INS/LRRK2/SNCA	5
GO:0090322	BP	GO:0090322	regulation of superoxide metabolic process	5/291	36/18723	0.000222583353835904	0.00185703071036583	0.00112581915913718	BMP7/GCH1/ITGB2/PRKCD/SOD1	5
GO:0007565	BP	GO:0007565	female pregnancy	11/291	193/18723	0.000225520403571985	0.00187286455917156	0.00113541838129806	ATP7A/BCL2/GJA1/PRLR/RGS2/RPL29/SLC38A1/SLC38A2/SOD1/STC2/UCN	11
GO:0010332	BP	GO:0010332	response to gamma radiation	6/291	56/18723	0.000226362857157886	0.00187286455917156	0.00113541838129806	BAK1/BCL2/CHEK2/GATA3/GPX1/NOX4	6
GO:0050433	BP	GO:0050433	regulation of catecholamine secretion	6/291	56/18723	0.000226362857157886	0.00187286455917156	0.00113541838129806	ABAT/SNCA/STX1A/SYT1/SYT11/SYT4	6
GO:0014068	BP	GO:0014068	positive regulation of phosphatidylinositol 3-kinase signaling	7/291	79/18723	0.000227232064918935	0.00187286455917156	0.00113541838129806	FGR/FYN/HGF/INS/KIT/NTRK1/PDGFD	7
GO:0009713	BP	GO:0009713	catechol-containing compound biosynthetic process	4/291	20/18723	0.000227544292235797	0.00187286455917156	0.00113541838129806	DDC/GATA3/GCH1/SNCA	4
GO:0014047	BP	GO:0014047	glutamate secretion	4/291	20/18723	0.000227544292235797	0.00187286455917156	0.00113541838129806	AVPR1A/GJA1/SNCA/STXBP1	4
GO:0042423	BP	GO:0042423	catecholamine biosynthetic process	4/291	20/18723	0.000227544292235797	0.00187286455917156	0.00113541838129806	DDC/GATA3/GCH1/SNCA	4
GO:0071241	BP	GO:0071241	cellular response to inorganic substance	12/291	226/18723	0.000228114629391601	0.00187395511285231	0.00113607952611435	ATP7A/FBP1/LRRK2/PLCG2/PRNP/SLC1A1/SMPD3/SNCA/SOD1/SYT1/SYT11/SYT4	12
GO:0050900	BP	GO:0050900	leukocyte migration	16/291	369/18723	0.00022952745803188	0.00188194927275181	0.00114092596097718	CD81/FYN/GAS6/GATA3/IL6/ITGB1/ITGB2/KIT/LYN/PDGFD/S100A8/S100A9/SMPD3/STK39/THY1/TMEM102	16
GO:0016079	BP	GO:0016079	synaptic vesicle exocytosis	8/291	105/18723	0.000234223206463792	0.00191677882153925	0.00116204126785397	CALM1/LRRK2/PREPL/SLC4A8/SNCA/STX1A/STXBP1/SYT1	8
GO:0006090	BP	GO:0006090	pyruvate metabolic process	8/291	106/18723	0.000249985627987836	0.00203797807197703	0.00123551794083211	DLAT/FBP1/INS/LDHA/PC/PDK4/SDS/SLC4A4	8
GO:0099565	BP	GO:0099565	chemical synaptic transmission, postsynaptic	8/291	106/18723	0.000249985627987836	0.00203797807197703	0.00123551794083211	ABAT/GLRB/LRRK2/RGS4/SLC8A2/SLC8A3/SNCA/STX1A	8
GO:0045444	BP	GO:0045444	fat cell differentiation	12/291	229/18723	0.000257484271473299	0.00209511916712114	0.00127015955409582	BMP7/CLIP3/CREBL2/EGR2/GATA2/GATA3/GPX1/IL6/INS/PER2/RETN/RGS2	12
GO:1903037	BP	GO:1903037	regulation of leukocyte cell-cell adhesion	15/291	336/18723	0.000263147406548095	0.00213713643268661	0.00129563239217228	CAV1/CD24/CD44/CD81/FYN/GATA3/IL23R/IL6/ITGB2/LOXL3/LYN/PRNP/SOX4/TFRC/THY1	15
GO:0002931	BP	GO:0002931	response to ischemia	6/291	58/18723	0.000274958543493477	0.00221623835433537	0.00134358768899082	BCL2/CAV1/GJA1/MAP3K5/PER2/SLC8A2	6
GO:0042743	BP	GO:0042743	hydrogen peroxide metabolic process	6/291	58/18723	0.000274958543493477	0.00221623835433537	0.00134358768899082	DUOX2/FYN/GPX1/SNCA/SOD1/SOD2	6
GO:0050432	BP	GO:0050432	catecholamine secretion	6/291	58/18723	0.000274958543493477	0.00221623835433537	0.00134358768899082	ABAT/SNCA/STX1A/SYT1/SYT11/SYT4	6
GO:2001244	BP	GO:2001244	positive regulation of intrinsic apoptotic signaling pathway	6/291	58/18723	0.000274958543493477	0.00221623835433537	0.00134358768899082	CAV1/FBXW7/S100A8/S100A9/SLC9A3R1/SOD1	6
GO:0010766	BP	GO:0010766	negative regulation of sodium ion transport	4/291	21/18723	0.000277663170245171	0.00222964046650907	0.00135171267829436	ATP1A2/PRKCE/SLC9A3R1/STK39	4
GO:0038083	BP	GO:0038083	peptidyl-tyrosine autophosphorylation	4/291	21/18723	0.000277663170245171	0.00222964046650907	0.00135171267829436	AATK/ACE/CAV1/NTRK1	4
GO:0042596	BP	GO:0042596	fear response	5/291	38/18723	0.000288936928795551	0.00231149543036441	0.00140133699848703	ATP1A2/BCL2/GJA1/SLC1A1/UCN	5
GO:1901031	BP	GO:1901031	regulation of response to reactive oxygen species	5/291	38/18723	0.000288936928795551	0.00231149543036441	0.00140133699848703	BMP7/GCH1/HGF/LRRK2/SESN3	5
GO:0050714	BP	GO:0050714	positive regulation of protein secretion	9/291	137/18723	0.000295402495846164	0.00235881097429399	0.00143002190153337	ABAT/GJA1/GLUD1/INS/ISL1/OSBP/PRKCE/SOX4/SRI	9
GO:0006767	BP	GO:0006767	water-soluble vitamin metabolic process	6/291	59/18723	0.000302142651301172	0.00240253347790172	0.00145652853493058	GSTO2/MCCC1/MMAA/MMAB/SLC19A2/SLC46A1	6
GO:0043407	BP	GO:0043407	negative regulation of MAP kinase activity	6/291	59/18723	0.000302142651301172	0.00240253347790172	0.00145652853493058	BMP7/CAV1/LYN/PRKCD/PTPRJ/RGS2	6
GO:0006821	BP	GO:0006821	chloride transport	8/291	109/18723	0.000302562043128277	0.00240253347790172	0.00145652853493058	GLRB/PCYOX1/PRNP/SLC12A5/SLC1A1/SLC1A3/SLC26A2/SLC4A8	8
GO:0050886	BP	GO:0050886	endocrine process	7/291	83/18723	0.000308751365189409	0.00244209464864278	0.00148051237307045	ACE/ACE2/AVPR1A/GATA3/GJA1/RETN/UCN	7
GO:0051899	BP	GO:0051899	membrane depolarization	7/291	83/18723	0.000308751365189409	0.00244209464864278	0.00148051237307045	ATP1A2/BCL2/CAV1/GCLM/GPD1L/LRRK2/SLC8A1	7
GO:0030900	BP	GO:0030900	forebrain development	16/291	379/18723	0.000309255911113174	0.00244209464864278	0.00148051237307045	ALK/ATP1A2/ATP7A/AVPR1A/AXL/DCLK1/FGFR2/FYN/GATA2/ISL1/LRRK2/SLC1A2/SLC38A2/SLC8A1/SLC8A3/TYRO3	16
GO:0055076	BP	GO:0055076	transition metal ion homeostasis	9/291	138/18723	0.000311788039864527	0.0024575558206633	0.00148988566107601	ATP7A/PRNP/S100A8/S100A9/SLC1A1/SLC46A1/SOD1/SRI/TFRC	9
GO:0006939	BP	GO:0006939	smooth muscle contraction	8/291	110/18723	0.000321970635813661	0.00253315132588689	0.00153571520371648	ABAT/ATP1A2/CAV1/FKBP1B/KIT/RGS2/SLC8A1/SOD1	8
GO:0017158	BP	GO:0017158	regulation of calcium ion-dependent exocytosis	5/291	39/18723	0.00032725494853029	0.00257000216460485	0.00155805591139964	STX1A/STXBP1/SYT1/SYT11/SYT4	5
GO:0031102	BP	GO:0031102	neuron projection regeneration	6/291	60/18723	0.000331390268348111	0.0025977112610438	0.00157485446593039	BCL2/FKBP1B/HGF/INPP5F/ISL1/THY1	6
GO:0002320	BP	GO:0002320	lymphoid progenitor cell differentiation	4/291	22/18723	0.000335237885692702	0.00262306791730304	0.00159022686083423	BCL2/GATA3/KIT/SOX4	4
GO:0006805	BP	GO:0006805	xenobiotic metabolic process	8/291	111/18723	0.000342383107434937	0.00266921621096818	0.0016182041219962	GSTA1/GSTA2/GSTA3/GSTA4/GSTA5/GSTO2/POR/SULT2A1	8
GO:0014066	BP	GO:0014066	regulation of phosphatidylinositol 3-kinase signaling	8/291	111/18723	0.000342383107434937	0.00266921621096818	0.0016182041219962	FGR/FYN/HGF/INS/KIT/NTRK1/PDGFD/SLC9A3R1	8
GO:0051701	BP	GO:0051701	biological process involved in interaction with host	11/291	203/18723	0.000348042190741011	0.00270840104794823	0.00164195980895041	ACE2/AXL/CAV1/CD81/GAS6/ITGB1/PC/RPSA/SCARB1/TFRC/TYRO3	11
GO:0050994	BP	GO:0050994	regulation of lipid catabolic process	6/291	61/18723	0.000362809520212828	0.00281819373232469	0.0017085212863208	ALK/IDH1/INS/PRKCD/PRKCE/SCARB1	6
GO:0043406	BP	GO:0043406	positive regulation of MAP kinase activity	8/291	112/18723	0.000363838228071769	0.00282106452200575	0.00171026169373934	CD24/GHR/KIT/LRRK2/MAP3K12/MAP3K5/PDGFD/TDGF1	8
GO:0048608	BP	GO:0048608	reproductive structure development	17/291	424/18723	0.000366967968423677	0.00283261287902036	0.00171726284967663	AXL/BAK1/BCL2/BMP7/FGFR2/GATA2/GATA3/GJA1/IDH1/KIT/MERTK/MGST1/NTRK1/RETN/SOD1/STC2/TYRO3	17
GO:0001678	BP	GO:0001678	cellular glucose homeostasis	10/291	172/18723	0.000369285260014614	0.00283261287902036	0.00171726284967663	EFNA5/FKBP1B/GAS6/GCLM/LRRC8D/NR1H4/OSBP/PRKCE/SOX4/SRI	10
GO:0010543	BP	GO:0010543	regulation of platelet activation	5/291	40/18723	0.000369298594975084	0.00283261287902036	0.00171726284967663	ABAT/IL6/LYN/PRKCA/PRKCD	5
GO:0032892	BP	GO:0032892	positive regulation of organic acid transport	5/291	40/18723	0.000369298594975084	0.00283261287902036	0.00171726284967663	ABAT/ACE2/AVPR1A/ITGB1/STXBP1	5
GO:0051281	BP	GO:0051281	positive regulation of release of sequestered calcium ion into cytosol	5/291	40/18723	0.000369298594975084	0.00283261287902036	0.00171726284967663	CALM1/CALM2/SNCA/SRI/THY1	5
GO:1901020	BP	GO:1901020	negative regulation of calcium ion transmembrane transporter activity	5/291	40/18723	0.000369298594975084	0.00283261287902036	0.00171726284967663	ATP1A2/CALM1/CALM2/FKBP1B/SRI	5
GO:2000117	BP	GO:2000117	negative regulation of cysteine-type endopeptidase activity	7/291	86/18723	0.000384089451190443	0.00294079222020589	0.00178284624269738	CD44/GAS6/GPX1/HGF/POR/RPS6KA1/SNCA	7
GO:0048488	BP	GO:0048488	synaptic vesicle endocytosis	6/291	62/18723	0.000396511396334851	0.0030154085288612	0.00182808215042864	CALM1/LRRK2/SNCA/STX1A/SYT1/SYT11	6
GO:0140238	BP	GO:0140238	presynaptic endocytosis	6/291	62/18723	0.000396511396334851	0.0030154085288612	0.00182808215042864	CALM1/LRRK2/SNCA/STX1A/SYT1/SYT11	6
GO:0032103	BP	GO:0032103	positive regulation of response to external stimulus	17/291	427/18723	0.000397756810278337	0.0030154085288612	0.00182808215042864	CD81/FKBP1B/FYN/GAS6/IL6/LRRK2/LYN/PDGFD/PLCG2/PRKCA/S100A8/S100A9/SLC15A4/SNCA/STK39/TMEM102/TNFRSF1A	17
GO:0061458	BP	GO:0061458	reproductive system development	17/291	427/18723	0.000397756810278337	0.0030154085288612	0.00182808215042864	AXL/BAK1/BCL2/BMP7/FGFR2/GATA2/GATA3/GJA1/IDH1/KIT/MERTK/MGST1/NTRK1/RETN/SOD1/STC2/TYRO3	17
GO:0002363	BP	GO:0002363	alpha-beta T cell lineage commitment	4/291	23/18723	0.000400880246009818	0.0030154085288612	0.00182808215042864	BCL2/IL23R/IL6/LOXL3	4
GO:0006541	BP	GO:0006541	glutamine metabolic process	4/291	23/18723	0.000400880246009818	0.0030154085288612	0.00182808215042864	GFPT2/GLS2/GLUD1/SIRT4	4
GO:0031338	BP	GO:0031338	regulation of vesicle fusion	4/291	23/18723	0.000400880246009818	0.0030154085288612	0.00182808215042864	SNCA/STXBP1/SYT1/SYT4	4
GO:0035640	BP	GO:0035640	exploration behavior	4/291	23/18723	0.000400880246009818	0.0030154085288612	0.00182808215042864	ABAT/ATP1A2/LRRK2/PRKCE	4
GO:0043369	BP	GO:0043369	CD4-positive or CD8-positive, alpha-beta T cell lineage commitment	4/291	23/18723	0.000400880246009818	0.0030154085288612	0.00182808215042864	BCL2/IL23R/IL6/LOXL3	4
GO:0045932	BP	GO:0045932	negative regulation of muscle contraction	4/291	23/18723	0.000400880246009818	0.0030154085288612	0.00182808215042864	ATP1A2/RGS2/SOD1/SRI	4
GO:0002764	BP	GO:0002764	immune response-regulating signaling pathway	18/291	468/18723	0.000407641020186593	0.00306088344982214	0.00185565118145882	BCL2/CAV1/CD24/CD81/FGR/FYN/GATA3/KIT/LYN/NR1H4/PLCG2/PRKCD/PRKCE/PRNP/PTPRJ/SLC15A4/THY1/TYRO3	18
GO:1904892	BP	GO:1904892	regulation of receptor signaling pathway via STAT	8/291	114/18723	0.000410036122532076	0.00306116265562371	0.00185582044911767	CAV1/GHR/IL23R/IL6/INPP5F/KIT/NLK/PRLR	8
GO:0000098	BP	GO:0000098	sulfur amino acid catabolic process	3/291	10/18723	0.000411254328734494	0.00306116265562371	0.00185582044911767	MAT1A/MPST/TST	3
GO:0019062	BP	GO:0019062	virion attachment to host cell	3/291	10/18723	0.000411254328734494	0.00306116265562371	0.00185582044911767	ACE2/CD81/GAS6	3
GO:0044557	BP	GO:0044557	relaxation of smooth muscle	3/291	10/18723	0.000411254328734494	0.00306116265562371	0.00185582044911767	RGS2/SLC8A1/SOD1	3
GO:2000252	BP	GO:2000252	negative regulation of feeding behavior	3/291	10/18723	0.000411254328734494	0.00306116265562371	0.00185582044911767	INS/RETN/UCN	3
GO:0022900	BP	GO:0022900	electron transport chain	10/291	175/18723	0.000423481529116119	0.00314221707432414	0.00190495944127128	ALDH4A1/ASPH/DMGDH/GLRX2/LOXL2/NOX4/POR/QDPR/SLC25A12/SNCA	10
GO:0006631	BP	GO:0006631	fatty acid metabolic process	16/291	390/18723	0.000423611974739493	0.00314221707432414	0.00190495944127128	AVPR1A/CAV1/CPT1C/CPT2/GGT5/GPX1/GSTA1/HPGDS/INS/PCCB/PDK4/PER2/POR/SIRT4/SNCA/TNFRSF1A	16
GO:0002573	BP	GO:0002573	myeloid leukocyte differentiation	11/291	208/18723	0.000427781369099772	0.00316765442862807	0.00192038075911662	CAMK4/CD81/FBXW7/GATA2/GATA3/IL23R/KIT/LYN/PRKCA/TCIRG1/TFRC	11
GO:0031349	BP	GO:0031349	positive regulation of defense response	13/291	278/18723	0.000433106989278495	0.00320155080157506	0.00194093033100898	CD81/FYN/GJA1/IL6/LRRK2/LYN/PLCG2/S100A8/S100A9/SLC15A4/SNCA/TNFRSF1A/UCN	13
GO:0002768	BP	GO:0002768	immune response-regulating cell surface receptor signaling pathway	14/291	315/18723	0.000438544416365258	0.00323615534835052	0.00196190923110773	BCL2/CD24/CD81/FGR/FYN/GATA3/KIT/LYN/PLCG2/PRKCD/PRKCE/PRNP/PTPRJ/THY1	14
GO:0031346	BP	GO:0031346	positive regulation of cell projection organization	15/291	353/18723	0.000443042230082843	0.00326371900990459	0.00197861961618662	ALK/ATP7A/AUTS2/BMP7/CNTN1/EPHA3/FKBP1B/FYN/HGF/INS/KIT/LYN/NTRK1/RGS2/S100A9	15
GO:0043542	BP	GO:0043542	endothelial cell migration	13/291	279/18723	0.00044807823253019	0.00329514576499865	0.00199767198984793	AKT3/EPHB4/FBXW7/GATA2/GATA3/GPX1/HDAC5/HDAC9/ITGB1/LOXL2/PRKCA/SCARB1/TDGF1	13
GO:0043200	BP	GO:0043200	response to amino acid	8/291	116/18723	0.000460893022586714	0.00338357141796079	0.00205127977011149	ATP7A/FYN/GCLM/GLRB/LYN/PDGFD/SESN3/SLC1A2	8
GO:0007212	BP	GO:0007212	dopamine receptor signaling pathway	5/291	42/18723	0.000465491325145294	0.0033940423707357	0.00205762775304071	ALK/LRRK2/RGS4/SLC1A1/SLC9A3R1	5
GO:0032689	BP	GO:0032689	negative regulation of interferon-gamma production	5/291	42/18723	0.000465491325145294	0.0033940423707357	0.00205762775304071	AXL/GAS6/GATA3/NR1H4/PRNP	5
GO:0046688	BP	GO:0046688	response to copper ion	5/291	42/18723	0.000465491325145294	0.0033940423707357	0.00205762775304071	ATP7A/LOXL2/PRNP/SNCA/SOD1	5
GO:0071312	BP	GO:0071312	cellular response to alkaloid	5/291	42/18723	0.000465491325145294	0.0033940423707357	0.00205762775304071	DDC/SLC1A1/SLC1A2/SLC1A3/SLC8A1	5
GO:0006940	BP	GO:0006940	regulation of smooth muscle contraction	6/291	64/18723	0.000471221088561175	0.0034241532411576	0.0020758823756649	ABAT/ATP1A2/CAV1/KIT/RGS2/SOD1	6
GO:0061178	BP	GO:0061178	regulation of insulin secretion involved in cellular response to glucose stimulus	6/291	64/18723	0.000471221088561175	0.0034241532411576	0.0020758823756649	EFNA5/FKBP1B/NR1H4/OSBP/PRKCE/SRI	6
GO:0001779	BP	GO:0001779	natural killer cell differentiation	4/291	24/18723	0.000475210390266341	0.00344145595658196	0.00208637209369762	AXL/GAS6/MERTK/TYRO3	4
GO:0043302	BP	GO:0043302	positive regulation of leukocyte degranulation	4/291	24/18723	0.000475210390266341	0.00344145595658196	0.00208637209369762	FGR/GATA2/ITGB2/STXBP1	4
GO:0070661	BP	GO:0070661	leukocyte proliferation	14/291	318/18723	0.000481856339819105	0.00348313548088978	0.00211164017717494	ACE/BCL2/CD24/CD81/FKBP1B/FYN/IL23R/IL6/KIT/LYN/PRKCD/PRNP/TCIRG1/TFRC	14
GO:0042180	BP	GO:0042180	cellular ketone metabolic process	11/291	211/18723	0.000482593303777486	0.00348313548088978	0.00211164017717494	AADAT/ATCAY/AVPR1A/CAV1/INS/NR1H4/PDK4/PRKCE/SIRT4/SLC7A7/SNCA	11
GO:0035265	BP	GO:0035265	organ growth	10/291	178/18723	0.000484135987652226	0.00348838725109684	0.00211482404671759	BCL2/DDR2/FGFR2/GJA1/LATS2/POR/RGS2/RGS4/SMPD3/SOD1	10
GO:0001889	BP	GO:0001889	liver development	9/291	147/18723	0.000495986372030961	0.00356776751645801	0.00216294808855607	ATP7A/FBXW7/HGF/HMGCL/IL6/MPST/QDPR/RPS6KA1/TYMS	9
GO:0034109	BP	GO:0034109	homotypic cell-cell adhesion	7/291	90/18723	0.000506682971289183	0.00363250103369799	0.00220219258437421	ABAT/IL6/LYN/PRKCA/PRKCD/STXBP1/TYRO3	7
GO:0046849	BP	GO:0046849	bone remodeling	7/291	90/18723	0.000506682971289183	0.00363250103369799	0.00220219258437421	GJA1/IL6/PDK4/PRKCA/RAB3D/TCIRG1/TFRC	7
GO:0051146	BP	GO:0051146	striated muscle cell differentiation	13/291	283/18723	0.000512436731436053	0.0036573548124078	0.0022172601113097	ACVR1/AVPR1A/BCL2/CD81/DMPK/GPX1/HDAC5/HDAC9/ISL1/ITGB1/RGS2/RGS4/SLC8A1	13
GO:0045453	BP	GO:0045453	bone resorption	6/291	65/18723	0.000512464877429084	0.0036573548124078	0.0022172601113097	IL6/PDK4/PRKCA/RAB3D/TCIRG1/TFRC	6
GO:0016042	BP	GO:0016042	lipid catabolic process	14/291	320/18723	0.000512713291459037	0.0036573548124078	0.0022172601113097	ALK/ASPG/CPT1C/CPT2/IDH1/INPP5F/INS/PCCB/PLCG2/PRKCD/PRKCE/SCARB1/SMPD3/SULT2A1	14
GO:0007613	BP	GO:0007613	memory	8/291	118/18723	0.000516752543794168	0.00367625563986798	0.0022287186798511	CAMK4/PRNP/SGK1/SLC1A1/SLC24A2/SLC8A2/SLC8A3/SYT11	8
GO:0050673	BP	GO:0050673	epithelial cell proliferation	17/291	437/18723	0.000517080816635636	0.00367625563986798	0.0022287186798511	AKT3/ATP7A/CAV1/FBXW7/FGFR2/GATA2/GATA3/GJA1/GPX1/HGF/IL6/ISL1/KIT/LOXL2/PRKCA/RPS6KA1/SCARB1	17
GO:0002861	BP	GO:0002861	regulation of inflammatory response to antigenic stimulus	5/291	43/18723	0.000520118129067635	0.00367951337588344	0.0022306936722953	CD81/FGR/FYN/GPX1/LYN	5
GO:0098815	BP	GO:0098815	modulation of excitatory postsynaptic potential	5/291	43/18723	0.000520118129067635	0.00367951337588344	0.0022306936722953	LRRK2/RGS4/SLC8A2/SLC8A3/STX1A	5
GO:1903793	BP	GO:1903793	positive regulation of anion transport	5/291	43/18723	0.000520118129067635	0.00367951337588344	0.0022306936722953	ABAT/ACE2/AVPR1A/ITGB1/STXBP1	5
GO:0060191	BP	GO:0060191	regulation of lipase activity	7/291	91/18723	0.000541733465244369	0.00382610434198993	0.0023195639948365	AVPR1A/FGFR2/HDAC9/KIT/POR/RGS2/SNCA	7
GO:0051592	BP	GO:0051592	response to calcium ion	9/291	149/18723	0.000547147331620657	0.00385797459528239	0.00233888523791714	AHCYL1/CALM1/CALM2/CAV1/PLCG2/SLC25A12/SYT1/SYT11/SYT4	9
GO:0099504	BP	GO:0099504	synaptic vesicle cycle	10/291	181/18723	0.000551832027321612	0.00387128001515373	0.00234695160780963	CALM1/DDC/LRRK2/PREPL/SLC4A8/SNCA/STX1A/STXBP1/SYT1/SYT11	10
GO:0050766	BP	GO:0050766	positive regulation of phagocytosis	6/291	66/18723	0.000556463152196438	0.00387128001515373	0.00234695160780963	GAS6/GATA2/MERTK/PLCG2/PTPRJ/SOD1	6
GO:0045822	BP	GO:0045822	negative regulation of heart contraction	4/291	25/18723	0.000558855298156058	0.00387128001515373	0.00234695160780963	ATP1A2/FKBP1B/SPTBN4/SRI	4
GO:0015810	BP	GO:0015810	aspartate transmembrane transport	3/291	11/18723	0.000558983890038552	0.00387128001515373	0.00234695160780963	LRRC8D/LRRC8E/SLC25A12	3
GO:0034350	BP	GO:0034350	regulation of glial cell apoptotic process	3/291	11/18723	0.000558983890038552	0.00387128001515373	0.00234695160780963	GAS6/PRKCA/PRKCD	3
GO:0035457	BP	GO:0035457	cellular response to interferon-alpha	3/291	11/18723	0.000558983890038552	0.00387128001515373	0.00234695160780963	AXL/GAS6/GATA3	3
GO:0042416	BP	GO:0042416	dopamine biosynthetic process	3/291	11/18723	0.000558983890038552	0.00387128001515373	0.00234695160780963	DDC/GCH1/SNCA	3
GO:0060159	BP	GO:0060159	regulation of dopamine receptor signaling pathway	3/291	11/18723	0.000558983890038552	0.00387128001515373	0.00234695160780963	ALK/LRRK2/RGS4	3
GO:0097048	BP	GO:0097048	dendritic cell apoptotic process	3/291	11/18723	0.000558983890038552	0.00387128001515373	0.00234695160780963	AXL/GAS6/LYN	3
GO:0099566	BP	GO:0099566	regulation of postsynaptic cytosolic calcium ion concentration	3/291	11/18723	0.000558983890038552	0.00387128001515373	0.00234695160780963	SLC8A1/SLC8A2/SLC8A3	3
GO:2000668	BP	GO:2000668	regulation of dendritic cell apoptotic process	3/291	11/18723	0.000558983890038552	0.00387128001515373	0.00234695160780963	AXL/GAS6/LYN	3
GO:0061008	BP	GO:0061008	hepaticobiliary system development	9/291	150/18723	0.000574304748062879	0.00396790608415386	0.0024055308650859	ATP7A/FBXW7/HGF/HMGCL/IL6/MPST/QDPR/RPS6KA1/TYMS	9
GO:0016049	BP	GO:0016049	cell growth	18/291	482/18723	0.000576104024770523	0.00396790608415386	0.0024055308650859	AUTS2/AVPR1A/BCL2/DCLK1/FBP1/GJA1/INS/ITGB1/PTPRJ/RGS2/RGS4/RPS6KA1/S100A8/S100A9/SGK1/SYT1/SYT4/UCN	18
GO:0070509	BP	GO:0070509	calcium ion import	7/291	92/18723	0.000578686138785883	0.00396790608415386	0.0024055308650859	FYN/PRNP/SLC24A2/SLC8A1/SLC8A2/SLC8A3/UCN	7
GO:0031295	BP	GO:0031295	T cell costimulation	5/291	44/18723	0.000579425537989758	0.00396790608415386	0.0024055308650859	CAV1/CD24/CD81/FYN/LYN	5
GO:0042554	BP	GO:0042554	superoxide anion generation	5/291	44/18723	0.000579425537989758	0.00396790608415386	0.0024055308650859	DUOX2/ITGB2/NOX4/PRKCD/SOD1	5
GO:0046427	BP	GO:0046427	positive regulation of receptor signaling pathway via JAK-STAT	5/291	44/18723	0.000579425537989758	0.00396790608415386	0.0024055308650859	GHR/IL23R/IL6/KIT/PRLR	5
GO:0150076	BP	GO:0150076	neuroinflammatory response	5/291	44/18723	0.000579425537989758	0.00396790608415386	0.0024055308650859	IL6/ITGB1/LRRK2/PLCG2/SYT11	5
GO:0050870	BP	GO:0050870	positive regulation of T cell activation	11/291	216/18723	0.000586975437933011	0.00401318670024487	0.00243298209938603	CAV1/CD24/CD81/FYN/GATA3/IL23R/IL6/LYN/SOX4/TFRC/THY1	11
GO:0071333	BP	GO:0071333	cellular response to glucose stimulus	9/291	151/18723	0.000602556589340008	0.00411314545833371	0.00249358178917673	EFNA5/FKBP1B/GAS6/GCLM/NR1H4/OSBP/PRKCE/SOX4/SRI	9
GO:0001704	BP	GO:0001704	formation of primary germ layer	8/291	121/18723	0.00061071020385305	0.00416216508358448	0.00252329978628523	ACVR1/BMP7/FGFR2/GJA1/ITGB1/ITGB2/TXNRD1/VTN	8
GO:1901019	BP	GO:1901019	regulation of calcium ion transmembrane transporter activity	7/291	93/18723	0.000617614322080597	0.00420252670668514	0.0025477688962073	ATP1A2/CALM1/CALM2/FKBP1B/NOS1AP/PLCG2/SRI	7
GO:0045933	BP	GO:0045933	positive regulation of muscle contraction	5/291	45/18723	0.000643664806126975	0.0043539507843367	0.00263956927776438	ABAT/ACE2/KIT/RGS2/UCN	5
GO:0046189	BP	GO:0046189	phenol-containing compound biosynthetic process	5/291	45/18723	0.000643664806126975	0.0043539507843367	0.00263956927776438	ATP7A/DDC/GATA3/GCH1/SNCA	5
GO:0044403	BP	GO:0044403	biological process involved in symbiotic interaction	13/291	290/18723	0.000643937113664751	0.0043539507843367	0.00263956927776438	ACE2/AXL/CAV1/CD81/GAS6/GPX1/ITGB1/PC/RPSA/SCARB1/TFRC/TYRO3/ZBED1	13
GO:0071375	BP	GO:0071375	cellular response to peptide hormone stimulus	13/291	290/18723	0.000643937113664751	0.0043539507843367	0.00263956927776438	AHCYL1/CAV1/FYN/GHR/HDAC5/HDAC9/INS/LYN/PDK4/POR/PRKCD/SESN3/SHC1	13
GO:0060037	BP	GO:0060037	pharyngeal system development	4/291	26/18723	0.00065244736920629	0.00438901368196411	0.00266082605165802	ACVR1/BMP7/GATA3/ISL1	4
GO:0060314	BP	GO:0060314	regulation of ryanodine-sensitive calcium-release channel activity	4/291	26/18723	0.00065244736920629	0.00438901368196411	0.00266082605165802	CALM1/CALM2/FKBP1B/SRI	4
GO:1903523	BP	GO:1903523	negative regulation of blood circulation	4/291	26/18723	0.00065244736920629	0.00438901368196411	0.00266082605165802	ATP1A2/FKBP1B/SPTBN4/SRI	4
GO:0051926	BP	GO:0051926	negative regulation of calcium ion transport	6/291	68/18723	0.000653224699862415	0.00438901368196411	0.00266082605165802	ATP1A2/BCL2/CALM1/CALM2/FKBP1B/SRI	6
GO:0071805	BP	GO:0071805	potassium ion transmembrane transport	11/291	219/18723	0.000658193246127418	0.00441546566367609	0.00267686248425026	ATP1A2/CAV1/ITGB1/NOS1AP/PRNP/RGS4/SLC12A5/SLC1A3/SLC24A2/SLC9A9/STK39	11
GO:0071331	BP	GO:0071331	cellular response to hexose stimulus	9/291	153/18723	0.000662476637377596	0.0044372457088828	0.00269006656969899	EFNA5/FKBP1B/GAS6/GCLM/NR1H4/OSBP/PRKCE/SOX4/SRI	9
GO:0071326	BP	GO:0071326	cellular response to monosaccharide stimulus	9/291	154/18723	0.000694212930713196	0.0046425489741445	0.00281453104310531	EFNA5/FKBP1B/GAS6/GCLM/NR1H4/OSBP/PRKCE/SOX4/SRI	9
GO:0051966	BP	GO:0051966	regulation of synaptic transmission, glutamatergic	6/291	69/18723	0.000706245224011482	0.00471564673754937	0.00285884633744692	ATP1A2/LRRK2/NTRK1/STXBP1/SYT1/UCN	6
GO:0031294	BP	GO:0031294	lymphocyte costimulation	5/291	46/18723	0.000713091714895457	0.00473920619148813	0.00287312918396907	CAV1/CD24/CD81/FYN/LYN	5
GO:0043300	BP	GO:0043300	regulation of leukocyte degranulation	5/291	46/18723	0.000713091714895457	0.00473920619148813	0.00287312918396907	FGR/GATA2/ITGB2/LYN/STXBP1	5
GO:0071214	BP	GO:0071214	cellular response to abiotic stimulus	14/291	331/18723	0.000714202802221927	0.00473920619148813	0.00287312918396907	ATP1A2/AVPR1A/BAK1/CHEK2/GATA3/GJA1/LRRC8D/LRRC8E/NOX4/PRKCD/SLC24A2/SLC38A2/STK39/TNFRSF1A	14
GO:0104004	BP	GO:0104004	cellular response to environmental stimulus	14/291	331/18723	0.000714202802221927	0.00473920619148813	0.00287312918396907	ATP1A2/AVPR1A/BAK1/CHEK2/GATA3/GJA1/LRRC8D/LRRC8E/NOX4/PRKCD/SLC24A2/SLC38A2/STK39/TNFRSF1A	14
GO:0010459	BP	GO:0010459	negative regulation of heart rate	3/291	12/18723	0.000736763234322231	0.00484385044992189	0.00293656944393936	FKBP1B/SPTBN4/SRI	3
GO:0010623	BP	GO:0010623	programmed cell death involved in cell development	3/291	12/18723	0.000736763234322231	0.00484385044992189	0.00293656944393936	BCL2/KIT/NTRK1	3
GO:0010642	BP	GO:0010642	negative regulation of platelet-derived growth factor receptor signaling pathway	3/291	12/18723	0.000736763234322231	0.00484385044992189	0.00293656944393936	PTPRJ/SLC9A3R1/SNCA	3
GO:0031953	BP	GO:0031953	negative regulation of protein autophosphorylation	3/291	12/18723	0.000736763234322231	0.00484385044992189	0.00293656944393936	CAV1/MVP/TESK1	3
GO:0044650	BP	GO:0044650	adhesion of symbiont to host cell	3/291	12/18723	0.000736763234322231	0.00484385044992189	0.00293656944393936	ACE2/CD81/GAS6	3
GO:1902950	BP	GO:1902950	regulation of dendritic spine maintenance	3/291	12/18723	0.000736763234322231	0.00484385044992189	0.00293656944393936	FYN/INS/PRNP	3
GO:0006637	BP	GO:0006637	acyl-CoA metabolic process	7/291	96/18723	0.000747007751307491	0.00489616106523134	0.00296828259365353	AADAT/AASS/DLAT/HMGCL/PDK4/PPCS/SNCA	7
GO:0035383	BP	GO:0035383	thioester metabolic process	7/291	96/18723	0.000747007751307491	0.00489616106523134	0.00296828259365353	AADAT/AASS/DLAT/HMGCL/PDK4/PPCS/SNCA	7
GO:1903421	BP	GO:1903421	regulation of synaptic vesicle recycling	4/291	27/18723	0.000756623069862531	0.00495160051836641	0.00300189259168057	CALM1/LRRK2/SNCA/SYT11	4
GO:0046631	BP	GO:0046631	alpha-beta T cell activation	9/291	156/18723	0.000761412902821803	0.00497533927340049	0.00301628413894053	ATP7A/BCL2/CD81/GATA3/IL23R/IL6/INS/LOXL3/TCIRG1	9
GO:0045927	BP	GO:0045927	positive regulation of growth	12/291	259/18723	0.000774588262529564	0.00505371610308923	0.00306379985098744	AVPR1A/BCL2/FGFR2/GHR/INS/RPS6KA1/S100A8/S100A9/SPTBN4/SYT1/SYT4/UCN	12
GO:0001774	BP	GO:0001774	microglial cell activation	5/291	47/18723	0.000787966328746223	0.00511759618669777	0.00310252695529021	IL6/ITGB2/LRRK2/SNCA/SYT11	5
GO:0014911	BP	GO:0014911	positive regulation of smooth muscle cell migration	5/291	47/18723	0.000787966328746223	0.00511759618669777	0.00310252695529021	ATP7A/BCL2/NOX4/PDGFD/VTN	5
GO:1903170	BP	GO:1903170	negative regulation of calcium ion transmembrane transport	5/291	47/18723	0.000787966328746223	0.00511759618669777	0.00310252695529021	ATP1A2/CALM1/CALM2/FKBP1B/SRI	5
GO:2001234	BP	GO:2001234	negative regulation of apoptotic signaling pathway	11/291	224/18723	0.000792829361268366	0.00514137828216455	0.00311694477755426	ACVR1/BCL2/CD44/CTH/FYN/GCLM/GPX1/HGF/INS/LRRK2/SOD2	11
GO:0051216	BP	GO:0051216	cartilage development	10/291	190/18723	0.000803514447642682	0.00520278643859407	0.00315417328360413	ATP7A/BMP7/CD44/GHR/LOXL2/MBOAT2/PBXIP1/POR/SMPD3/TYMS	10
GO:0043303	BP	GO:0043303	mast cell degranulation	5/291	48/18723	0.000868552748563267	0.00561541656170813	0.00340432902720377	FGR/GATA2/KIT/LYN/STXBP1	5
GO:0010460	BP	GO:0010460	positive regulation of heart rate	4/291	28/18723	0.000872021646165126	0.00562086241805232	0.00340763056087038	AVPR1A/GCH1/RGS4/SLC1A1	4
GO:1903779	BP	GO:1903779	regulation of cardiac conduction	4/291	28/18723	0.000872021646165126	0.00562086241805232	0.00340763056087038	ACE2/SLC8A1/SLC8A2/SLC8A3	4
GO:0001707	BP	GO:0001707	mesoderm formation	6/291	72/18723	0.000885461949583992	0.00569035607240163	0.00344976087517708	ACVR1/BMP7/FGFR2/GJA1/ITGB1/TXNRD1	6
GO:1903036	BP	GO:1903036	positive regulation of response to wounding	6/291	72/18723	0.000885461949583992	0.00569035607240163	0.00344976087517708	ATP7A/DUOX2/FKBP1B/ITGB1/PRKCE/VTN	6
GO:0010717	BP	GO:0010717	regulation of epithelial to mesenchymal transition	7/291	99/18723	0.000896963816683735	0.00574701367575806	0.0034841093730309	ACVR1/BMP7/EPHA3/GATA3/IL6/ISL1/LOXL2	7
GO:0060291	BP	GO:0060291	long-term synaptic potentiation	7/291	99/18723	0.000896963816683735	0.00574701367575806	0.0034841093730309	INS/PRNP/SLC1A1/SLC24A2/SLC8A2/SLC8A3/SNCA	7
GO:0090316	BP	GO:0090316	positive regulation of intracellular protein transport	9/291	160/18723	0.000911740452808061	0.00583295835279298	0.00353621306926579	CD81/DMAP1/FBXW7/FYN/GAS6/ITGB2/OAZ2/PRKCD/PRNP	9
GO:0005513	BP	GO:0005513	detection of calcium ion	3/291	13/18723	0.000946814788578329	0.00595905063304007	0.00361265612652331	CALM1/CALM2/SYT1	3
GO:0009437	BP	GO:0009437	carnitine metabolic process	3/291	13/18723	0.000946814788578329	0.00595905063304007	0.00361265612652331	CPT1C/CPT2/POR	3
GO:0015801	BP	GO:0015801	aromatic amino acid transport	3/291	13/18723	0.000946814788578329	0.00595905063304007	0.00361265612652331	ACE2/SLC15A4/SLC16A10	3
GO:0035745	BP	GO:0035745	T-helper 2 cell cytokine production	3/291	13/18723	0.000946814788578329	0.00595905063304007	0.00361265612652331	CD81/GATA3/IL6	3
GO:0051956	BP	GO:0051956	negative regulation of amino acid transport	3/291	13/18723	0.000946814788578329	0.00595905063304007	0.00361265612652331	ABAT/RGS2/RGS4	3
GO:2000551	BP	GO:2000551	regulation of T-helper 2 cell cytokine production	3/291	13/18723	0.000946814788578329	0.00595905063304007	0.00361265612652331	CD81/GATA3/IL6	3
GO:0033157	BP	GO:0033157	regulation of intracellular protein transport	11/291	229/18723	0.000949574770644276	0.00595905063304007	0.00361265612652331	CD81/DMAP1/FBXW7/FYN/GAS6/ITGB2/LRRK2/OAZ2/PRKCD/PRNP/SLC1A1	11
GO:0045807	BP	GO:0045807	positive regulation of endocytosis	7/291	100/18723	0.000951898715934718	0.00595905063304007	0.00361265612652331	AXL/CLIP3/GATA2/LRRK2/PLCG2/SNCA/VTN	7
GO:0060079	BP	GO:0060079	excitatory postsynaptic potential	7/291	100/18723	0.000951898715934718	0.00595905063304007	0.00361265612652331	GLRB/LRRK2/RGS4/SLC8A2/SLC8A3/SNCA/STX1A	7
GO:0035773	BP	GO:0035773	insulin secretion involved in cellular response to glucose stimulus	6/291	73/18723	0.000952376709348851	0.00595905063304007	0.00361265612652331	EFNA5/FKBP1B/NR1H4/OSBP/PRKCE/SRI	6
GO:0043299	BP	GO:0043299	leukocyte degranulation	6/291	73/18723	0.000952376709348851	0.00595905063304007	0.00361265612652331	FGR/GATA2/ITGB2/KIT/LYN/STXBP1	6
GO:0050848	BP	GO:0050848	regulation of calcium-mediated signaling	6/291	73/18723	0.000952376709348851	0.00595905063304007	0.00361265612652331	CALM1/CALM2/LRRK2/PLCG2/PRNP/SLC8A2	6
GO:0051937	BP	GO:0051937	catecholamine transport	6/291	73/18723	0.000952376709348851	0.00595905063304007	0.00361265612652331	ABAT/SNCA/STX1A/SYT1/SYT11/SYT4	6
GO:0086003	BP	GO:0086003	cardiac muscle cell contraction	6/291	73/18723	0.000952376709348851	0.00595905063304007	0.00361265612652331	ATP1A2/CAV1/GJA1/GPD1L/NOS1AP/SRI	6
GO:1904427	BP	GO:1904427	positive regulation of calcium ion transmembrane transport	6/291	73/18723	0.000952376709348851	0.00595905063304007	0.00361265612652331	CALM1/CALM2/PLCG2/SNCA/SRI/THY1	6
GO:0002279	BP	GO:0002279	mast cell activation involved in immune response	5/291	49/18723	0.000955118863146142	0.00595905063304007	0.00361265612652331	FGR/GATA2/KIT/LYN/STXBP1	5
GO:1904894	BP	GO:1904894	positive regulation of receptor signaling pathway via STAT	5/291	49/18723	0.000955118863146142	0.00595905063304007	0.00361265612652331	GHR/IL23R/IL6/KIT/PRLR	5
GO:0002360	BP	GO:0002360	T cell lineage commitment	4/291	29/18723	0.000999283899799124	0.0062074529624677	0.00376324927508187	BCL2/IL23R/IL6/LOXL3	4
GO:0002862	BP	GO:0002862	negative regulation of inflammatory response to antigenic stimulus	4/291	29/18723	0.000999283899799124	0.0062074529624677	0.00376324927508187	FGR/FYN/GPX1/LYN	4
GO:0098868	BP	GO:0098868	bone growth	4/291	29/18723	0.000999283899799124	0.0062074529624677	0.00376324927508187	DDR2/FGFR2/POR/SMPD3	4
GO:0006476	BP	GO:0006476	protein deacetylation	7/291	101/18723	0.00100944886939193	0.00626150892898186	0.0037960205385982	HDAC5/HDAC9/LRRK2/NCAPG2/PER2/SIRT4/UCN	7
GO:0002437	BP	GO:0002437	inflammatory response to antigenic stimulus	6/291	74/18723	0.00102311392595898	0.00632793006228965	0.00383628814646926	CD81/FGR/FYN/GATA3/GPX1/LYN	6
GO:0048332	BP	GO:0048332	mesoderm morphogenesis	6/291	74/18723	0.00102311392595898	0.00632793006228965	0.00383628814646926	ACVR1/BMP7/FGFR2/GJA1/ITGB1/TXNRD1	6
GO:0071322	BP	GO:0071322	cellular response to carbohydrate stimulus	9/291	163/18723	0.00103961668034659	0.00642072062320837	0.00389254213876257	EFNA5/FKBP1B/GAS6/GCLM/NR1H4/OSBP/PRKCE/SOX4/SRI	9
GO:0002448	BP	GO:0002448	mast cell mediated immunity	5/291	50/18723	0.0010479360992707	0.00644420474838876	0.00390677931745654	FGR/GATA2/KIT/LYN/STXBP1	5
GO:0015872	BP	GO:0015872	dopamine transport	5/291	50/18723	0.0010479360992707	0.00644420474838876	0.00390677931745654	ABAT/SNCA/SYT1/SYT11/SYT4	5
GO:0045058	BP	GO:0045058	T cell selection	5/291	50/18723	0.0010479360992707	0.00644420474838876	0.00390677931745654	BCL2/GATA3/IL23R/IL6/LOXL3	5
GO:0010952	BP	GO:0010952	positive regulation of peptidase activity	10/291	197/18723	0.00105883184979317	0.0065018655912694	0.00394173602618767	ASPH/BAK1/CAV1/FYN/LYN/MAP3K5/S100A8/S100A9/SLC1A1/SNCA	10
GO:0035710	BP	GO:0035710	CD4-positive, alpha-beta T cell activation	7/291	102/18723	0.00106970065201687	0.00655919597511777	0.00397649239514641	ATP7A/CD81/GATA3/IL23R/IL6/LOXL3/TCIRG1	7
GO:0006094	BP	GO:0006094	gluconeogenesis	6/291	75/18723	0.00109781766357346	0.00671237085727774	0.00406935419655426	FBP1/INS/PC/PER2/SDS/SLC25A12	6
GO:0036465	BP	GO:0036465	synaptic vesicle recycling	6/291	75/18723	0.00109781766357346	0.00671237085727774	0.00406935419655426	CALM1/LRRK2/SNCA/STX1A/SYT1/SYT11	6
GO:0048167	BP	GO:0048167	regulation of synaptic plasticity	10/291	198/18723	0.00110019554239551	0.00671731372532491	0.00407235079511213	EGR2/INS/KIT/PRNP/SLC1A1/SLC24A2/SLC8A2/SLC8A3/SNCA/STXBP1	10
GO:0009072	BP	GO:0009072	aromatic amino acid family metabolic process	4/291	30/18723	0.00113905102536098	0.0069249124837287	0.00419820690417886	ATP7A/FAH/GSTZ1/QDPR	4
GO:0031365	BP	GO:0031365	N-terminal protein amino acid modification	4/291	30/18723	0.00113905102536098	0.0069249124837287	0.00419820690417886	METAP1D/NAA50/PPM1A/SOX4	4
GO:0043304	BP	GO:0043304	regulation of mast cell degranulation	4/291	30/18723	0.00113905102536098	0.0069249124837287	0.00419820690417886	FGR/GATA2/LYN/STXBP1	4
GO:0031100	BP	GO:0031100	animal organ regeneration	6/291	76/18723	0.00117663412419437	0.0070518557140806	0.00427516584732137	AXL/BAK1/GAS6/HGF/IL6/TYMS	6
GO:0140029	BP	GO:0140029	exocytic process	6/291	76/18723	0.00117663412419437	0.0070518557140806	0.00427516584732137	LYN/RAB3D/SNCA/STX1A/STXBP1/SYT1	6
GO:0030307	BP	GO:0030307	positive regulation of cell growth	9/291	166/18723	0.00118165431931643	0.0070518557140806	0.00427516584732137	AVPR1A/BCL2/INS/RPS6KA1/S100A8/S100A9/SYT1/SYT4/UCN	9
GO:0099003	BP	GO:0099003	vesicle-mediated transport in synapse	10/291	200/18723	0.00118689116343946	0.0070518557140806	0.00427516584732137	CALM1/DDC/LRRK2/PREPL/SLC4A8/SNCA/STX1A/STXBP1/SYT1/SYT11	10
GO:0002705	BP	GO:0002705	positive regulation of leukocyte mediated immunity	8/291	134/18723	0.00118988121449501	0.0070518557140806	0.00427516584732137	CD81/GATA3/IL23R/IL6/ITGB2/KIT/PLCG2/TFRC	8
GO:0061041	BP	GO:0061041	regulation of wound healing	8/291	134/18723	0.00118988121449501	0.0070518557140806	0.00427516584732137	ABAT/CAV1/DUOX2/GJA1/ITGB1/PRKCD/PRKCE/VTN	8
GO:0015812	BP	GO:0015812	gamma-aminobutyric acid transport	3/291	14/18723	0.00119123637413091	0.0070518557140806	0.00427516584732137	ABAT/SLC6A6/SLC9A3R1	3
GO:0018158	BP	GO:0018158	protein oxidation	3/291	14/18723	0.00119123637413091	0.0070518557140806	0.00427516584732137	GPX1/LOXL2/LOXL3	3
GO:0033008	BP	GO:0033008	positive regulation of mast cell activation involved in immune response	3/291	14/18723	0.00119123637413091	0.0070518557140806	0.00427516584732137	FGR/GATA2/STXBP1	3
GO:0033604	BP	GO:0033604	negative regulation of catecholamine secretion	3/291	14/18723	0.00119123637413091	0.0070518557140806	0.00427516584732137	ABAT/SYT11/SYT4	3
GO:0035641	BP	GO:0035641	locomotory exploration behavior	3/291	14/18723	0.00119123637413091	0.0070518557140806	0.00427516584732137	ATP1A2/LRRK2/PRKCE	3
GO:0043306	BP	GO:0043306	positive regulation of mast cell degranulation	3/291	14/18723	0.00119123637413091	0.0070518557140806	0.00427516584732137	FGR/GATA2/STXBP1	3
GO:0043650	BP	GO:0043650	dicarboxylic acid biosynthetic process	3/291	14/18723	0.00119123637413091	0.0070518557140806	0.00427516584732137	GLS2/GLUD1/SLC25A12	3
GO:0045989	BP	GO:0045989	positive regulation of striated muscle contraction	3/291	14/18723	0.00119123637413091	0.0070518557140806	0.00427516584732137	ACE2/RGS2/UCN	3
GO:0051589	BP	GO:0051589	negative regulation of neurotransmitter transport	3/291	14/18723	0.00119123637413091	0.0070518557140806	0.00427516584732137	SNCA/SYT11/SYT4	3
GO:0072350	BP	GO:0072350	tricarboxylic acid metabolic process	3/291	14/18723	0.00119123637413091	0.0070518557140806	0.00427516584732137	GLUD1/IDH1/SIRT4	3
GO:0072540	BP	GO:0072540	T-helper 17 cell lineage commitment	3/291	14/18723	0.00119123637413091	0.0070518557140806	0.00427516584732137	IL23R/IL6/LOXL3	3
GO:1901722	BP	GO:1901722	regulation of cell proliferation involved in kidney development	3/291	14/18723	0.00119123637413091	0.0070518557140806	0.00427516584732137	BMP7/GATA3/PDGFD	3
GO:1905065	BP	GO:1905065	positive regulation of vascular associated smooth muscle cell differentiation	3/291	14/18723	0.00119123637413091	0.0070518557140806	0.00427516584732137	CTH/KIT/SOD2	3
GO:0019221	BP	GO:0019221	cytokine-mediated signaling pathway	17/291	472/18723	0.00120803286533758	0.00714140975641551	0.0043294577101732	AXL/CAV1/CD24/CD44/DUOX2/GAS6/GHR/IL23R/IL6/KIT/PRLR/PTPRJ/RPS6KA5/SLC1A1/STK39/TNFRSF1A/TTLL12	17
GO:0048762	BP	GO:0048762	mesenchymal cell differentiation	11/291	236/18723	0.00121133991379648	0.00715108252558477	0.00433532179674531	ACVR1/BCL2/BMP7/EPHA3/FGFR2/GATA3/HGF/IL6/ISL1/LOXL2/LOXL3	11
GO:0051656	BP	GO:0051656	establishment of organelle localization	15/291	390/18723	0.00122086628520824	0.00719739352712293	0.0043633976990551	FGR/GATA2/GJA1/ITGB1/KIT/LRRK2/LYN/MARK1/SLC9A3R1/SNCA/STXBP1/SYT11/SYT4/TCIRG1/TESK1	15
GO:0010718	BP	GO:0010718	positive regulation of epithelial to mesenchymal transition	5/291	52/18723	0.00125342582725968	0.00734885279544029	0.00445521941484514	ACVR1/BMP7/IL6/ISL1/LOXL2	5
GO:0021545	BP	GO:0021545	cranial nerve development	5/291	52/18723	0.00125342582725968	0.00734885279544029	0.00445521941484514	EGR2/ISL1/NTRK1/SLC1A3/TCIRG1	5
GO:0043277	BP	GO:0043277	apoptotic cell clearance	5/291	52/18723	0.00125342582725968	0.00734885279544029	0.00445521941484514	AXL/GAS6/MERTK/SCARB1/TYRO3	5
GO:1903426	BP	GO:1903426	regulation of reactive oxygen species biosynthetic process	5/291	52/18723	0.00125342582725968	0.00734885279544029	0.00445521941484514	FYN/INS/PLCG2/SNCA/SOD2	5
GO:0140056	BP	GO:0140056	organelle localization by membrane tethering	6/291	77/18723	0.0012597115792349	0.00737560268006209	0.00447143645016061	AHCYL1/CALM1/RAB3D/STX1A/STXBP1/SYT1	6
GO:0099173	BP	GO:0099173	postsynapse organization	9/291	168/18723	0.00128476785943586	0.00751203065353208	0.00455414548965976	DLG3/FYN/GLRB/INS/LRP4/LRRK2/NOS1AP/PRNP/SRCIN1	9
GO:0030212	BP	GO:0030212	hyaluronan metabolic process	4/291	31/18723	0.00129196350674686	0.00752327048826744	0.00456095960491373	ABCC5/CD44/HGF/SMPD3	4
GO:0033006	BP	GO:0033006	regulation of mast cell activation involved in immune response	4/291	31/18723	0.00129196350674686	0.00752327048826744	0.00456095960491373	FGR/GATA2/LYN/STXBP1	4
GO:0070633	BP	GO:0070633	transepithelial transport	4/291	31/18723	0.00129196350674686	0.00752327048826744	0.00456095960491373	AHCYL1/SLC1A1/SLC1A2/SLC1A3	4
GO:1900180	BP	GO:1900180	regulation of protein localization to nucleus	8/291	136/18723	0.00130868257696763	0.00761027368127915	0.00461370502320539	DCLK1/DMAP1/FYN/INS/LATS2/PRKCD/TESK1/TFRC	8
GO:0002683	BP	GO:0002683	negative regulation of immune system process	16/291	434/18723	0.00131651233004286	0.00764541760187712	0.00463501091702585	AXL/FBXW7/FGR/FYN/GATA2/GPX1/INS/LOXL3/LYN/MERTK/PRNP/PTPRJ/SYT11/THY1/TTLL12/TYRO3	16
GO:0007548	BP	GO:0007548	sex differentiation	12/291	276/18723	0.0013384916664145	0.00774737158085239	0.00469682020334509	AXL/BAK1/BCL2/GATA3/IDH1/KIT/MERTK/MGST1/NTRK1/RETN/SOD1/TYRO3	12
GO:0031214	BP	GO:0031214	biomineral tissue development	9/291	169/18723	0.00133897996443078	0.00774737158085239	0.00469682020334509	ACVR1/BMP7/DDR2/FGFR2/FGR/GAS6/SLC8A1/SMPD3/TCIRG1	9
GO:0042116	BP	GO:0042116	macrophage activation	7/291	106/18723	0.00133949882472682	0.00774737158085239	0.00469682020334509	IL6/ITGB2/LRRK2/PLCG2/PRKCE/SNCA/SYT11	7
GO:0019319	BP	GO:0019319	hexose biosynthetic process	6/291	78/18723	0.00134720029941315	0.00778139984006517	0.00471744973088063	FBP1/INS/PC/PER2/SDS/SLC25A12	6
GO:0007566	BP	GO:0007566	embryo implantation	5/291	53/18723	0.0013666566023839	0.00788314050970769	0.00477912969907267	GJA1/PRLR/RPL29/SOD1/STC2	5
GO:0060078	BP	GO:0060078	regulation of postsynaptic membrane potential	8/291	137/18723	0.00137152165176586	0.00790055540990293	0.00478968742877785	ABAT/GLRB/LRRK2/RGS4/SLC8A2/SLC8A3/SNCA/STX1A	8
GO:1901888	BP	GO:1901888	regulation of cell junction assembly	10/291	204/18723	0.00137704046600213	0.00792168440119505	0.00480249681479238	ACE/ACE2/CAV1/EFNA5/EPHA3/GJA1/NTRK1/PTPRJ/SNCA/THY1	10
GO:0008637	BP	GO:0008637	apoptotic mitochondrial changes	7/291	107/18723	0.00141460132139691	0.00812683712158223	0.00492687002083133	BAK1/BCL2/GCLM/GPX1/HGF/SOD2/TMEM102	7
GO:0006813	BP	GO:0006813	potassium ion transport	11/291	241/18723	0.00143254354121951	0.00821888251530764	0.00498267225780456	ATP1A2/CAV1/ITGB1/NOS1AP/PRNP/RGS4/SLC12A5/SLC1A3/SLC24A2/SLC9A9/STK39	11
GO:0019058	BP	GO:0019058	viral life cycle	13/291	317/18723	0.00144859110167314	0.00828971381647234	0.0050256135163808	ACE2/AXL/BCL2/CAV1/CD81/GAS6/ITGB1/PC/RPSA/SCARB1/TFRC/TYRO3/ZBED1	13
GO:0110148	BP	GO:0110148	biomineralization	9/291	171/18723	0.00145293548676971	0.00828971381647234	0.0050256135163808	ACVR1/BMP7/DDR2/FGFR2/FGR/GAS6/SLC8A1/SMPD3/TCIRG1	9
GO:0010039	BP	GO:0010039	response to iron ion	4/291	32/18723	0.00145866007062659	0.00828971381647234	0.0050256135163808	ABAT/ATP7A/BCL2/SNCA	4
GO:1902105	BP	GO:1902105	regulation of leukocyte differentiation	12/291	279/18723	0.00146668349436666	0.00828971381647234	0.0050256135163808	AXL/CAMK4/FBXW7/GAS6/GATA2/GATA3/IL23R/LOXL3/LYN/PRKCA/SOD1/SOX4	12
GO:0006089	BP	GO:0006089	lactate metabolic process	3/291	15/18723	0.0014720052571306	0.00828971381647234	0.0050256135163808	LDHA/PER2/SLC25A12	3
GO:0014048	BP	GO:0014048	regulation of glutamate secretion	3/291	15/18723	0.0014720052571306	0.00828971381647234	0.0050256135163808	AVPR1A/SNCA/STXBP1	3
GO:0035493	BP	GO:0035493	SNARE complex assembly	3/291	15/18723	0.0014720052571306	0.00828971381647234	0.0050256135163808	SNCA/STX1A/STXBP1	3
GO:0036376	BP	GO:0036376	sodium ion export across plasma membrane	3/291	15/18723	0.0014720052571306	0.00828971381647234	0.0050256135163808	ATP1A2/SLC4A4/SLC8A1	3
GO:0042559	BP	GO:0042559	pteridine-containing compound biosynthetic process	3/291	15/18723	0.0014720052571306	0.00828971381647234	0.0050256135163808	GCH1/PTS/QDPR	3
GO:0042976	BP	GO:0042976	activation of Janus kinase activity	3/291	15/18723	0.0014720052571306	0.00828971381647234	0.0050256135163808	GHR/IL23R/PRLR	3
GO:0051775	BP	GO:0051775	response to redox state	3/291	15/18723	0.0014720052571306	0.00828971381647234	0.0050256135163808	FKBP1B/GLRX2/SMPD3	3
GO:0060413	BP	GO:0060413	atrial septum morphogenesis	3/291	15/18723	0.0014720052571306	0.00828971381647234	0.0050256135163808	ACVR1/ISL1/SOX4	3
GO:1901841	BP	GO:1901841	regulation of high voltage-gated calcium channel activity	3/291	15/18723	0.0014720052571306	0.00828971381647234	0.0050256135163808	CALM1/NOS1AP/SRI	3
GO:1990822	BP	GO:1990822	basic amino acid transmembrane transport	3/291	15/18723	0.0014720052571306	0.00828971381647234	0.0050256135163808	SLC15A4/SLC47A1/SLC7A7	3
GO:2000300	BP	GO:2000300	regulation of synaptic vesicle exocytosis	5/291	54/18723	0.0014872545628835	0.00836458545222259	0.00507100421537842	CALM1/LRRK2/PREPL/SLC4A8/SYT1	5
GO:0002443	BP	GO:0002443	leukocyte mediated immunity	16/291	440/18723	0.00151537355035734	0.00851154697576041	0.00516009918722317	ACE/CD81/FGR/GATA2/GATA3/IL23R/IL6/ITGB2/KIT/LYN/PLCG2/PRKCD/SLC15A4/STXBP1/TCIRG1/TFRC	16
GO:0071229	BP	GO:0071229	cellular response to acid chemical	6/291	80/18723	0.00153602218301065	0.00861621879853945	0.00522355615799305	ATP7A/AVPR1A/FYN/GCLM/PDGFD/SESN3	6
GO:1903533	BP	GO:1903533	regulation of protein targeting	6/291	81/18723	0.00163766523196239	0.00917417549635188	0.00556181569072981	FBXW7/FYN/ITGB2/LRRK2/PRNP/SLC1A1	6
GO:0070570	BP	GO:0070570	regulation of neuron projection regeneration	4/291	33/18723	0.00163977669502551	0.00917417549635188	0.00556181569072981	FKBP1B/HGF/INPP5F/THY1	4
GO:0048284	BP	GO:0048284	organelle fusion	8/291	141/18723	0.00164726842603714	0.00920405856845815	0.00557993221132547	BAK1/SNCA/STX1A/STXBP1/SYT1/SYT11/SYT4/TFRC	8
GO:0051251	BP	GO:0051251	positive regulation of lymphocyte activation	14/291	362/18723	0.00167324603519012	0.00933701829284709	0.00566053863548158	AXL/BCL2/CAV1/CD24/CD81/FYN/GAS6/GATA3/IL23R/IL6/LYN/SOX4/TFRC/THY1	14
GO:0050954	BP	GO:0050954	sensory perception of mechanical stimulus	9/291	175/18723	0.00170424447800595	0.00949761245555397	0.00575789835291209	FYN/GPX1/KIT/NTRK1/SLC1A3/SLC9A3R1/SOD1/SPTBN4/UCN	9
GO:0050866	BP	GO:0050866	negative regulation of cell activation	10/291	210/18723	0.00170812108410129	0.00950683776326856	0.00576349116735293	ABAT/AXL/FGR/LOXL3/LYN/MERTK/PRKCD/PRNP/SYT11/TYRO3	10
GO:0051098	BP	GO:0051098	regulation of binding	14/291	363/18723	0.00171663103449246	0.00954179328263342	0.00578468284350501	ACE/CALM1/CALM2/CAV1/FBXW7/GATA3/HDAC5/ISL1/LRRK2/PBXIP1/PER2/PRKCD/SRI/VTN	14
GO:0050729	BP	GO:0050729	positive regulation of inflammatory response	8/291	142/18723	0.00172262557978801	0.00956269452852487	0.00579735415957053	CD81/IL6/LRRK2/PLCG2/S100A8/S100A9/SNCA/TNFRSF1A	8
GO:0016575	BP	GO:0016575	histone deacetylation	6/291	82/18723	0.0017443391667518	0.00965817805135536	0.00585524075174397	HDAC5/HDAC9/LRRK2/NCAPG2/PER2/UCN	6
GO:0046364	BP	GO:0046364	monosaccharide biosynthetic process	6/291	82/18723	0.0017443391667518	0.00965817805135536	0.00585524075174397	FBP1/INS/PC/PER2/SDS/SLC25A12	6
GO:0002886	BP	GO:0002886	regulation of myeloid leukocyte mediated immunity	5/291	56/18723	0.00175169546979805	0.00967387949772344	0.00586475970533406	FGR/GATA2/ITGB2/LYN/STXBP1	5
GO:0048008	BP	GO:0048008	platelet-derived growth factor receptor signaling pathway	5/291	56/18723	0.00175169546979805	0.00967387949772344	0.00586475970533406	PDGFD/PTPRJ/SLC9A3R1/SMPD3/SNCA	5
GO:0010634	BP	GO:0010634	positive regulation of epithelial cell migration	9/291	176/18723	0.00177221821703419	0.00977460563003393	0.00592582461338751	AKT3/GATA2/GATA3/HDAC9/PLCG2/PRKCA/PRKCE/SCARB1/TDGF1	9
GO:0002830	BP	GO:0002830	positive regulation of type 2 immune response	3/291	16/18723	0.00179098209292614	0.00980230608404587	0.00594261792847345	CD81/GATA3/IL6	3
GO:0006555	BP	GO:0006555	methionine metabolic process	3/291	16/18723	0.00179098209292614	0.00980230608404587	0.00594261792847345	ADI1/BHMT2/MAT1A	3
GO:0009074	BP	GO:0009074	aromatic amino acid family catabolic process	3/291	16/18723	0.00179098209292614	0.00980230608404587	0.00594261792847345	FAH/GSTZ1/QDPR	3
GO:0034116	BP	GO:0034116	positive regulation of heterotypic cell-cell adhesion	3/291	16/18723	0.00179098209292614	0.00980230608404587	0.00594261792847345	BMP7/CD44/THY1	3
GO:0051238	BP	GO:0051238	sequestering of metal ion	3/291	16/18723	0.00179098209292614	0.00980230608404587	0.00594261792847345	S100A8/S100A9/SRI	3
GO:1905153	BP	GO:1905153	regulation of membrane invagination	3/291	16/18723	0.00179098209292614	0.00980230608404587	0.00594261792847345	GATA2/PLCG2/SYT11	3
GO:0062013	BP	GO:0062013	positive regulation of small molecule metabolic process	8/291	143/18723	0.0018006828937329	0.00984281326331649	0.00596717528137608	AVPR1A/INS/NR1H4/POR/PRKCE/SLC25A12/SLC4A4/SNCA	8
GO:0014072	BP	GO:0014072	response to isoquinoline alkaloid	4/291	34/18723	0.00183594567109263	0.00998131795561571	0.00605114332528105	GHR/PRKCE/RGS4/SLC1A1	4
GO:0043278	BP	GO:0043278	response to morphine	4/291	34/18723	0.00183594567109263	0.00998131795561571	0.00605114332528105	GHR/PRKCE/RGS4/SLC1A1	4
GO:0055094	BP	GO:0055094	response to lipoprotein particle	4/291	34/18723	0.00183594567109263	0.00998131795561571	0.00605114332528105	CD81/ITGB1/ITGB2/SMPD3	4
GO:0032609	BP	GO:0032609	interferon-gamma production	7/291	112/18723	0.00184075635401309	0.00998131795561571	0.00605114332528105	AXL/GAS6/GATA3/IL23R/ISL1/NR1H4/PRNP	7
GO:0032649	BP	GO:0032649	regulation of interferon-gamma production	7/291	112/18723	0.00184075635401309	0.00998131795561571	0.00605114332528105	AXL/GAS6/GATA3/IL23R/ISL1/NR1H4/PRNP	7
GO:0035601	BP	GO:0035601	protein deacylation	7/291	112/18723	0.00184075635401309	0.00998131795561571	0.00605114332528105	HDAC5/HDAC9/LRRK2/NCAPG2/PER2/SIRT4/UCN	7
GO:0071453	BP	GO:0071453	cellular response to oxygen levels	9/291	177/18723	0.00184234607124683	0.00998131795561571	0.00605114332528105	ATP7A/BCL2/BMP7/CAV1/PRKCE/SIRT4/SLC8A1/SLC8A3/STC2	9
GO:0031623	BP	GO:0031623	receptor internalization	7/291	113/18723	0.00193680035997167	0.0104797794446002	0.00635333407057045	CAV1/CD81/ITGB1/ITGB2/PLCG2/SNCA/TFRC	7
GO:0015844	BP	GO:0015844	monoamine transport	6/291	84/18723	0.00197341789845759	0.0106509818479174	0.00645712500125831	ABAT/SNCA/STX1A/SYT1/SYT11/SYT4	6
GO:1900542	BP	GO:1900542	regulation of purine nucleotide metabolic process	6/291	84/18723	0.00197341789845759	0.0106509818479174	0.00645712500125831	FBP1/INS/PDK4/SLC25A12/SLC4A4/SNCA	6
GO:0010950	BP	GO:0010950	positive regulation of endopeptidase activity	9/291	179/18723	0.00198925966027992	0.0107229613929446	0.00650076237914622	ASPH/BAK1/FYN/LYN/MAP3K5/S100A8/S100A9/SLC1A1/SNCA	9
GO:0031669	BP	GO:0031669	cellular response to nutrient levels	10/291	215/18723	0.00203084496502342	0.0109333540255349	0.00662831226584937	BCL2/DAPL1/GAS6/LRRK2/MAP3K5/NR1H4/PDK4/SESN3/SLC38A2/TXN2	10
GO:0002244	BP	GO:0002244	hematopoietic progenitor cell differentiation	7/291	114/18723	0.00203668213251445	0.010938889239539	0.00663166797232261	ACE/BCL2/GATA3/KIT/SLC8A3/SMPD3/SOX4	7
GO:0061448	BP	GO:0061448	connective tissue development	11/291	252/18723	0.00203698474857771	0.010938889239539	0.00663166797232261	ATP7A/BMP7/CD44/GHR/LOXL2/MBOAT2/PBXIP1/PDGFD/POR/SMPD3/TYMS	11
GO:0032814	BP	GO:0032814	regulation of natural killer cell activation	4/291	35/18723	0.00204779471618897	0.0109487542978032	0.00663764863356736	AXL/FGR/GAS6/IL23R	4
GO:0035633	BP	GO:0035633	maintenance of blood-brain barrier	4/291	35/18723	0.00204779471618897	0.0109487542978032	0.00663764863356736	GJA1/IL6/ITGB1/SLC1A1	4
GO:0045454	BP	GO:0045454	cell redox homeostasis	4/291	35/18723	0.00204779471618897	0.0109487542978032	0.00663764863356736	GLRX2/GPX1/TXN2/TXNRD1	4
GO:2000649	BP	GO:2000649	regulation of sodium ion transmembrane transporter activity	5/291	58/18723	0.00204905425059354	0.0109487542978032	0.00663764863356736	ATP1A2/GPD1L/PRKCE/SLC9A3R1/STK39	5
GO:0002429	BP	GO:0002429	immune response-activating cell surface receptor signaling pathway	12/291	291/18723	0.0020851150104616	0.0110998659760891	0.00672925962396943	BCL2/CD81/FGR/FYN/GATA3/LYN/PLCG2/PRKCD/PRKCE/PRNP/PTPRJ/THY1	12
GO:0002757	BP	GO:0002757	immune response-activating signal transduction	12/291	291/18723	0.0020851150104616	0.0110998659760891	0.00672925962396943	BCL2/CD81/FGR/FYN/GATA3/LYN/PLCG2/PRKCD/PRKCE/PRNP/PTPRJ/THY1	12
GO:0032943	BP	GO:0032943	mononuclear cell proliferation	12/291	291/18723	0.0020851150104616	0.0110998659760891	0.00672925962396943	ACE/BCL2/CD24/CD81/FKBP1B/FYN/IL23R/IL6/LYN/PRKCD/PRNP/TFRC	12
GO:0030278	BP	GO:0030278	regulation of ossification	7/291	115/18723	0.00214050386798021	0.0112352078166143	0.00681131019870984	ACVR1/BCL2/BMP7/DDR2/EGR2/LRP4/SLC8A1	7
GO:0032640	BP	GO:0032640	tumor necrosis factor production	9/291	181/18723	0.00214538182613465	0.0112352078166143	0.00681131019870984	AXL/GAS6/IL6/ISL1/LRRK2/NR1H4/PLCG2/PTPRJ/SYT11	9
GO:0032680	BP	GO:0032680	regulation of tumor necrosis factor production	9/291	181/18723	0.00214538182613465	0.0112352078166143	0.00681131019870984	AXL/GAS6/IL6/ISL1/LRRK2/NR1H4/PLCG2/PTPRJ/SYT11	9
GO:0000097	BP	GO:0000097	sulfur amino acid biosynthetic process	3/291	17/18723	0.00214991476677736	0.0112352078166143	0.00681131019870984	ADI1/BHMT2/CTH	3
GO:0001780	BP	GO:0001780	neutrophil homeostasis	3/291	17/18723	0.00214991476677736	0.0112352078166143	0.00681131019870984	AXL/IL6/MERTK	3
GO:0007625	BP	GO:0007625	grooming behavior	3/291	17/18723	0.00214991476677736	0.0112352078166143	0.00681131019870984	AVPR1A/DDO/SLC1A1	3
GO:0009084	BP	GO:0009084	glutamine family amino acid biosynthetic process	3/291	17/18723	0.00214991476677736	0.0112352078166143	0.00681131019870984	GLS2/GLUD1/SLC25A12	3
GO:0034349	BP	GO:0034349	glial cell apoptotic process	3/291	17/18723	0.00214991476677736	0.0112352078166143	0.00681131019870984	GAS6/PRKCA/PRKCD	3
GO:0035729	BP	GO:0035729	cellular response to hepatocyte growth factor stimulus	3/291	17/18723	0.00214991476677736	0.0112352078166143	0.00681131019870984	GCLM/HGF/TDGF1	3
GO:0042053	BP	GO:0042053	regulation of dopamine metabolic process	3/291	17/18723	0.00214991476677736	0.0112352078166143	0.00681131019870984	ABAT/ITGB2/SNCA	3
GO:0042069	BP	GO:0042069	regulation of catecholamine metabolic process	3/291	17/18723	0.00214991476677736	0.0112352078166143	0.00681131019870984	ABAT/ITGB2/SNCA	3
GO:0048521	BP	GO:0048521	negative regulation of behavior	3/291	17/18723	0.00214991476677736	0.0112352078166143	0.00681131019870984	INS/RETN/UCN	3
GO:0055119	BP	GO:0055119	relaxation of cardiac muscle	3/291	17/18723	0.00214991476677736	0.0112352078166143	0.00681131019870984	ATP1A2/RGS2/SLC8A1	3
GO:0070293	BP	GO:0070293	renal absorption	3/291	17/18723	0.00214991476677736	0.0112352078166143	0.00681131019870984	GAS6/SGK1/SLC9A3R1	3
GO:0097067	BP	GO:0097067	cellular response to thyroid hormone stimulus	3/291	17/18723	0.00214991476677736	0.0112352078166143	0.00681131019870984	BRD8/GCLM/KIT	3
GO:0009314	BP	GO:0009314	response to radiation	16/291	456/18723	0.00217296103837254	0.0113417966393103	0.00687592934478602	ATP1A2/BAK1/BCL2/CHEK2/GATA3/GPX1/ITGB1/KIT/NOX4/NTRK1/PER2/PRKCD/SLC1A2/SLC1A3/SLC24A2/SOD2	16
GO:0001558	BP	GO:0001558	regulation of cell growth	15/291	414/18723	0.00218318442139478	0.0113812781042261	0.00689986486151437	AVPR1A/BCL2/FBP1/GJA1/INS/PTPRJ/RGS2/RGS4/RPS6KA1/S100A8/S100A9/SGK1/SYT1/SYT4/UCN	15
GO:0001836	BP	GO:0001836	release of cytochrome c from mitochondria	5/291	59/18723	0.00221080532460209	0.0114972621984167	0.00697017986205047	BAK1/BCL2/GPX1/HGF/SOD2	5
GO:2001258	BP	GO:2001258	negative regulation of cation channel activity	5/291	59/18723	0.00221080532460209	0.0114972621984167	0.00697017986205047	CALM1/CALM2/CAV1/FKBP1B/SRI	5
GO:0006140	BP	GO:0006140	regulation of nucleotide metabolic process	6/291	86/18723	0.00222454980148423	0.0115406947277	0.00699651069940495	FBP1/INS/PDK4/SLC25A12/SLC4A4/SNCA	6
GO:0022406	BP	GO:0022406	membrane docking	6/291	86/18723	0.00222454980148423	0.0115406947277	0.00699651069940495	AHCYL1/CALM1/RAB3D/STX1A/STXBP1/SYT1	6
GO:0051384	BP	GO:0051384	response to glucocorticoid	8/291	148/18723	0.00223385687398061	0.0115609521410363	0.00700879169396323	AVPR1A/BCL2/CALM1/GHR/IL6/ISL1/TYMS/UCN	8
GO:2001056	BP	GO:2001056	positive regulation of cysteine-type endopeptidase activity	8/291	148/18723	0.00223385687398061	0.0115609521410363	0.00700879169396323	ASPH/BAK1/FYN/MAP3K5/S100A8/S100A9/SLC1A1/SNCA	8
GO:0098732	BP	GO:0098732	macromolecule deacylation	7/291	116/18723	0.00224836878465686	0.0116220028965354	0.0070458035267978	HDAC5/HDAC9/LRRK2/NCAPG2/PER2/SIRT4/UCN	7
GO:0010762	BP	GO:0010762	regulation of fibroblast migration	4/291	36/18723	0.0022759461364831	0.0117220811842932	0.00710647568108283	DDR2/ITGB1/PRKCE/SLC8A1	4
GO:0071402	BP	GO:0071402	cellular response to lipoprotein particle stimulus	4/291	36/18723	0.0022759461364831	0.0117220811842932	0.00710647568108283	CD81/ITGB1/ITGB2/SMPD3	4
GO:0090313	BP	GO:0090313	regulation of protein targeting to membrane	4/291	36/18723	0.0022759461364831	0.0117220811842932	0.00710647568108283	FYN/ITGB2/PRNP/SLC1A1	4
GO:0097191	BP	GO:0097191	extrinsic apoptotic signaling pathway	10/291	219/18723	0.00232298453477218	0.0119499685202223	0.0072446316779016	ACVR1/BAK1/BCL2/CAV1/FYN/GCLM/GPX1/HGF/TNFRSF1A/ZDHHC3	10
GO:1900182	BP	GO:1900182	positive regulation of protein localization to nucleus	6/291	87/18723	0.00235879541146593	0.0120987198448529	0.00733481171115654	DMAP1/FYN/INS/PRKCD/TESK1/TFRC	6
GO:1903578	BP	GO:1903578	regulation of ATP metabolic process	6/291	87/18723	0.00235879541146593	0.0120987198448529	0.00733481171115654	ATP7A/FBP1/INS/SLC25A12/SLC4A4/SNCA	6
GO:0014902	BP	GO:0014902	myotube differentiation	7/291	117/18723	0.00236038109122715	0.0120987198448529	0.00733481171115654	AVPR1A/BCL2/CD81/DMPK/GPX1/HDAC5/HDAC9	7
GO:0030217	BP	GO:0030217	T cell differentiation	11/291	257/18723	0.00237311476338481	0.0121494392192428	0.00736556017595513	ATP7A/BCL2/CAMK4/GATA3/IL23R/IL6/KIT/LOXL3/SOD1/SOX4/TCIRG1	11
GO:0031663	BP	GO:0031663	lipopolysaccharide-mediated signaling pathway	5/291	60/18723	0.002381661238807	0.0121786261673763	0.00738325467353236	LYN/PLCG2/PRKCA/PRKCE/SCARB1	5
GO:0051101	BP	GO:0051101	regulation of DNA binding	7/291	118/18723	0.00247664595457877	0.0126492180019059	0.00766854952648748	CALM1/CALM2/FBXW7/GATA3/ISL1/PER2/SRI	7
GO:0002040	BP	GO:0002040	sprouting angiogenesis	9/291	185/18723	0.00248688141748849	0.0126863557411808	0.0076910641667513	AKT3/EPHB4/FBXW7/GATA2/HDAC5/HDAC9/ITGB1/LOXL2/TDGF1	9
GO:0030101	BP	GO:0030101	natural killer cell activation	6/291	88/18723	0.0024990485298883	0.0127076744244699	0.00770398855295581	AXL/FGR/GAS6/IL23R/MERTK/TYRO3	6
GO:0031646	BP	GO:0031646	positive regulation of nervous system process	4/291	37/18723	0.00252101603729379	0.0127076744244699	0.00770398855295581	ABAT/EGR2/HGF/SLC25A12	4
GO:0043368	BP	GO:0043368	positive T cell selection	4/291	37/18723	0.00252101603729379	0.0127076744244699	0.00770398855295581	BCL2/IL23R/IL6/LOXL3	4
GO:0090218	BP	GO:0090218	positive regulation of lipid kinase activity	4/291	37/18723	0.00252101603729379	0.0127076744244699	0.00770398855295581	CD81/FGR/KIT/LYN	4
GO:0030902	BP	GO:0030902	hindbrain development	8/291	151/18723	0.00253059169573667	0.0127076744244699	0.00770398855295581	ABAT/ATP7A/BCL2/BMP7/CNTN1/EGR2/GATA2/ITGB1	8
GO:0071456	BP	GO:0071456	cellular response to hypoxia	8/291	151/18723	0.00253059169573667	0.0127076744244699	0.00770398855295581	ATP7A/BCL2/BMP7/PRKCE/SIRT4/SLC8A1/SLC8A3/STC2	8
GO:1904064	BP	GO:1904064	positive regulation of cation transmembrane transport	8/291	151/18723	0.00253059169573667	0.0127076744244699	0.00770398855295581	ACE2/CALM1/CALM2/NOS1AP/PLCG2/SNCA/SRI/THY1	8
GO:0031647	BP	GO:0031647	regulation of protein stability	12/291	298/18723	0.00253508188147377	0.0127076744244699	0.00770398855295581	BCL2/CD81/CHEK2/CREBL2/FBXW7/LRRK2/NLK/PRKCD/PRNP/SNCA/SOX4/STXBP1	12
GO:0051346	BP	GO:0051346	negative regulation of hydrolase activity	14/291	379/18723	0.00254846245308514	0.0127076744244699	0.00770398855295581	CD44/FKBP1B/GAS6/GPX1/HDAC9/HGF/LRRK2/POR/PRNP/RGS2/RPS6KA1/SNCA/SPOCK3/VTN	14
GO:0002223	BP	GO:0002223	stimulatory C-type lectin receptor signaling pathway	3/291	18/18723	0.00255044213332235	0.0127076744244699	0.00770398855295581	FYN/LYN/PLCG2	3
GO:0002295	BP	GO:0002295	T-helper cell lineage commitment	3/291	18/18723	0.00255044213332235	0.0127076744244699	0.00770398855295581	IL23R/IL6/LOXL3	3
GO:0002544	BP	GO:0002544	chronic inflammatory response	3/291	18/18723	0.00255044213332235	0.0127076744244699	0.00770398855295581	GJA1/S100A8/S100A9	3
GO:0006085	BP	GO:0006085	acetyl-CoA biosynthetic process	3/291	18/18723	0.00255044213332235	0.0127076744244699	0.00770398855295581	DLAT/PDK4/PPCS	3
GO:0031643	BP	GO:0031643	positive regulation of myelination	3/291	18/18723	0.00255044213332235	0.0127076744244699	0.00770398855295581	EGR2/HGF/SLC25A12	3
GO:0035743	BP	GO:0035743	CD4-positive, alpha-beta T cell cytokine production	3/291	18/18723	0.00255044213332235	0.0127076744244699	0.00770398855295581	CD81/GATA3/IL6	3
GO:0060192	BP	GO:0060192	negative regulation of lipase activity	3/291	18/18723	0.00255044213332235	0.0127076744244699	0.00770398855295581	HDAC9/POR/RGS2	3
GO:0150078	BP	GO:0150078	positive regulation of neuroinflammatory response	3/291	18/18723	0.00255044213332235	0.0127076744244699	0.00770398855295581	IL6/LRRK2/PLCG2	3
GO:1900242	BP	GO:1900242	regulation of synaptic vesicle endocytosis	3/291	18/18723	0.00255044213332235	0.0127076744244699	0.00770398855295581	CALM1/LRRK2/SYT11	3
GO:1990840	BP	GO:1990840	response to lectin	3/291	18/18723	0.00255044213332235	0.0127076744244699	0.00770398855295581	FYN/LYN/PLCG2	3
GO:1990858	BP	GO:1990858	cellular response to lectin	3/291	18/18723	0.00255044213332235	0.0127076744244699	0.00770398855295581	FYN/LYN/PLCG2	3
GO:0034113	BP	GO:0034113	heterotypic cell-cell adhesion	5/291	61/18723	0.00256191585653863	0.012749999844169	0.00772964820852842	BMP7/CD44/ITGB1/ITGB2/THY1	5
GO:0071706	BP	GO:0071706	tumor necrosis factor superfamily cytokine production	9/291	186/18723	0.0025786551105731	0.0128035311754674	0.00776210141355806	AXL/GAS6/IL6/ISL1/LRRK2/NR1H4/PLCG2/PTPRJ/SYT11	9
GO:1903555	BP	GO:1903555	regulation of tumor necrosis factor superfamily cytokine production	9/291	186/18723	0.0025786551105731	0.0128035311754674	0.00776210141355806	AXL/GAS6/IL6/ISL1/LRRK2/NR1H4/PLCG2/PTPRJ/SYT11	9
GO:0030282	BP	GO:0030282	bone mineralization	7/291	119/18723	0.00259726946700482	0.0128810119568721	0.00780907389908751	ACVR1/BMP7/DDR2/FGFR2/FGR/SLC8A1/SMPD3	7
GO:0014910	BP	GO:0014910	regulation of smooth muscle cell migration	6/291	89/18723	0.00264547641085358	0.0131049062945062	0.00794480915296549	ACE/ATP7A/BCL2/NOX4/PDGFD/VTN	6
GO:0030099	BP	GO:0030099	myeloid cell differentiation	14/291	381/18723	0.00267255652125271	0.013223747873944	0.00801685649514806	CAMK4/CD81/FBXW7/GATA2/GATA3/IL23R/KIT/LYN/NCAPG2/P4HTM/PRKCA/TCIRG1/TET2/TFRC	14
GO:0032411	BP	GO:0032411	positive regulation of transporter activity	7/291	120/18723	0.00272235861282072	0.0134390944208451	0.00814740967717244	CALM1/CALM2/NOS1AP/PLCG2/PRKCD/SGK1/STK39	7
GO:0051897	BP	GO:0051897	positive regulation of protein kinase B signaling	7/291	120/18723	0.00272235861282072	0.0134390944208451	0.00814740967717244	AXL/GAS6/GATA3/GPX1/INS/ITGB1/PTPRJ	7
GO:0045576	BP	GO:0045576	mast cell activation	5/291	62/18723	0.00275186361620562	0.0135379037670805	0.00820731253956062	FGR/GATA2/KIT/LYN/STXBP1	5
GO:0046173	BP	GO:0046173	polyol biosynthetic process	5/291	62/18723	0.00275186361620562	0.0135379037670805	0.00820731253956062	GCH1/PLCG2/PTS/QDPR/SNCA	5
GO:1903078	BP	GO:1903078	positive regulation of protein localization to plasma membrane	5/291	62/18723	0.00275186361620562	0.0135379037670805	0.00820731253956062	CLIP3/EPHA3/ITGB1/PRKCE/PRNP	5
GO:1903725	BP	GO:1903725	regulation of phospholipid metabolic process	4/291	38/18723	0.00278361357947006	0.0136783767165693	0.00829247383333577	IDH1/NR1H4/PRKCD/SCARB1	4
GO:0002224	BP	GO:0002224	toll-like receptor signaling pathway	7/291	121/18723	0.002852021234424	0.0139984528478609	0.00848651900392945	CAV1/LYN/NR1H4/PLCG2/PRKCE/SLC15A4/TYRO3	7
GO:0014706	BP	GO:0014706	striated muscle tissue development	14/291	384/18723	0.00286799640229833	0.014060738375529	0.00852427941359543	ACVR1/BCL2/BMP7/CAV1/EGR2/FGFR2/GJA1/GPX1/HDAC9/ISL1/ITGB1/RGS2/RGS4/SLC8A1	14
GO:0032868	BP	GO:0032868	response to insulin	11/291	264/18723	0.00291786918536021	0.0142888788482171	0.00866258887379612	EGR2/GHR/HDAC5/HDAC9/INS/LYN/PDK4/PRKCD/RETN/SESN3/SHC1	11
GO:0050854	BP	GO:0050854	regulation of antigen receptor-mediated signaling pathway	5/291	63/18723	0.00295179929729658	0.0144385154199193	0.00875330558536671	CD81/LYN/PRNP/PTPRJ/THY1	5
GO:0046434	BP	GO:0046434	organophosphate catabolic process	8/291	155/18723	0.00297325691664321	0.0145268716931883	0.00880687130440462	GPD1L/IDH1/INPP5F/PLCG2/PRKCD/SCARB1/SMPD3/TYMP	8
GO:0015802	BP	GO:0015802	basic amino acid transport	3/291	19/18723	0.0029940976571591	0.0145291813748764	0.00880827154182741	SLC15A4/SLC47A1/SLC7A7	3
GO:0016082	BP	GO:0016082	synaptic vesicle priming	3/291	19/18723	0.0029940976571591	0.0145291813748764	0.00880827154182741	SNCA/STX1A/STXBP1	3
GO:0032026	BP	GO:0032026	response to magnesium ion	3/291	19/18723	0.0029940976571591	0.0145291813748764	0.00880827154182741	FBP1/SMPD3/SNCA	3
GO:0033194	BP	GO:0033194	response to hydroperoxide	3/291	19/18723	0.0029940976571591	0.0145291813748764	0.00880827154182741	GPX1/MGST1/PRKCD	3
GO:0035728	BP	GO:0035728	response to hepatocyte growth factor	3/291	19/18723	0.0029940976571591	0.0145291813748764	0.00880827154182741	GCLM/HGF/TDGF1	3
GO:1903978	BP	GO:1903978	regulation of microglial cell activation	3/291	19/18723	0.0029940976571591	0.0145291813748764	0.00880827154182741	IL6/LRRK2/SYT11	3
GO:0007411	BP	GO:0007411	axon guidance	10/291	227/18723	0.00300846547809725	0.0145823694748089	0.00884051666389668	BMP7/EFNA5/EGR2/EPHA3/EPHB4/FYN/GATA3/ISL1/NTRK1/RPS6KA5	10
GO:0016572	BP	GO:0016572	histone phosphorylation	4/291	39/18723	0.00306434028014889	0.0148363986414448	0.00899452106521435	MAP3K12/PRKCA/PRKCD/RPS6KA5	4
GO:0001764	BP	GO:0001764	neuron migration	8/291	156/18723	0.00309281605252545	0.0149404658067821	0.00905761146426902	AUTS2/AXL/DCLK1/FYN/GAS6/GATA2/GATA3/MARK1	8
GO:0009267	BP	GO:0009267	cellular response to starvation	8/291	156/18723	0.00309281605252545	0.0149404658067821	0.00905761146426902	BCL2/DAPL1/GAS6/LRRK2/MAP3K5/PDK4/SESN3/SLC38A2	8
GO:0097485	BP	GO:0097485	neuron projection guidance	10/291	228/18723	0.00310443498402603	0.0149796862814334	0.00908138875645185	BMP7/EFNA5/EGR2/EPHA3/EPHB4/FYN/GATA3/ISL1/NTRK1/RPS6KA5	10
GO:0031058	BP	GO:0031058	positive regulation of histone modification	6/291	92/18723	0.00312349660532558	0.0150305057199868	0.00911219788484198	AUTS2/GATA3/ISL1/LRRK2/NAP1L2/RPS6KA5	6
GO:0035249	BP	GO:0035249	synaptic transmission, glutamatergic	6/291	92/18723	0.00312349660532558	0.0150305057199868	0.00911219788484198	ATP1A2/LRRK2/NTRK1/STXBP1/SYT1/UCN	6
GO:0050852	BP	GO:0050852	T cell receptor signaling pathway	7/291	123/18723	0.00312550235766081	0.0150305057199868	0.00911219788484198	CD81/FYN/GATA3/PLCG2/PRNP/PTPRJ/THY1	7
GO:0017156	BP	GO:0017156	calcium-ion regulated exocytosis	5/291	64/18723	0.00316201778956229	0.0151890416827459	0.00920830982488162	STX1A/STXBP1/SYT1/SYT11/SYT4	5
GO:0007589	BP	GO:0007589	body fluid secretion	6/291	93/18723	0.00329631607313558	0.0157810210212755	0.00956719547895819	ATP7A/CAV1/PRKCE/PRLR/STK39/UCN	6
GO:0019217	BP	GO:0019217	regulation of fatty acid metabolic process	6/291	93/18723	0.00329631607313558	0.0157810210212755	0.00956719547895819	AVPR1A/CAV1/INS/PDK4/SIRT4/SNCA	6
GO:0033273	BP	GO:0033273	response to vitamin	6/291	93/18723	0.00329631607313558	0.0157810210212755	0.00956719547895819	BMP7/FKBP1B/GAS6/SOD2/STC2/TYMS	6
GO:0006730	BP	GO:0006730	one-carbon metabolic process	4/291	40/18723	0.00336378935627931	0.0160681009429414	0.00974123679890566	AHCYL1/MAT1A/MAT2A/TYMS	4
GO:0150077	BP	GO:0150077	regulation of neuroinflammatory response	4/291	40/18723	0.00336378935627931	0.0160681009429414	0.00974123679890566	IL6/LRRK2/PLCG2/SYT11	4
GO:0002720	BP	GO:0002720	positive regulation of cytokine production involved in immune response	5/291	65/18723	0.0033828138655734	0.016140962480105	0.00978540888181473	CD81/GATA3/IL6/KIT/PLCG2	5
GO:0002285	BP	GO:0002285	lymphocyte activation involved in immune response	9/291	194/18723	0.00341340887703179	0.0162688084562317	0.00986291511180795	ATP7A/CD81/GATA3/IL23R/IL6/LOXL3/PLCG2/SLC15A4/TFRC	9
GO:0030316	BP	GO:0030316	osteoclast differentiation	6/291	94/18723	0.00347616083826185	0.0163783510498068	0.00992932497239888	CAMK4/CD81/FBXW7/IL23R/TCIRG1/TFRC	6
GO:0003215	BP	GO:0003215	cardiac right ventricle morphogenesis	3/291	20/18723	0.00348231295685145	0.0163783510498068	0.00992932497239888	GATA3/ISL1/SOX4	3
GO:0006590	BP	GO:0006590	thyroid hormone generation	3/291	20/18723	0.00348231295685145	0.0163783510498068	0.00992932497239888	DUOX2/GATA3/SLC16A10	3
GO:0006883	BP	GO:0006883	cellular sodium ion homeostasis	3/291	20/18723	0.00348231295685145	0.0163783510498068	0.00992932497239888	ATP1A2/SLC1A3/SLC8A1	3
GO:0007620	BP	GO:0007620	copulation	3/291	20/18723	0.00348231295685145	0.0163783510498068	0.00992932497239888	ABAT/AVPR1A/DDO	3
GO:0010042	BP	GO:0010042	response to manganese ion	3/291	20/18723	0.00348231295685145	0.0163783510498068	0.00992932497239888	ATP7A/LRRK2/SOD2	3
GO:0032930	BP	GO:0032930	positive regulation of superoxide anion generation	3/291	20/18723	0.00348231295685145	0.0163783510498068	0.00992932497239888	ITGB2/PRKCD/SOD1	3
GO:0033005	BP	GO:0033005	positive regulation of mast cell activation	3/291	20/18723	0.00348231295685145	0.0163783510498068	0.00992932497239888	FGR/GATA2/STXBP1	3
GO:0051900	BP	GO:0051900	regulation of mitochondrial depolarization	3/291	20/18723	0.00348231295685145	0.0163783510498068	0.00992932497239888	BCL2/GCLM/LRRK2	3
GO:0070932	BP	GO:0070932	histone H3 deacetylation	3/291	20/18723	0.00348231295685145	0.0163783510498068	0.00992932497239888	HDAC5/HDAC9/PER2	3
GO:1902176	BP	GO:1902176	negative regulation of oxidative stress-induced intrinsic apoptotic signaling pathway	3/291	20/18723	0.00348231295685145	0.0163783510498068	0.00992932497239888	GPX1/INS/SOD2	3
GO:2000678	BP	GO:2000678	negative regulation of transcription regulatory region DNA binding	3/291	20/18723	0.00348231295685145	0.0163783510498068	0.00992932497239888	FBXW7/PER2/SRI	3
GO:0060326	BP	GO:0060326	cell chemotaxis	12/291	310/18723	0.00348871901581846	0.0163904691412766	0.00993667152809811	GAS6/HGF/IL6/ITGB2/KIT/LYN/PDGFD/PRKCD/S100A8/S100A9/STK39/TMEM102	12
GO:0045861	BP	GO:0045861	negative regulation of proteolysis	13/291	351/18723	0.00350667256156185	0.0164567528108385	0.0099768557989958	CD44/GAS6/GPX1/HGF/INS/LRRK2/POR/PRNP/RPS6KA1/SIRT4/SNCA/SPOCK3/VTN	13
GO:2001235	BP	GO:2001235	positive regulation of apoptotic signaling pathway	7/291	126/18723	0.00357276664408173	0.0167485665242824	0.0101537669656557	CAV1/FBXW7/PRKCD/S100A8/S100A9/SLC9A3R1/SOD1	7
GO:0042093	BP	GO:0042093	T-helper cell differentiation	5/291	66/18723	0.0036144819568338	0.0169070850002718	0.010249868304395	ATP7A/GATA3/IL23R/IL6/LOXL3	5
GO:0042446	BP	GO:0042446	hormone biosynthetic process	5/291	66/18723	0.0036144819568338	0.0169070850002718	0.010249868304395	ASMT/DUOX2/POR/SCARB1/STC2	5
GO:1901379	BP	GO:1901379	regulation of potassium ion transmembrane transport	6/291	95/18723	0.00366320327295729	0.0171162773015908	0.0103766904939551	CAV1/ITGB1/NOS1AP/PRNP/RGS4/STK39	6
GO:0006066	BP	GO:0006066	alcohol metabolic process	13/291	353/18723	0.00367855147607378	0.0171691645621036	0.010408753233051	ADH1C/ALDH1A1/GCH1/IDH1/NR1H4/PLCG2/POR/PTS/QDPR/SCARB1/SNCA/SOD1/SULT2A1	13
GO:0050856	BP	GO:0050856	regulation of T cell receptor signaling pathway	4/291	41/18723	0.00368254510934838	0.0171691645621036	0.010408753233051	CD81/PRNP/PTPRJ/THY1	4
GO:0036294	BP	GO:0036294	cellular response to decreased oxygen levels	8/291	161/18723	0.0037477926407683	0.0174543552801832	0.0105816492291322	ATP7A/BCL2/BMP7/PRKCE/SIRT4/SLC8A1/SLC8A3/STC2	8
GO:0042594	BP	GO:0042594	response to starvation	9/291	197/18723	0.00377622110210108	0.017567637301079	0.0106503261060402	BCL2/DAPL1/GAS6/HMGCL/LRRK2/MAP3K5/PDK4/SESN3/SLC38A2	9
GO:0010517	BP	GO:0010517	regulation of phospholipase activity	5/291	67/18723	0.00385731593361668	0.0179073728818886	0.0108562897574657	AVPR1A/FGFR2/KIT/RGS2/SNCA	5
GO:0003073	BP	GO:0003073	regulation of systemic arterial blood pressure	6/291	96/18723	0.00385761630773395	0.0179073728818886	0.0108562897574657	ACE/ACE2/AVPR1A/GAS6/GJA1/SOD2	6
GO:0009067	BP	GO:0009067	aspartate family amino acid biosynthetic process	3/291	21/18723	0.00401642125461917	0.018387457753317	0.0111473397348565	AASS/ADI1/BHMT2	3
GO:0031629	BP	GO:0031629	synaptic vesicle fusion to presynaptic active zone membrane	3/291	21/18723	0.00401642125461917	0.018387457753317	0.0111473397348565	STX1A/STXBP1/SYT1	3
GO:0034312	BP	GO:0034312	diol biosynthetic process	3/291	21/18723	0.00401642125461917	0.018387457753317	0.0111473397348565	GCH1/PTS/QDPR	3
GO:0035455	BP	GO:0035455	response to interferon-alpha	3/291	21/18723	0.00401642125461917	0.018387457753317	0.0111473397348565	AXL/GAS6/GATA3	3
GO:0043373	BP	GO:0043373	CD4-positive, alpha-beta T cell lineage commitment	3/291	21/18723	0.00401642125461917	0.018387457753317	0.0111473397348565	IL23R/IL6/LOXL3	3
GO:0048485	BP	GO:0048485	sympathetic nervous system development	3/291	21/18723	0.00401642125461917	0.018387457753317	0.0111473397348565	GATA3/NTRK1/SOX4	3
GO:0051152	BP	GO:0051152	positive regulation of smooth muscle cell differentiation	3/291	21/18723	0.00401642125461917	0.018387457753317	0.0111473397348565	CTH/KIT/SOD2	3
GO:0060445	BP	GO:0060445	branching involved in salivary gland morphogenesis	3/291	21/18723	0.00401642125461917	0.018387457753317	0.0111473397348565	BMP7/FGFR2/HGF	3
GO:0072111	BP	GO:0072111	cell proliferation involved in kidney development	3/291	21/18723	0.00401642125461917	0.018387457753317	0.0111473397348565	BMP7/GATA3/PDGFD	3
GO:0097062	BP	GO:0097062	dendritic spine maintenance	3/291	21/18723	0.00401642125461917	0.018387457753317	0.0111473397348565	FYN/INS/PRNP	3
GO:0099500	BP	GO:0099500	vesicle fusion to plasma membrane	3/291	21/18723	0.00401642125461917	0.018387457753317	0.0111473397348565	STX1A/STXBP1/SYT1	3
GO:0033003	BP	GO:0033003	regulation of mast cell activation	4/291	42/18723	0.00402118234979082	0.018387457753317	0.0111473397348565	FGR/GATA2/LYN/STXBP1	4
GO:0035019	BP	GO:0035019	somatic stem cell population maintenance	4/291	42/18723	0.00402118234979082	0.018387457753317	0.0111473397348565	BMP7/GATA2/KIT/SOX4	4
GO:0051452	BP	GO:0051452	intracellular pH reduction	4/291	42/18723	0.00402118234979082	0.018387457753317	0.0111473397348565	ATP6V0E2/AVPR1A/BCL2/TCIRG1	4
GO:0001818	BP	GO:0001818	negative regulation of cytokine production	13/291	357/18723	0.00404283379863789	0.018464371864522	0.0111939686783194	AXL/CD24/GAS6/GATA3/HDAC9/HGF/IL23R/IL6/MERTK/NR1H4/PRNP/RPS6KA5/SYT11	13
GO:0014909	BP	GO:0014909	smooth muscle cell migration	6/291	97/18723	0.00405957334684935	0.018464371864522	0.0111939686783194	ACE/ATP7A/BCL2/NOX4/PDGFD/VTN	6
GO:0070252	BP	GO:0070252	actin-mediated cell contraction	6/291	97/18723	0.00405957334684935	0.018464371864522	0.0111939686783194	ATP1A2/CAV1/GJA1/GPD1L/NOS1AP/SRI	6
GO:1901216	BP	GO:1901216	positive regulation of neuron death	6/291	97/18723	0.00405957334684935	0.018464371864522	0.0111939686783194	FBXW7/FYN/ITGB2/MAP3K5/PRNP/SNCA	6
GO:2001237	BP	GO:2001237	negative regulation of extrinsic apoptotic signaling pathway	6/291	97/18723	0.00405957334684935	0.018464371864522	0.0111939686783194	ACVR1/BCL2/FYN/GCLM/GPX1/HGF	6
GO:0034101	BP	GO:0034101	erythrocyte homeostasis	7/291	129/18723	0.00406716384361849	0.0184792582279057	0.011202993490356	AXL/GATA2/GATA3/KIT/LYN/NCAPG2/P4HTM	7
GO:0002294	BP	GO:0002294	CD4-positive, alpha-beta T cell differentiation involved in immune response	5/291	68/18723	0.00411160888867654	0.0186022051200165	0.0112775296657257	ATP7A/GATA3/IL23R/IL6/LOXL3	5
GO:0046686	BP	GO:0046686	response to cadmium ion	5/291	68/18723	0.00411160888867654	0.0186022051200165	0.0112775296657257	ATP7A/KIT/PRNP/SOD1/SOD2	5
GO:0060411	BP	GO:0060411	cardiac septum morphogenesis	5/291	68/18723	0.00411160888867654	0.0186022051200165	0.0112775296657257	ACVR1/BMP7/FGFR2/ISL1/SOX4	5
GO:1902305	BP	GO:1902305	regulation of sodium ion transmembrane transport	5/291	68/18723	0.00411160888867654	0.0186022051200165	0.0112775296657257	ATP1A2/GPD1L/PRKCE/SLC9A3R1/STK39	5
GO:0016055	BP	GO:0016055	Wnt signaling pathway	15/291	444/18723	0.00420055120438855	0.0189845397621785	0.0115093188671348	CAV1/CD24/FGFR2/GATA3/ISL1/LATS2/LRP4/LRRK2/MARK1/NLK/PBXIP1/PLCG2/PPM1A/SLC9A3R1/SOX4	15
GO:2001243	BP	GO:2001243	negative regulation of intrinsic apoptotic signaling pathway	6/291	98/18723	0.00426924818384575	0.0192746647962656	0.0116852062771261	BCL2/CD44/GPX1/INS/LRRK2/SOD2	6
GO:0198738	BP	GO:0198738	cell-cell signaling by wnt	15/291	446/18723	0.00437649051812882	0.0195899037399423	0.011876318917599	CAV1/CD24/FGFR2/GATA3/ISL1/LATS2/LRP4/LRRK2/MARK1/NLK/PBXIP1/PLCG2/PPM1A/SLC9A3R1/SOX4	15
GO:0002287	BP	GO:0002287	alpha-beta T cell activation involved in immune response	5/291	69/18723	0.00437765292497851	0.0195899037399423	0.011876318917599	ATP7A/GATA3/IL23R/IL6/LOXL3	5
GO:0002293	BP	GO:0002293	alpha-beta T cell differentiation involved in immune response	5/291	69/18723	0.00437765292497851	0.0195899037399423	0.011876318917599	ATP7A/GATA3/IL23R/IL6/LOXL3	5
GO:0019226	BP	GO:0019226	transmission of nerve impulse	5/291	69/18723	0.00437765292497851	0.0195899037399423	0.011876318917599	AVPR1A/FKBP1B/SOD1/SPTBN4/TYMP	5
GO:0045669	BP	GO:0045669	positive regulation of osteoblast differentiation	5/291	69/18723	0.00437765292497851	0.0195899037399423	0.011876318917599	ACVR1/BMP7/DDR2/HGF/IL6	5
GO:0050805	BP	GO:0050805	negative regulation of synaptic transmission	5/291	69/18723	0.00437765292497851	0.0195899037399423	0.011876318917599	LRRK2/SLC24A2/STXBP1/SYT11/SYT4	5
GO:1904377	BP	GO:1904377	positive regulation of protein localization to cell periphery	5/291	69/18723	0.00437765292497851	0.0195899037399423	0.011876318917599	CLIP3/EPHA3/ITGB1/PRKCE/PRNP	5
GO:0045776	BP	GO:0045776	negative regulation of blood pressure	4/291	43/18723	0.00438026585960858	0.0195899037399423	0.011876318917599	ABAT/GCH1/SOD2/UCN	4
GO:0046717	BP	GO:0046717	acid secretion	4/291	43/18723	0.00438026585960858	0.0195899037399423	0.011876318917599	ABAT/SGK1/SLC9A3R1/UCN	4
GO:0060537	BP	GO:0060537	muscle tissue development	14/291	403/18723	0.00439668940545603	0.0196428294941042	0.0119084049933514	ACVR1/BCL2/BMP7/CAV1/EGR2/FGFR2/GJA1/GPX1/HDAC9/ISL1/ITGB1/RGS2/RGS4/SLC8A1	14
GO:0046683	BP	GO:0046683	response to organophosphorus	7/291	131/18723	0.00442445703799695	0.0197462733291209	0.0119711175003155	DUOX2/LDHA/NOX4/SLC8A1/SLC8A3/SOD1/TYMS	7
GO:0032388	BP	GO:0032388	positive regulation of intracellular transport	9/291	202/18723	0.00444740406458411	0.0198280097879375	0.0120206699771928	CD81/DMAP1/FBXW7/FYN/GAS6/ITGB2/OAZ2/PRKCD/PRNP	9
GO:0051153	BP	GO:0051153	regulation of striated muscle cell differentiation	6/291	99/18723	0.00448681491721103	0.0199829009840408	0.0121145722886524	BCL2/DMPK/HDAC5/HDAC9/RGS2/RGS4	6
GO:0043112	BP	GO:0043112	receptor metabolic process	8/291	166/18723	0.00450527004246167	0.0200442367793513	0.0121517569259963	CAV1/CD81/INPP5F/ITGB1/ITGB2/PLCG2/SNCA/TFRC	8
GO:0002220	BP	GO:0002220	innate immune response activating cell surface receptor signaling pathway	3/291	22/18723	0.00459766073392335	0.0202029819786702	0.0122479957150571	FYN/LYN/PLCG2	3
GO:0010310	BP	GO:0010310	regulation of hydrogen peroxide metabolic process	3/291	22/18723	0.00459766073392335	0.0202029819786702	0.0122479957150571	FYN/SNCA/SOD2	3
GO:0032816	BP	GO:0032816	positive regulation of natural killer cell activation	3/291	22/18723	0.00459766073392335	0.0202029819786702	0.0122479957150571	AXL/GAS6/IL23R	3
GO:0032891	BP	GO:0032891	negative regulation of organic acid transport	3/291	22/18723	0.00459766073392335	0.0202029819786702	0.0122479957150571	ABAT/RGS2/RGS4	3
GO:0035584	BP	GO:0035584	calcium-mediated signaling using intracellular calcium source	3/291	22/18723	0.00459766073392335	0.0202029819786702	0.0122479957150571	FKBP1B/PRNP/PTPRJ	3
GO:0036120	BP	GO:0036120	cellular response to platelet-derived growth factor stimulus	3/291	22/18723	0.00459766073392335	0.0202029819786702	0.0122479957150571	ATP7A/FYN/PDGFD	3
GO:0042430	BP	GO:0042430	indole-containing compound metabolic process	3/291	22/18723	0.00459766073392335	0.0202029819786702	0.0122479957150571	ASMT/ATP7A/DDC	3
GO:0050860	BP	GO:0050860	negative regulation of T cell receptor signaling pathway	3/291	22/18723	0.00459766073392335	0.0202029819786702	0.0122479957150571	PRNP/PTPRJ/THY1	3
GO:0071404	BP	GO:0071404	cellular response to low-density lipoprotein particle stimulus	3/291	22/18723	0.00459766073392335	0.0202029819786702	0.0122479957150571	CD81/ITGB1/ITGB2	3
GO:0072574	BP	GO:0072574	hepatocyte proliferation	3/291	22/18723	0.00459766073392335	0.0202029819786702	0.0122479957150571	FBXW7/IL6/RPS6KA1	3
GO:0072575	BP	GO:0072575	epithelial cell proliferation involved in liver morphogenesis	3/291	22/18723	0.00459766073392335	0.0202029819786702	0.0122479957150571	FBXW7/IL6/RPS6KA1	3
GO:0097164	BP	GO:0097164	ammonium ion metabolic process	3/291	22/18723	0.00459766073392335	0.0202029819786702	0.0122479957150571	ATP7A/DDC/DMGDH	3
GO:0007569	BP	GO:0007569	cell aging	7/291	132/18723	0.00461175546569178	0.0202029819786702	0.0122479957150571	AKT3/BCL2/CHEK2/MAP3K5/NOX4/PRKCD/SOD1	7
GO:0035264	BP	GO:0035264	multicellular organism growth	7/291	132/18723	0.00461175546569178	0.0202029819786702	0.0122479957150571	BCL2/GHR/SLC12A5/SLC1A2/SMPD3/SOD1/SPTBN4	7
GO:0045667	BP	GO:0045667	regulation of osteoblast differentiation	7/291	132/18723	0.00461175546569178	0.0202029819786702	0.0122479957150571	ACVR1/BMP7/DDR2/FGFR2/HGF/IL6/TCIRG1	7
GO:0031960	BP	GO:0031960	response to corticosteroid	8/291	167/18723	0.00466994574326794	0.0204161060073409	0.0123772015022369	AVPR1A/BCL2/CALM1/GHR/IL6/ISL1/TYMS/UCN	8
GO:0055088	BP	GO:0055088	lipid homeostasis	8/291	167/18723	0.00466994574326794	0.0204161060073409	0.0123772015022369	CAV1/CD24/FBXW7/GRAMD1B/HDAC9/INS/NR1H4/SCARB1	8
GO:0032620	BP	GO:0032620	interleukin-17 production	4/291	44/18723	0.00476034989177046	0.0206845660271853	0.0125399545639478	IL23R/IL6/NR1H4/PRNP	4
GO:0032660	BP	GO:0032660	regulation of interleukin-17 production	4/291	44/18723	0.00476034989177046	0.0206845660271853	0.0125399545639478	IL23R/IL6/NR1H4/PRNP	4
GO:0044058	BP	GO:0044058	regulation of digestive system process	4/291	44/18723	0.00476034989177046	0.0206845660271853	0.0125399545639478	SGK1/STK39/TYMP/UCN	4
GO:0045124	BP	GO:0045124	regulation of bone resorption	4/291	44/18723	0.00476034989177046	0.0206845660271853	0.0125399545639478	IL6/PDK4/PRKCA/TFRC	4
GO:0048806	BP	GO:0048806	genitalia development	4/291	44/18723	0.00476034989177046	0.0206845660271853	0.0125399545639478	AXL/BAK1/MERTK/TYRO3	4
GO:0051150	BP	GO:0051150	regulation of smooth muscle cell differentiation	4/291	44/18723	0.00476034989177046	0.0206845660271853	0.0125399545639478	CTH/FGFR2/KIT/SOD2	4
GO:0010595	BP	GO:0010595	positive regulation of endothelial cell migration	7/291	133/18723	0.00480497540813139	0.0208572969034507	0.0126446721266616	AKT3/GATA2/GATA3/HDAC9/PRKCA/SCARB1/TDGF1	7
GO:0016358	BP	GO:0016358	dendrite development	10/291	243/18723	0.00485985326260476	0.0210741357284178	0.0127761299976758	ALK/BMP7/DCLK1/FYN/ITGB1/LRP4/LRRK2/MARK1/SLC12A5/SRCIN1	10
GO:0001503	BP	GO:0001503	ossification	14/291	408/18723	0.00489333162066775	0.0211978333364959	0.0128511212922928	ACVR1/BCL2/BMP7/DDR2/EGR2/FGFR2/FGR/HGF/IL6/LRP4/SLC26A2/SLC8A1/SMPD3/TCIRG1	14
GO:0008344	BP	GO:0008344	adult locomotory behavior	5/291	71/18723	0.00494615645973783	0.0213833834825029	0.0129636104978774	ATP1A2/GLRB/INPP5F/SNCA/SPTBN4	5
GO:0071230	BP	GO:0071230	cellular response to amino acid stimulus	5/291	71/18723	0.00494615645973783	0.0213833834825029	0.0129636104978774	ATP7A/FYN/GCLM/PDGFD/SESN3	5
GO:0006898	BP	GO:0006898	receptor-mediated endocytosis	10/291	244/18723	0.00499999805389192	0.021590842129836	0.0130893816650383	CAV1/CD81/INPP5F/ITGB1/ITGB2/PLCG2/SNCA/SYT11/TFRC/VTN	10
GO:0042552	BP	GO:0042552	myelination	7/291	134/18723	0.00500423256841058	0.021590842129836	0.0130893816650383	EGR2/HGF/SERINC5/SLC25A12/SLC8A3/SOD1/TYMP	7
GO:0009152	BP	GO:0009152	purine ribonucleotide biosynthetic process	8/291	169/18723	0.005013128844815	0.0216074435607333	0.0130994462314825	DLAT/PAPSS1/PAPSS2/PDK4/PPCS/SLC25A12/SLC26A2/SNCA	8
GO:1903706	BP	GO:1903706	regulation of hemopoiesis	13/291	367/18723	0.00508245976750508	0.0218842332041466	0.0132672491018744	AXL/CAMK4/FBXW7/GAS6/GATA2/GATA3/IL23R/LOXL3/LYN/P4HTM/PRKCA/SOD1/SOX4	13
GO:0003254	BP	GO:0003254	regulation of membrane depolarization	4/291	45/18723	0.00516197770500397	0.0221375396567305	0.0134208153600198	BCL2/GCLM/GPD1L/LRRK2	4
GO:0035384	BP	GO:0035384	thioester biosynthetic process	4/291	45/18723	0.00516197770500397	0.0221375396567305	0.0134208153600198	DLAT/PDK4/PPCS/SNCA	4
GO:0051180	BP	GO:0051180	vitamin transport	4/291	45/18723	0.00516197770500397	0.0221375396567305	0.0134208153600198	ABCC5/SCARB1/SLC19A2/SLC46A1	4
GO:0071616	BP	GO:0071616	acyl-CoA biosynthetic process	4/291	45/18723	0.00516197770500397	0.0221375396567305	0.0134208153600198	DLAT/PDK4/PPCS/SNCA	4
GO:0062014	BP	GO:0062014	negative regulation of small molecule metabolic process	6/291	102/18723	0.00518861028927306	0.0222168033906975	0.0134688687550589	ATCAY/FBP1/INS/SIRT4/SLC25A12/SOD1	6
GO:0002758	BP	GO:0002758	innate immune response-activating signal transduction	3/291	23/18723	0.00522717780711037	0.0222168033906975	0.0134688687550589	FYN/LYN/PLCG2	3
GO:0003283	BP	GO:0003283	atrial septum development	3/291	23/18723	0.00522717780711037	0.0222168033906975	0.0134688687550589	ACVR1/ISL1/SOX4	3
GO:0010640	BP	GO:0010640	regulation of platelet-derived growth factor receptor signaling pathway	3/291	23/18723	0.00522717780711037	0.0222168033906975	0.0134688687550589	PTPRJ/SLC9A3R1/SNCA	3
GO:0032740	BP	GO:0032740	positive regulation of interleukin-17 production	3/291	23/18723	0.00522717780711037	0.0222168033906975	0.0134688687550589	IL23R/IL6/NR1H4	3
GO:0035162	BP	GO:0035162	embryonic hemopoiesis	3/291	23/18723	0.00522717780711037	0.0222168033906975	0.0134688687550589	GATA2/GATA3/KIT	3
GO:0036119	BP	GO:0036119	response to platelet-derived growth factor	3/291	23/18723	0.00522717780711037	0.0222168033906975	0.0134688687550589	ATP7A/FYN/PDGFD	3
GO:0051882	BP	GO:0051882	mitochondrial depolarization	3/291	23/18723	0.00522717780711037	0.0222168033906975	0.0134688687550589	BCL2/GCLM/LRRK2	3
GO:0072576	BP	GO:0072576	liver morphogenesis	3/291	23/18723	0.00522717780711037	0.0222168033906975	0.0134688687550589	FBXW7/IL6/RPS6KA1	3
GO:0002831	BP	GO:0002831	regulation of response to biotic stimulus	12/291	327/18723	0.0053155636633106	0.0225700520624696	0.0136830246763373	FGR/FYN/IL23R/INS/LYN/PLCG2/PRKCA/SLC15A4/SYT11/TTLL12/TYRO3/ZDHHC11	12
GO:0007272	BP	GO:0007272	ensheathment of neurons	7/291	136/18723	0.0054213230110335	0.0229735272150727	0.0139276302472096	EGR2/HGF/SERINC5/SLC25A12/SLC8A3/SOD1/TYMP	7
GO:0008366	BP	GO:0008366	axon ensheathment	7/291	136/18723	0.0054213230110335	0.0229735272150727	0.0139276302472096	EGR2/HGF/SERINC5/SLC25A12/SLC8A3/SOD1/TYMP	7
GO:0003279	BP	GO:0003279	cardiac septum development	6/291	103/18723	0.00543948875242734	0.0230277070824817	0.0139604766252625	ACVR1/BMP7/FGFR2/GATA3/ISL1/SOX4	6
GO:0051145	BP	GO:0051145	smooth muscle cell differentiation	5/291	73/18723	0.00556513576451974	0.0234840031902463	0.0142371047378153	ACVR1/CTH/FGFR2/KIT/SOD2	5
GO:0001974	BP	GO:0001974	blood vessel remodeling	4/291	46/18723	0.00558568113263335	0.0234840031902463	0.0142371047378153	ACE/ATP7A/AXL/BAK1	4
GO:0010828	BP	GO:0010828	positive regulation of glucose transmembrane transport	4/291	46/18723	0.00558568113263335	0.0234840031902463	0.0142371047378153	CLIP3/CREBL2/INS/SLC1A2	4
GO:0010830	BP	GO:0010830	regulation of myotube differentiation	4/291	46/18723	0.00558568113263335	0.0234840031902463	0.0142371047378153	BCL2/DMPK/HDAC5/HDAC9	4
GO:0034198	BP	GO:0034198	cellular response to amino acid starvation	4/291	46/18723	0.00558568113263335	0.0234840031902463	0.0142371047378153	DAPL1/MAP3K5/SESN3/SLC38A2	4
GO:0035094	BP	GO:0035094	response to nicotine	4/291	46/18723	0.00558568113263335	0.0234840031902463	0.0142371047378153	ABAT/ATP1A2/BCL2/NTRK1	4
GO:0045851	BP	GO:0045851	pH reduction	4/291	46/18723	0.00558568113263335	0.0234840031902463	0.0142371047378153	ATP6V0E2/AVPR1A/BCL2/TCIRG1	4
GO:0046651	BP	GO:0046651	lymphocyte proliferation	11/291	288/18723	0.00559253153217963	0.0234897300860931	0.0142405766508164	BCL2/CD24/CD81/FKBP1B/FYN/IL23R/IL6/LYN/PRKCD/PRNP/TFRC	11
GO:0030879	BP	GO:0030879	mammary gland development	7/291	137/18723	0.00563938923807099	0.0236633195479842	0.0143458147284262	ATP7A/CAV1/FGFR2/GATA3/GPX1/PRLR/TDGF1	7
GO:0022600	BP	GO:0022600	digestive system process	6/291	104/18723	0.00569913124352706	0.0238438726513156	0.0144552744922511	SCARB1/SGK1/SLC46A1/STK39/TYMP/UCN	6
GO:0048661	BP	GO:0048661	positive regulation of smooth muscle cell proliferation	6/291	104/18723	0.00569913124352706	0.0238438726513156	0.0144552744922511	FGFR2/GJA1/IL6/MAP3K5/PDGFD/SMPD3	6
GO:1903076	BP	GO:1903076	regulation of protein localization to plasma membrane	6/291	104/18723	0.00569913124352706	0.0238438726513156	0.0144552744922511	CLIP3/EPHA3/INS/ITGB1/PRKCE/PRNP	6
GO:0002685	BP	GO:0002685	regulation of leukocyte migration	9/291	210/18723	0.00571083725451423	0.0238695150872274	0.0144708201401908	CD81/GAS6/IL6/LYN/PDGFD/SMPD3/STK39/THY1/TMEM102	9
GO:0043122	BP	GO:0043122	regulation of I-kappaB kinase/NF-kappaB signaling	10/291	249/18723	0.00574900322345488	0.0240055939476945	0.0145533175310052	CTH/FYN/GJA1/NR1H4/PLCG2/PPM1A/PRKCE/TERF2IP/TFRC/TNFRSF1A	10
GO:0051099	BP	GO:0051099	positive regulation of binding	8/291	173/18723	0.00575713320999889	0.0240161112463891	0.0145596936110057	ACE/CALM1/CALM2/CAV1/GATA3/ISL1/LRRK2/VTN	8
GO:0051881	BP	GO:0051881	regulation of mitochondrial membrane potential	5/291	74/18723	0.00589426778180676	0.0244702900905987	0.0148350381390373	BAK1/BCL2/GCLM/LRRK2/SOD1	5
GO:0002726	BP	GO:0002726	positive regulation of T cell cytokine production	3/291	24/18723	0.00590603029523095	0.0244702900905987	0.0148350381390373	CD81/GATA3/IL6	3
GO:0010155	BP	GO:0010155	regulation of proton transport	3/291	24/18723	0.00590603029523095	0.0244702900905987	0.0148350381390373	ATP7A/SLC9A3R1/TCIRG1	3
GO:0018230	BP	GO:0018230	peptidyl-L-cysteine S-palmitoylation	3/291	24/18723	0.00590603029523095	0.0244702900905987	0.0148350381390373	CLIP3/ZDHHC11/ZDHHC3	3
GO:0018231	BP	GO:0018231	peptidyl-S-diacylglycerol-L-cysteine biosynthetic process from peptidyl-cysteine	3/291	24/18723	0.00590603029523095	0.0244702900905987	0.0148350381390373	CLIP3/ZDHHC11/ZDHHC3	3
GO:0032928	BP	GO:0032928	regulation of superoxide anion generation	3/291	24/18723	0.00590603029523095	0.0244702900905987	0.0148350381390373	ITGB2/PRKCD/SOD1	3
GO:0060561	BP	GO:0060561	apoptotic process involved in morphogenesis	3/291	24/18723	0.00590603029523095	0.0244702900905987	0.0148350381390373	BAK1/BMP7/TNFRSF1A	3
GO:0001659	BP	GO:0001659	temperature homeostasis	8/291	174/18723	0.00595562750112145	0.0246281021302414	0.0149307112029132	ABAT/ALDH1A1/CAV1/CPT2/GJA1/GPX1/PER2/PRLR	8
GO:0045619	BP	GO:0045619	regulation of lymphocyte differentiation	8/291	174/18723	0.00595562750112145	0.0246281021302414	0.0149307112029132	AXL/CAMK4/GAS6/GATA3/IL23R/LOXL3/SOD1/SOX4	8
GO:0060485	BP	GO:0060485	mesenchyme development	11/291	291/18723	0.00603131095566175	0.0247525169589598	0.0150061373103384	ACVR1/BCL2/BMP7/EPHA3/FGFR2/GATA3/HGF/IL6/ISL1/LOXL2/LOXL3	11
GO:0003044	BP	GO:0003044	regulation of systemic arterial blood pressure mediated by a chemical signal	4/291	47/18723	0.00603198018415773	0.0247525169589598	0.0150061373103384	ACE/ACE2/AVPR1A/SOD2	4
GO:0010761	BP	GO:0010761	fibroblast migration	4/291	47/18723	0.00603198018415773	0.0247525169589598	0.0150061373103384	DDR2/ITGB1/PRKCE/SLC8A1	4
GO:0031641	BP	GO:0031641	regulation of myelination	4/291	47/18723	0.00603198018415773	0.0247525169589598	0.0150061373103384	EGR2/HGF/SLC25A12/TYMP	4
GO:0046677	BP	GO:0046677	response to antibiotic	4/291	47/18723	0.00603198018415773	0.0247525169589598	0.0150061373103384	AOC3/ATP7A/SLC1A3/SOD1	4
GO:0048483	BP	GO:0048483	autonomic nervous system development	4/291	47/18723	0.00603198018415773	0.0247525169589598	0.0150061373103384	EGR2/GATA3/NTRK1/SOX4	4
GO:0050798	BP	GO:0050798	activated T cell proliferation	4/291	47/18723	0.00603198018415773	0.0247525169589598	0.0150061373103384	CD24/FYN/IL23R/PRNP	4
GO:0097028	BP	GO:0097028	dendritic cell differentiation	4/291	47/18723	0.00603198018415773	0.0247525169589598	0.0150061373103384	AXL/CAMK4/GAS6/LYN	4
GO:0030258	BP	GO:0030258	lipid modification	9/291	212/18723	0.00606622215248931	0.0248691866021592	0.0150768679228535	CPT1C/CPT2/INPP5F/MBOAT1/MBOAT2/MBOAT4/PDK4/POR/SIRT4	9
GO:0010632	BP	GO:0010632	regulation of epithelial cell migration	11/291	292/18723	0.00618344171478754	0.0253254837696561	0.0153534966778658	AKT3/FBXW7/GATA2/GATA3/HDAC5/HDAC9/PLCG2/PRKCA/PRKCE/SCARB1/TDGF1	11
GO:0002292	BP	GO:0002292	T cell differentiation involved in immune response	5/291	75/18723	0.00623687136168057	0.0254090610331937	0.015404165136946	ATP7A/GATA3/IL23R/IL6/LOXL3	5
GO:0045913	BP	GO:0045913	positive regulation of carbohydrate metabolic process	5/291	75/18723	0.00623687136168057	0.0254090610331937	0.015404165136946	INS/PRKCE/SLC25A12/SLC4A4/SNCA	5
GO:0010951	BP	GO:0010951	negative regulation of endopeptidase activity	10/291	252/18723	0.00623878022669795	0.0254090610331937	0.015404165136946	CD44/GAS6/GPX1/HGF/POR/PRNP/RPS6KA1/SNCA/SPOCK3/VTN	10
GO:0006766	BP	GO:0006766	vitamin metabolic process	6/291	106/18723	0.00624540472124295	0.0254090610331937	0.015404165136946	GSTO2/MCCC1/MMAA/MMAB/SLC19A2/SLC46A1	6
GO:0006906	BP	GO:0006906	vesicle fusion	6/291	106/18723	0.00624540472124295	0.0254090610331937	0.015404165136946	SNCA/STX1A/STXBP1/SYT1/SYT11/SYT4	6
GO:0046620	BP	GO:0046620	regulation of organ growth	6/291	106/18723	0.00624540472124295	0.0254090610331937	0.015404165136946	FGFR2/GJA1/LATS2/RGS2/RGS4/SOD1	6
GO:0071887	BP	GO:0071887	leukocyte apoptotic process	6/291	106/18723	0.00624540472124295	0.0254090610331937	0.015404165136946	AXL/BAK1/GAS6/IL6/LYN/MERTK	6
GO:0046165	BP	GO:0046165	alcohol biosynthetic process	7/291	140/18723	0.00633307425347281	0.0257391813014731	0.0156042995347101	GCH1/PLCG2/POR/PTS/QDPR/SNCA/SOD1	7
GO:0001822	BP	GO:0001822	kidney development	11/291	293/18723	0.00633857408685811	0.0257391813014731	0.0156042995347101	ACE/BCL2/BMP7/CD24/FGFR2/GATA3/LRP4/LRRK2/MPST/PDGFD/SOX4	11
GO:0044242	BP	GO:0044242	cellular lipid catabolic process	9/291	214/18723	0.00643842161146733	0.0261198526038675	0.0158350803414986	CPT1C/CPT2/IDH1/INPP5F/PCCB/PLCG2/PRKCD/SCARB1/SMPD3	9
GO:0051604	BP	GO:0051604	protein maturation	11/291	294/18723	0.00649674801936805	0.0263253716775171	0.0159596756480766	ACE/ACE2/ASPH/BAK1/FKBP1B/GALNT2/LRRK2/NAA50/PRNP/SIRT4/SOX4	11
GO:0045912	BP	GO:0045912	negative regulation of carbohydrate metabolic process	4/291	48/18723	0.00650138267830269	0.0263253716775171	0.0159596756480766	FBP1/INS/SLC25A12/SMPD3	4
GO:0071868	BP	GO:0071868	cellular response to monoamine stimulus	6/291	107/18723	0.00653238314103578	0.0264009441394081	0.0160054912207676	ALK/LRRK2/RGS4/SLC1A1/SLC9A3R1/SNCA	6
GO:0071870	BP	GO:0071870	cellular response to catecholamine stimulus	6/291	107/18723	0.00653238314103578	0.0264009441394081	0.0160054912207676	ALK/LRRK2/RGS4/SLC1A1/SLC9A3R1/SNCA	6
GO:0016571	BP	GO:0016571	histone methylation	7/291	141/18723	0.00657785515490602	0.0265346089189423	0.016086525082438	AASS/AUTS2/GATA3/MECOM/NR1H4/SMYD2/TET2	7
GO:0031333	BP	GO:0031333	negative regulation of protein-containing complex assembly	7/291	141/18723	0.00657785515490602	0.0265346089189423	0.016086525082438	CLIP3/ISL1/PPM1A/PRKCD/SNCA/SPTBN4/STXBP1	7
GO:0001819	BP	GO:0001819	positive regulation of cytokine production	15/291	467/18723	0.0066130190302467	0.0266403521900643	0.0161506316154718	CD81/FGR/GATA3/HGF/IL23R/IL6/INS/ISL1/KIT/LRRK2/NR1H4/PLCG2/PTPRJ/SOD1/UCN	15
GO:0006658	BP	GO:0006658	phosphatidylserine metabolic process	3/291	25/18723	0.0066351905221048	0.0266403521900643	0.0161506316154718	MBOAT1/MBOAT2/SERINC5	3
GO:0010996	BP	GO:0010996	response to auditory stimulus	3/291	25/18723	0.0066351905221048	0.0266403521900643	0.0161506316154718	ATP1A2/SLC1A3/UCN	3
GO:1903792	BP	GO:1903792	negative regulation of anion transport	3/291	25/18723	0.0066351905221048	0.0266403521900643	0.0161506316154718	ABAT/RGS2/RGS4	3
GO:1904385	BP	GO:1904385	cellular response to angiotensin	3/291	25/18723	0.0066351905221048	0.0266403521900643	0.0161506316154718	AHCYL1/CAV1/PRKCD	3
GO:0032386	BP	GO:0032386	regulation of intracellular transport	12/291	337/18723	0.00670347655190373	0.0268892967592764	0.0163015534952328	CD81/DMAP1/FBXW7/FYN/GAS6/INPP5F/ITGB2/LRRK2/OAZ2/PRKCD/PRNP/SLC1A1	12
GO:0006109	BP	GO:0006109	regulation of carbohydrate metabolic process	8/291	178/18723	0.00680209518863069	0.0272593327784076	0.0165258866942388	FBP1/INS/PDK4/PRKCE/SLC25A12/SLC4A4/SMPD3/SNCA	8
GO:0034446	BP	GO:0034446	substrate adhesion-dependent cell spreading	6/291	108/18723	0.00682882029356682	0.0273408333549729	0.0165752961682263	AXL/EFNA5/MERTK/SRCIN1/TESK1/TYRO3	6
GO:0001655	BP	GO:0001655	urogenital system development	12/291	338/18723	0.00685666763387776	0.0274266705355111	0.0166273346950405	ACE/BCL2/BMP7/CD24/FGFR2/GATA2/GATA3/LRP4/LRRK2/MPST/PDGFD/SOX4	12
GO:0090596	BP	GO:0090596	sensory organ morphogenesis	10/291	256/18723	0.00694167991264743	0.0277407936751923	0.0168177708827715	BAK1/BCL2/BMP7/FGFR2/GATA2/GATA3/SLC1A1/SLC9A3R1/SOD1/THY1	10
GO:0021675	BP	GO:0021675	nerve development	5/291	77/18723	0.00696360904931758	0.0277441734189389	0.0168198198420276	EGR2/ISL1/NTRK1/SLC1A3/TCIRG1	5
GO:0032418	BP	GO:0032418	lysosome localization	5/291	77/18723	0.00696360904931758	0.0277441734189389	0.0168198198420276	FGR/GATA2/KIT/LYN/STXBP1	5
GO:0006692	BP	GO:0006692	prostanoid metabolic process	4/291	49/18723	0.0069943839063166	0.0277441734189389	0.0168198198420276	AVPR1A/GSTA1/HPGDS/TNFRSF1A	4
GO:0006693	BP	GO:0006693	prostaglandin metabolic process	4/291	49/18723	0.0069943839063166	0.0277441734189389	0.0168198198420276	AVPR1A/GSTA1/HPGDS/TNFRSF1A	4
GO:0008206	BP	GO:0008206	bile acid metabolic process	4/291	49/18723	0.0069943839063166	0.0277441734189389	0.0168198198420276	KIT/NR1H4/OSBP/SULT2A1	4
GO:0048168	BP	GO:0048168	regulation of neuronal synaptic plasticity	4/291	49/18723	0.0069943839063166	0.0277441734189389	0.0168198198420276	EGR2/KIT/SLC8A2/SNCA	4
GO:0060986	BP	GO:0060986	endocrine hormone secretion	4/291	49/18723	0.0069943839063166	0.0277441734189389	0.0168198198420276	GATA3/GJA1/RETN/UCN	4
GO:1990928	BP	GO:1990928	response to amino acid starvation	4/291	49/18723	0.0069943839063166	0.0277441734189389	0.0168198198420276	DAPL1/MAP3K5/SESN3/SLC38A2	4
GO:0048545	BP	GO:0048545	response to steroid hormone	12/291	339/18723	0.00701260899227058	0.0277907097101093	0.0168480323254844	ATP1A2/AVPR1A/BCL2/BMP7/CALM1/CAV1/GHR/IDH1/IL6/ISL1/TYMS/UCN	12
GO:0070374	BP	GO:0070374	positive regulation of ERK1 and ERK2 cascade	9/291	217/18723	0.00702936177578548	0.0278313306201312	0.0168726586273053	CD44/FBXW7/FGFR2/GAS6/MAP3K12/NTRK1/PDGFD/PRKCA/SHC1	9
GO:0050808	BP	GO:0050808	synapse organization	14/291	426/18723	0.00706944041594529	0.0279641450834065	0.0169531769873579	DLG3/FYN/GLRB/INS/LRP4/LRRK2/NOS1AP/NTRK1/PRNP/SLC1A1/SLC8A2/SLC8A3/SNCA/SRCIN1	14
GO:0043266	BP	GO:0043266	regulation of potassium ion transport	6/291	109/18723	0.00713488876045021	0.028196974972047	0.0170943293915632	CAV1/ITGB1/NOS1AP/PRNP/RGS4/STK39	6
GO:0043409	BP	GO:0043409	negative regulation of MAPK cascade	8/291	180/18723	0.00725800650522286	0.028657073655308	0.0173732628038205	BMP7/CAV1/LYN/MECOM/PRKCD/PTPRJ/RGS2/SLC9A3R1	8
GO:0045165	BP	GO:0045165	cell fate commitment	10/291	258/18723	0.00731539981182888	0.0288570610088734	0.0174945045221035	ACVR1/BCL2/FGFR2/GATA2/GATA3/IL23R/IL6/ISL1/ITGB1/LOXL3	10
GO:0006919	BP	GO:0006919	activation of cysteine-type endopeptidase activity involved in apoptotic process	5/291	78/18723	0.00734829458013294	0.0289047290273176	0.0175234031117407	BAK1/S100A8/S100A9/SLC1A1/SNCA	5
GO:0008306	BP	GO:0008306	associative learning	5/291	78/18723	0.00734829458013294	0.0289047290273176	0.0175234031117407	ATP1A2/ITGB1/KIT/SLC1A1/UCN	5
GO:0090049	BP	GO:0090049	regulation of cell migration involved in sprouting angiogenesis	5/291	78/18723	0.00734829458013294	0.0289047290273176	0.0175234031117407	AKT3/FBXW7/GATA2/HDAC5/HDAC9	5
GO:0010821	BP	GO:0010821	regulation of mitochondrion organization	7/291	144/18723	0.00735449764269833	0.0289047290273176	0.0175234031117407	BAK1/FBXW7/GPX1/HGF/LRRK2/TFRC/TMEM102	7
GO:0002026	BP	GO:0002026	regulation of the force of heart contraction	3/291	26/18723	0.00741554832465677	0.0289585281291341	0.0175560186518238	ATP1A2/CAV1/SLC8A1	3
GO:0003416	BP	GO:0003416	endochondral bone growth	3/291	26/18723	0.00741554832465677	0.0289585281291341	0.0175560186518238	DDR2/FGFR2/POR	3
GO:0006760	BP	GO:0006760	folic acid-containing compound metabolic process	3/291	26/18723	0.00741554832465677	0.0289585281291341	0.0175560186518238	GCH1/SLC46A1/TYMS	3
GO:0034114	BP	GO:0034114	regulation of heterotypic cell-cell adhesion	3/291	26/18723	0.00741554832465677	0.0289585281291341	0.0175560186518238	BMP7/CD44/THY1	3
GO:0048499	BP	GO:0048499	synaptic vesicle membrane organization	3/291	26/18723	0.00741554832465677	0.0289585281291341	0.0175560186518238	STX1A/STXBP1/SYT1	3
GO:0097066	BP	GO:0097066	response to thyroid hormone	3/291	26/18723	0.00741554832465677	0.0289585281291341	0.0175560186518238	BRD8/GCLM/KIT	3
GO:1905063	BP	GO:1905063	regulation of vascular associated smooth muscle cell differentiation	3/291	26/18723	0.00741554832465677	0.0289585281291341	0.0175560186518238	CTH/KIT/SOD2	3
GO:0003014	BP	GO:0003014	renal system process	6/291	110/18723	0.00745076052638534	0.0290166106032113	0.0175912309731717	AVPR1A/BCL2/GAS6/GJA1/SGK1/SLC9A3R1	6
GO:0014812	BP	GO:0014812	muscle cell migration	6/291	110/18723	0.00745076052638534	0.0290166106032113	0.0175912309731717	ACE/ATP7A/BCL2/NOX4/PDGFD/VTN	6
GO:0090174	BP	GO:0090174	organelle membrane fusion	6/291	110/18723	0.00745076052638534	0.0290166106032113	0.0175912309731717	SNCA/STX1A/STXBP1/SYT1/SYT11/SYT4	6
GO:0006479	BP	GO:0006479	protein methylation	8/291	181/18723	0.00749442845570092	0.0291205397355907	0.01765423769017	AASS/AUTS2/GATA3/MECOM/NR1H4/RAB3D/SMYD2/TET2	8
GO:0008213	BP	GO:0008213	protein alkylation	8/291	181/18723	0.00749442845570092	0.0291205397355907	0.01765423769017	AASS/AUTS2/GATA3/MECOM/NR1H4/RAB3D/SMYD2/TET2	8
GO:0007632	BP	GO:0007632	visual behavior	4/291	50/18723	0.0075114663243206	0.0291205397355907	0.01765423769017	ATP1A2/ITGB1/KIT/SLC1A2	4
GO:0060688	BP	GO:0060688	regulation of morphogenesis of a branching structure	4/291	50/18723	0.0075114663243206	0.0291205397355907	0.01765423769017	BMP7/FGFR2/HGF/LRRK2	4
GO:2000677	BP	GO:2000677	regulation of transcription regulatory region DNA binding	4/291	50/18723	0.0075114663243206	0.0291205397355907	0.01765423769017	FBXW7/GATA3/PER2/SRI	4
GO:0030198	BP	GO:0030198	extracellular matrix organization	11/291	301/18723	0.00769251920361289	0.0297954589967993	0.0180634054173906	ATP7A/CAV1/DDR2/GAS6/IL6/ITGB1/LOXL2/LOXL3/PBXIP1/SMPD3/TNFRSF1A	11
GO:0009260	BP	GO:0009260	ribonucleotide biosynthetic process	8/291	182/18723	0.00773660804279367	0.0299391341981527	0.0181505080665141	DLAT/PAPSS1/PAPSS2/PDK4/PPCS/SLC25A12/SLC26A2/SNCA	8
GO:0071867	BP	GO:0071867	response to monoamine	6/291	111/18723	0.00777660690097068	0.0300396006643994	0.0182114155528147	ALK/LRRK2/RGS4/SLC1A1/SLC9A3R1/SNCA	6
GO:0071869	BP	GO:0071869	response to catecholamine	6/291	111/18723	0.00777660690097068	0.0300396006643994	0.0182114155528147	ALK/LRRK2/RGS4/SLC1A1/SLC9A3R1/SNCA	6
GO:0043062	BP	GO:0043062	extracellular structure organization	11/291	302/18723	0.00787648303094289	0.0303705832184104	0.0184120727086527	ATP7A/CAV1/DDR2/GAS6/IL6/ITGB1/LOXL2/LOXL3/PBXIP1/SMPD3/TNFRSF1A	11
GO:0072001	BP	GO:0072001	renal system development	11/291	302/18723	0.00787648303094289	0.0303705832184104	0.0184120727086527	ACE/BCL2/BMP7/CD24/FGFR2/GATA3/LRP4/LRRK2/MPST/PDGFD/SOX4	11
GO:0046850	BP	GO:0046850	regulation of bone remodeling	4/291	51/18723	0.00805309927355675	0.0310236407658172	0.0188079868390898	IL6/PDK4/PRKCA/TFRC	4
GO:0010466	BP	GO:0010466	negative regulation of peptidase activity	10/291	262/18723	0.0081094016776414	0.0311966948149507	0.0189129003243614	CD44/GAS6/GPX1/HGF/POR/PRNP/RPS6KA1/SNCA/SPOCK3/VTN	10
GO:0046632	BP	GO:0046632	alpha-beta T cell differentiation	6/291	112/18723	0.00811259844136451	0.0311966948149507	0.0189129003243614	ATP7A/BCL2/GATA3/IL23R/IL6/LOXL3	6
GO:1901264	BP	GO:1901264	carbohydrate derivative transport	5/291	80/18723	0.00816165631450418	0.0313571714776283	0.0190101888077604	ABCC5/GJA1/LRRC8E/SCARB1/SLC15A4	5
GO:0055001	BP	GO:0055001	muscle cell development	8/291	184/18723	0.00823858092785523	0.0315446563522233	0.0191238509366037	BCL2/GPX1/HDAC9/ISL1/ITGB1/RGS2/RGS4/SLC8A1	8
GO:2001257	BP	GO:2001257	regulation of cation channel activity	8/291	184/18723	0.00823858092785523	0.0315446563522233	0.0191238509366037	CALM1/CALM2/CAV1/FKBP1B/ITGB1/NOS1AP/PLCG2/SRI	8
GO:0018126	BP	GO:0018126	protein hydroxylation	3/291	27/18723	0.00824791398150606	0.0315446563522233	0.0191238509366037	ASPH/OGFOD1/P4HTM	3
GO:0048873	BP	GO:0048873	homeostasis of number of cells within a tissue	3/291	27/18723	0.00824791398150606	0.0315446563522233	0.0191238509366037	AKT3/BCL2/GATA2	3
GO:0098901	BP	GO:0098901	regulation of cardiac muscle cell action potential	3/291	27/18723	0.00824791398150606	0.0315446563522233	0.0191238509366037	CALM1/CAV1/NOS1AP	3
GO:0045229	BP	GO:0045229	external encapsulating structure organization	11/291	304/18723	0.00825467642861918	0.0315446563522233	0.0191238509366037	ATP7A/CAV1/DDR2/GAS6/IL6/ITGB1/LOXL2/LOXL3/PBXIP1/SMPD3/TNFRSF1A	11
GO:0044344	BP	GO:0044344	cellular response to fibroblast growth factor stimulus	6/291	113/18723	0.00845890487583513	0.0322962648247764	0.0195795112624382	CD44/FGFR2/GATA3/GCLM/SNCA/TDGF1	6
GO:0007369	BP	GO:0007369	gastrulation	8/291	185/18723	0.00849854474753284	0.0324186911937973	0.0196537318722849	ACVR1/BMP7/FGFR2/GJA1/ITGB1/ITGB2/TXNRD1/VTN	8
GO:0010639	BP	GO:0010639	negative regulation of organelle organization	12/291	348/18723	0.00854541175704256	0.0325684437401088	0.0197445188931058	BMP7/CLIP3/GPX1/HGF/LRRK2/PRKCD/SNCA/SPTBN4/SYT4/TERF2IP/TESK1/TFRC	12
GO:0021954	BP	GO:0021954	central nervous system neuron development	5/291	81/18723	0.00859086625414508	0.0326834733935475	0.0198142552668703	ATP7A/DCLK1/FGFR2/GATA2/SPTBN4	5
GO:0071260	BP	GO:0071260	cellular response to mechanical stimulus	5/291	81/18723	0.00859086625414508	0.0326834733935475	0.0198142552668703	ATP1A2/BAK1/GJA1/SLC38A2/TNFRSF1A	5
GO:0031103	BP	GO:0031103	axon regeneration	4/291	52/18723	0.00861973872741484	0.0327641933866212	0.0198631915145158	BCL2/FKBP1B/INPP5F/ISL1	4
GO:0031345	BP	GO:0031345	negative regulation of cell projection organization	8/291	186/18723	0.00876460720312656	0.0332557791040618	0.0201612138444447	FYN/INPP5F/LRP4/LRRK2/PRKCD/PRNP/TESK1/THY1	8
GO:0043123	BP	GO:0043123	positive regulation of I-kappaB kinase/NF-kappaB signaling	8/291	186/18723	0.00876460720312656	0.0332557791040618	0.0201612138444447	CTH/FYN/GJA1/PPM1A/PRKCE/TERF2IP/TFRC/TNFRSF1A	8
GO:0002286	BP	GO:0002286	T cell activation involved in immune response	6/291	114/18723	0.00881569502824184	0.03341999532407	0.020260769422979	ATP7A/CD81/GATA3/IL23R/IL6/LOXL3	6
GO:0008625	BP	GO:0008625	extrinsic apoptotic signaling pathway via death domain receptors	5/291	82/18723	0.00903544593514464	0.0341978190195058	0.0207323226470934	BCL2/GPX1/HGF/TNFRSF1A/ZDHHC3	5
GO:0002695	BP	GO:0002695	negative regulation of leukocyte activation	8/291	187/18723	0.0090368535773507	0.0341978190195058	0.0207323226470934	AXL/FGR/LOXL3/LYN/MERTK/PRNP/SYT11/TYRO3	8
GO:0070665	BP	GO:0070665	positive regulation of leukocyte proliferation	7/291	150/18723	0.00910867845273478	0.0344096216058776	0.020860727313942	BCL2/CD24/CD81/IL23R/IL6/LYN/TFRC	7
GO:0051503	BP	GO:0051503	adenine nucleotide transport	3/291	28/18723	0.00913302106174696	0.0344096216058776	0.020860727313942	ABCC5/GJA1/LRRC8E	3
GO:0060259	BP	GO:0060259	regulation of feeding behavior	3/291	28/18723	0.00913302106174696	0.0344096216058776	0.020860727313942	INS/RETN/UCN	3
GO:0071280	BP	GO:0071280	cellular response to copper ion	3/291	28/18723	0.00913302106174696	0.0344096216058776	0.020860727313942	ATP7A/PRNP/SNCA	3
GO:1990776	BP	GO:1990776	response to angiotensin	3/291	28/18723	0.00913302106174696	0.0344096216058776	0.020860727313942	AHCYL1/CAV1/PRKCD	3
GO:0070372	BP	GO:0070372	regulation of ERK1 and ERK2 cascade	11/291	309/18723	0.00926198378723306	0.0348648114418272	0.021136684752608	CD44/FBXW7/FGFR2/GAS6/LYN/MAP3K12/NTRK1/PDGFD/PRKCA/SHC1/SLC9A3R1	11
GO:2001236	BP	GO:2001236	regulation of extrinsic apoptotic signaling pathway	7/291	151/18723	0.00942844655897775	0.0354602383764717	0.0214976605012304	ACVR1/BCL2/CAV1/FYN/GCLM/GPX1/HGF	7
GO:0031397	BP	GO:0031397	negative regulation of protein ubiquitination	5/291	83/18723	0.00949565380590462	0.0356503493765542	0.021612914710577	CAV1/FYN/PER2/PRKCE/SOX4	5
GO:0043367	BP	GO:0043367	CD4-positive, alpha-beta T cell differentiation	5/291	83/18723	0.00949565380590462	0.0356503493765542	0.021612914710577	ATP7A/GATA3/IL23R/IL6/LOXL3	5
GO:0021782	BP	GO:0021782	glial cell development	6/291	116/18723	0.00956139681396716	0.035865712851691	0.0217434781552923	IL6/LYN/S100A8/S100A9/SOD1/SOX4	6
GO:0086002	BP	GO:0086002	cardiac muscle cell action potential involved in contraction	4/291	54/18723	0.00982979286425353	0.0366847154711139	0.0222399959754786	CAV1/GJA1/GPD1L/NOS1AP	4
GO:0046390	BP	GO:0046390	ribose phosphate biosynthetic process	8/291	190/18723	0.00989154843964378	0.0366847154711139	0.0222399959754786	DLAT/PAPSS1/PAPSS2/PDK4/PPCS/SLC25A12/SLC26A2/SNCA	8
GO:0002702	BP	GO:0002702	positive regulation of production of molecular mediator of immune response	6/291	117/18723	0.00995064090708826	0.0366847154711139	0.0222399959754786	CD81/GATA3/IL6/KIT/PLCG2/TFRC	6
GO:0097061	BP	GO:0097061	dendritic spine organization	5/291	84/18723	0.00997174468612279	0.0366847154711139	0.0222399959754786	FYN/INS/LRRK2/PRNP/SRCIN1	5
GO:0002002	BP	GO:0002002	regulation of angiotensin levels in blood	2/291	10/18723	0.00997687121691042	0.0366847154711139	0.0222399959754786	ACE/ACE2	2
GO:0002003	BP	GO:0002003	angiotensin maturation	2/291	10/18723	0.00997687121691042	0.0366847154711139	0.0222399959754786	ACE/ACE2	2
GO:0003183	BP	GO:0003183	mitral valve morphogenesis	2/291	10/18723	0.00997687121691042	0.0366847154711139	0.0222399959754786	ACVR1/SOX4	2
GO:0010728	BP	GO:0010728	regulation of hydrogen peroxide biosynthetic process	2/291	10/18723	0.00997687121691042	0.0366847154711139	0.0222399959754786	FYN/SOD2	2
GO:0014041	BP	GO:0014041	regulation of neuron maturation	2/291	10/18723	0.00997687121691042	0.0366847154711139	0.0222399959754786	BCL2/LRRK2	2
GO:0031340	BP	GO:0031340	positive regulation of vesicle fusion	2/291	10/18723	0.00997687121691042	0.0366847154711139	0.0222399959754786	SNCA/SYT1	2
GO:0036152	BP	GO:0036152	phosphatidylethanolamine acyl-chain remodeling	2/291	10/18723	0.00997687121691042	0.0366847154711139	0.0222399959754786	MBOAT1/MBOAT2	2
GO:0042756	BP	GO:0042756	drinking behavior	2/291	10/18723	0.00997687121691042	0.0366847154711139	0.0222399959754786	ACE2/UCN	2
GO:0048755	BP	GO:0048755	branching morphogenesis of a nerve	2/291	10/18723	0.00997687121691042	0.0366847154711139	0.0222399959754786	FGFR2/LRRK2	2
GO:0051342	BP	GO:0051342	regulation of cyclic-nucleotide phosphodiesterase activity	2/291	10/18723	0.00997687121691042	0.0366847154711139	0.0222399959754786	CALM1/CALM2	2
GO:0060368	BP	GO:0060368	regulation of Fc receptor mediated stimulatory signaling pathway	2/291	10/18723	0.00997687121691042	0.0366847154711139	0.0222399959754786	LYN/PTPRJ	2
GO:0071372	BP	GO:0071372	cellular response to follicle-stimulating hormone stimulus	2/291	10/18723	0.00997687121691042	0.0366847154711139	0.0222399959754786	GCLM/POR	2
GO:0071838	BP	GO:0071838	cell proliferation in bone marrow	2/291	10/18723	0.00997687121691042	0.0366847154711139	0.0222399959754786	ACE/FGFR2	2
GO:0072124	BP	GO:0072124	regulation of glomerular mesangial cell proliferation	2/291	10/18723	0.00997687121691042	0.0366847154711139	0.0222399959754786	BMP7/PDGFD	2
GO:0098903	BP	GO:0098903	regulation of membrane repolarization during action potential	2/291	10/18723	0.00997687121691042	0.0366847154711139	0.0222399959754786	CAV1/NOS1AP	2
GO:1902224	BP	GO:1902224	ketone body metabolic process	2/291	10/18723	0.00997687121691042	0.0366847154711139	0.0222399959754786	HMGCL/HMGCLL1	2
GO:1990535	BP	GO:1990535	neuron projection maintenance	2/291	10/18723	0.00997687121691042	0.0366847154711139	0.0222399959754786	INS/PRNP	2
GO:2000121	BP	GO:2000121	regulation of removal of superoxide radicals	2/291	10/18723	0.00997687121691042	0.0366847154711139	0.0222399959754786	BMP7/GCH1	2
GO:2000169	BP	GO:2000169	regulation of peptidyl-cysteine S-nitrosylation	2/291	10/18723	0.00997687121691042	0.0366847154711139	0.0222399959754786	ACE/NOS1AP	2
GO:0003209	BP	GO:0003209	cardiac atrium morphogenesis	3/291	29/18723	0.0100715291958179	0.0366860808154047	0.0222408237112574	ACVR1/ISL1/SOX4	3
GO:0010955	BP	GO:0010955	negative regulation of protein processing	3/291	29/18723	0.0100715291958179	0.0366860808154047	0.0222408237112574	LRRK2/PRNP/SIRT4	3
GO:0015701	BP	GO:0015701	bicarbonate transport	3/291	29/18723	0.0100715291958179	0.0366860808154047	0.0222408237112574	SLC26A2/SLC4A4/SLC4A8	3
GO:0015868	BP	GO:0015868	purine ribonucleotide transport	3/291	29/18723	0.0100715291958179	0.0366860808154047	0.0222408237112574	ABCC5/GJA1/LRRC8E	3
GO:0031069	BP	GO:0031069	hair follicle morphogenesis	3/291	29/18723	0.0100715291958179	0.0366860808154047	0.0222408237112574	ATP7A/BCL2/FGFR2	3
GO:0034311	BP	GO:0034311	diol metabolic process	3/291	29/18723	0.0100715291958179	0.0366860808154047	0.0222408237112574	GCH1/PTS/QDPR	3
GO:0040018	BP	GO:0040018	positive regulation of multicellular organism growth	3/291	29/18723	0.0100715291958179	0.0366860808154047	0.0222408237112574	BCL2/GHR/SPTBN4	3
GO:0048265	BP	GO:0048265	response to pain	3/291	29/18723	0.0100715291958179	0.0366860808154047	0.0222408237112574	GCH1/NTRK1/UCN	3
GO:0072539	BP	GO:0072539	T-helper 17 cell differentiation	3/291	29/18723	0.0100715291958179	0.0366860808154047	0.0222408237112574	IL23R/IL6/LOXL3	3
GO:1903318	BP	GO:1903318	negative regulation of protein maturation	3/291	29/18723	0.0100715291958179	0.0366860808154047	0.0222408237112574	LRRK2/PRNP/SIRT4	3
GO:1903902	BP	GO:1903902	positive regulation of viral life cycle	3/291	29/18723	0.0100715291958179	0.0366860808154047	0.0222408237112574	AXL/PC/TYRO3	3
GO:0030595	BP	GO:0030595	leukocyte chemotaxis	9/291	230/18723	0.0100829585181475	0.0366964816816932	0.0222471292044697	GAS6/IL6/ITGB2/KIT/LYN/S100A8/S100A9/STK39/TMEM102	9
GO:0006164	BP	GO:0006164	purine nucleotide biosynthetic process	8/291	191/18723	0.0101893823612925	0.0370522994956091	0.0224628426602746	DLAT/PAPSS1/PAPSS2/PDK4/PPCS/SLC25A12/SLC26A2/SNCA	8
GO:0007605	BP	GO:0007605	sensory perception of sound	7/291	154/18723	0.0104370496742326	0.0379206898180948	0.0229893016236113	GPX1/KIT/SLC1A3/SLC9A3R1/SOD1/SPTBN4/UCN	7
GO:0010507	BP	GO:0010507	negative regulation of autophagy	5/291	85/18723	0.0104639696295681	0.03792634274996	0.022992728696176	BCL2/DAPL1/HGF/LRRK2/SNCA	5
GO:0010676	BP	GO:0010676	positive regulation of cellular carbohydrate metabolic process	4/291	55/18723	0.0104740507314142	0.03792634274996	0.022992728696176	INS/PRKCE/SLC25A12/SNCA	4
GO:0044091	BP	GO:0044091	membrane biogenesis	4/291	55/18723	0.0104740507314142	0.03792634274996	0.022992728696176	CAV1/CLIP3/LRP4/SYT11	4
GO:0098900	BP	GO:0098900	regulation of action potential	4/291	55/18723	0.0104740507314142	0.03792634274996	0.022992728696176	CALM1/CAV1/NOS1AP/SLC8A2	4
GO:0010594	BP	GO:0010594	regulation of endothelial cell migration	9/291	232/18723	0.0106296804739779	0.0384573393310443	0.0233146437410291	AKT3/FBXW7/GATA2/GATA3/HDAC5/HDAC9/PRKCA/SCARB1/TDGF1	9
GO:0007160	BP	GO:0007160	cell-matrix adhesion	9/291	233/18723	0.0109112575667549	0.0394427216095531	0.0239120287180394	BCL2/CD44/EFNA5/EPHA3/ITGB1/ITGB2/PTPRJ/THY1/VTN	9
GO:0034103	BP	GO:0034103	regulation of tissue remodeling	5/291	86/18723	0.0109725757917955	0.0395974910530224	0.024005857217339	DDR2/IL6/PDK4/PRKCA/TFRC	5
GO:1903510	BP	GO:1903510	mucopolysaccharide metabolic process	5/291	86/18723	0.0109725757917955	0.0395974910530224	0.024005857217339	ABCC5/CD44/HGF/SMPD3/SPOCK3	5
GO:0010800	BP	GO:0010800	positive regulation of peptidyl-threonine phosphorylation	3/291	30/18723	0.0110640267703131	0.0396752815623879	0.0240530174744924	BMP7/CALM1/CALM2	3
GO:0015865	BP	GO:0015865	purine nucleotide transport	3/291	30/18723	0.0110640267703131	0.0396752815623879	0.0240530174744924	ABCC5/GJA1/LRRC8E	3
GO:0019674	BP	GO:0019674	NAD metabolic process	3/291	30/18723	0.0110640267703131	0.0396752815623879	0.0240530174744924	GPD1L/LDHA/SLC25A12	3
GO:0050858	BP	GO:0050858	negative regulation of antigen receptor-mediated signaling pathway	3/291	30/18723	0.0110640267703131	0.0396752815623879	0.0240530174744924	PRNP/PTPRJ/THY1	3
GO:0060351	BP	GO:0060351	cartilage development involved in endochondral bone morphogenesis	3/291	30/18723	0.0110640267703131	0.0396752815623879	0.0240530174744924	GHR/POR/SMPD3	3
GO:0090314	BP	GO:0090314	positive regulation of protein targeting to membrane	3/291	30/18723	0.0110640267703131	0.0396752815623879	0.0240530174744924	FYN/ITGB2/PRNP	3
GO:1903579	BP	GO:1903579	negative regulation of ATP metabolic process	3/291	30/18723	0.0110640267703131	0.0396752815623879	0.0240530174744924	FBP1/SLC25A12/SNCA	3
GO:0010506	BP	GO:0010506	regulation of autophagy	11/291	317/18723	0.0110682911648344	0.0396752815623879	0.0240530174744924	ATP6V0E2/ATP6V1B2/ATP6V1D/ATP6V1G2/BCL2/DAPL1/FBXW7/HGF/LRRK2/SESN3/SNCA	11
GO:0050777	BP	GO:0050777	negative regulation of immune response	8/291	194/18723	0.0111228795525195	0.039774335002014	0.0241130683177483	FGR/FYN/GPX1/INS/LOXL3/LYN/TTLL12/TYRO3	8
GO:0002711	BP	GO:0002711	positive regulation of T cell mediated immunity	4/291	56/18723	0.0111450011361539	0.039774335002014	0.0241130683177483	CD81/GATA3/IL23R/IL6	4
GO:0043388	BP	GO:0043388	positive regulation of DNA binding	4/291	56/18723	0.0111450011361539	0.039774335002014	0.0241130683177483	CALM1/CALM2/GATA3/ISL1	4
GO:0043470	BP	GO:0043470	regulation of carbohydrate catabolic process	4/291	56/18723	0.0111450011361539	0.039774335002014	0.0241130683177483	FBP1/INS/SLC25A12/SLC4A4	4
GO:0055078	BP	GO:0055078	sodium ion homeostasis	4/291	56/18723	0.0111450011361539	0.039774335002014	0.0241130683177483	ATP1A2/AVPR1A/SLC1A3/SLC8A1	4
GO:0035051	BP	GO:0035051	cardiocyte differentiation	7/291	156/18723	0.011151682710845	0.039774335002014	0.0241130683177483	ACVR1/BMP7/ISL1/ITGB1/RGS2/RGS4/SLC8A1	7
GO:0002761	BP	GO:0002761	regulation of myeloid leukocyte differentiation	6/291	120/18723	0.0111859156292621	0.0397969400608825	0.0241267725651932	CAMK4/FBXW7/GATA2/IL23R/LYN/PRKCA	6
GO:0030218	BP	GO:0030218	erythrocyte differentiation	6/291	120/18723	0.0111859156292621	0.0397969400608825	0.0241267725651932	GATA2/GATA3/KIT/LYN/NCAPG2/P4HTM	6
GO:0071774	BP	GO:0071774	response to fibroblast growth factor	6/291	120/18723	0.0111859156292621	0.0397969400608825	0.0241267725651932	CD44/FGFR2/GATA3/GCLM/SNCA/TDGF1	6
GO:0048041	BP	GO:0048041	focal adhesion assembly	5/291	87/18723	0.0114978063027912	0.0408726004783606	0.0247788883864139	BCL2/EFNA5/EPHA3/PTPRJ/THY1	5
GO:0051250	BP	GO:0051250	negative regulation of lymphocyte activation	7/291	157/18723	0.0115220106452801	0.0409246519185053	0.0248104444119812	AXL/FGR/LOXL3/LYN/MERTK/PRNP/TYRO3	7
GO:0003206	BP	GO:0003206	cardiac chamber morphogenesis	6/291	121/18723	0.0116207275107319	0.0412410561740734	0.0250022635192058	ACVR1/BMP7/FGFR2/GATA3/ISL1/SOX4	6
GO:0006006	BP	GO:0006006	glucose metabolic process	8/291	196/18723	0.0117793859901201	0.0417017084374931	0.0252815325377326	DLAT/FBP1/INS/PC/PDK4/PER2/SDS/SLC25A12	8
GO:0048738	BP	GO:0048738	cardiac muscle tissue development	9/291	236/18723	0.0117896365211929	0.0417017084374931	0.0252815325377326	ACVR1/BMP7/FGFR2/GJA1/ISL1/ITGB1/RGS2/RGS4/SLC8A1	9
GO:0009416	BP	GO:0009416	response to light stimulus	11/291	320/18723	0.0118111313619851	0.0417017084374931	0.0252815325377326	ATP1A2/BAK1/BCL2/GPX1/ITGB1/KIT/PER2/PRKCD/SLC1A2/SLC1A3/SLC24A2	11
GO:0032259	BP	GO:0032259	methylation	12/291	364/18723	0.0119049556850478	0.0417017084374931	0.0252815325377326	AASS/ASMT/AUTS2/BHMT2/DMAP1/GATA3/MECOM/NR1H4/RAB3D/SMYD2/TET2/TYMS	12
GO:0002732	BP	GO:0002732	positive regulation of dendritic cell cytokine production	2/291	11/18723	0.0120697350673264	0.0417017084374931	0.0252815325377326	KIT/PLCG2	2
GO:0003093	BP	GO:0003093	regulation of glomerular filtration	2/291	11/18723	0.0120697350673264	0.0417017084374931	0.0252815325377326	GAS6/GJA1	2
GO:0003174	BP	GO:0003174	mitral valve development	2/291	11/18723	0.0120697350673264	0.0417017084374931	0.0252815325377326	ACVR1/SOX4	2
GO:0006002	BP	GO:0006002	fructose 6-phosphate metabolic process	2/291	11/18723	0.0120697350673264	0.0417017084374931	0.0252815325377326	FBP1/GFPT2	2
GO:0006086	BP	GO:0006086	acetyl-CoA biosynthetic process from pyruvate	2/291	11/18723	0.0120697350673264	0.0417017084374931	0.0252815325377326	DLAT/PDK4	2
GO:0006751	BP	GO:0006751	glutathione catabolic process	2/291	11/18723	0.0120697350673264	0.0417017084374931	0.0252815325377326	CHAC2/GGT5	2
GO:0006971	BP	GO:0006971	hypotonic response	2/291	11/18723	0.0120697350673264	0.0417017084374931	0.0252815325377326	SLC12A5/STK39	2
GO:0009235	BP	GO:0009235	cobalamin metabolic process	2/291	11/18723	0.0120697350673264	0.0417017084374931	0.0252815325377326	MMAA/MMAB	2
GO:0010248	BP	GO:0010248	establishment or maintenance of transmembrane electrochemical gradient	2/291	11/18723	0.0120697350673264	0.0417017084374931	0.0252815325377326	ATP1A2/BAK1	2
GO:0010269	BP	GO:0010269	response to selenium ion	2/291	11/18723	0.0120697350673264	0.0417017084374931	0.0252815325377326	GPX1/SOD2	2
GO:0015886	BP	GO:0015886	heme transport	2/291	11/18723	0.0120697350673264	0.0417017084374931	0.0252815325377326	ABCC5/SLC46A1	2
GO:0021860	BP	GO:0021860	pyramidal neuron development	2/291	11/18723	0.0120697350673264	0.0417017084374931	0.0252815325377326	ATP7A/FGFR2	2
GO:0032329	BP	GO:0032329	serine transport	2/291	11/18723	0.0120697350673264	0.0417017084374931	0.0252815325377326	SERINC5/SLC38A2	2
GO:0033483	BP	GO:0033483	gas homeostasis	2/291	11/18723	0.0120697350673264	0.0417017084374931	0.0252815325377326	CAV1/SOD2	2
GO:0042135	BP	GO:0042135	neurotransmitter catabolic process	2/291	11/18723	0.0120697350673264	0.0417017084374931	0.0252815325377326	ABAT/MAOA	2
GO:0045793	BP	GO:0045793	positive regulation of cell size	2/291	11/18723	0.0120697350673264	0.0417017084374931	0.0252815325377326	AKT3/ATP7A	2
GO:0046929	BP	GO:0046929	negative regulation of neurotransmitter secretion	2/291	11/18723	0.0120697350673264	0.0417017084374931	0.0252815325377326	SYT11/SYT4	2
GO:0060174	BP	GO:0060174	limb bud formation	2/291	11/18723	0.0120697350673264	0.0417017084374931	0.0252815325377326	FGFR2/SOX4	2
GO:0070327	BP	GO:0070327	thyroid hormone transport	2/291	11/18723	0.0120697350673264	0.0417017084374931	0.0252815325377326	SLC16A10/SLC16A2	2
GO:0070341	BP	GO:0070341	fat cell proliferation	2/291	11/18723	0.0120697350673264	0.0417017084374931	0.0252815325377326	GATA2/PER2	2
GO:0070344	BP	GO:0070344	regulation of fat cell proliferation	2/291	11/18723	0.0120697350673264	0.0417017084374931	0.0252815325377326	GATA2/PER2	2
GO:0072110	BP	GO:0072110	glomerular mesangial cell proliferation	2/291	11/18723	0.0120697350673264	0.0417017084374931	0.0252815325377326	BMP7/PDGFD	2
GO:1902337	BP	GO:1902337	regulation of apoptotic process involved in morphogenesis	2/291	11/18723	0.0120697350673264	0.0417017084374931	0.0252815325377326	BMP7/TNFRSF1A	2
GO:1903961	BP	GO:1903961	positive regulation of anion transmembrane transport	2/291	11/18723	0.0120697350673264	0.0417017084374931	0.0252815325377326	ACE2/ITGB1	2
GO:2000615	BP	GO:2000615	regulation of histone H3-K9 acetylation	2/291	11/18723	0.0120697350673264	0.0417017084374931	0.0252815325377326	GATA3/NAP1L2	2
GO:0001782	BP	GO:0001782	B cell homeostasis	3/291	31/18723	0.0121110335485523	0.0417017084374931	0.0252815325377326	BAK1/BCL2/LYN	3
GO:0002828	BP	GO:0002828	regulation of type 2 immune response	3/291	31/18723	0.0121110335485523	0.0417017084374931	0.0252815325377326	CD81/GATA3/IL6	3
GO:0031063	BP	GO:0031063	regulation of histone deacetylation	3/291	31/18723	0.0121110335485523	0.0417017084374931	0.0252815325377326	LRRK2/NCAPG2/UCN	3
GO:0032148	BP	GO:0032148	activation of protein kinase B activity	3/291	31/18723	0.0121110335485523	0.0417017084374931	0.0252815325377326	GAS6/INS/SLC1A1	3
GO:0036475	BP	GO:0036475	neuron death in response to oxidative stress	3/291	31/18723	0.0121110335485523	0.0417017084374931	0.0252815325377326	FBXW7/LANCL1/SLC1A1	3
GO:0043171	BP	GO:0043171	peptide catabolic process	3/291	31/18723	0.0121110335485523	0.0417017084374931	0.0252815325377326	ACE/CHAC2/GGT5	3
GO:0055022	BP	GO:0055022	negative regulation of cardiac muscle tissue growth	3/291	31/18723	0.0121110335485523	0.0417017084374931	0.0252815325377326	GJA1/RGS2/RGS4	3
GO:0061117	BP	GO:0061117	negative regulation of heart growth	3/291	31/18723	0.0121110335485523	0.0417017084374931	0.0252815325377326	GJA1/RGS2/RGS4	3
GO:0051259	BP	GO:0051259	protein complex oligomerization	9/291	238/18723	0.0124039136525338	0.0426758443993928	0.0258720994698729	CTH/LRRC8D/MAT1A/MAT2A/PRNP/SLC1A2/SNCA/SOD2/SYT1	9
GO:0006690	BP	GO:0006690	icosanoid metabolic process	6/291	123/18723	0.0125258878042085	0.0430608833751103	0.0261055281651861	AVPR1A/GGT5/GPX1/GSTA1/HPGDS/TNFRSF1A	6
GO:0006826	BP	GO:0006826	iron ion transport	4/291	58/18723	0.0125685099870731	0.0431381096589197	0.0261523463623308	ABCC5/ATP7A/SLC46A1/TFRC	4
GO:0018208	BP	GO:0018208	peptidyl-proline modification	4/291	58/18723	0.0125685099870731	0.0431381096589197	0.0261523463623308	FKBP1B/OGFOD1/P4HTM/PPIC	4
GO:0010657	BP	GO:0010657	muscle cell apoptotic process	5/291	89/18723	0.0125990920334417	0.0432084246018675	0.0261949745803255	BMP7/DMPK/MAP3K5/SIRT4/SOD2	5
GO:0042098	BP	GO:0042098	T cell proliferation	8/291	199/18723	0.0128170896589867	0.043903629032323	0.0266164401290399	CD24/CD81/FKBP1B/FYN/IL23R/IL6/PRNP/TFRC	8
GO:0007249	BP	GO:0007249	I-kappaB kinase/NF-kappaB signaling	10/291	281/18723	0.0128223215631784	0.043903629032323	0.0266164401290399	CTH/FYN/GJA1/NR1H4/PLCG2/PPM1A/PRKCE/TERF2IP/TFRC/TNFRSF1A	10
GO:0050851	BP	GO:0050851	antigen receptor-mediated signaling pathway	9/291	240/18723	0.0130417500358861	0.0446192567175001	0.0270502872131426	BCL2/CD81/FYN/GATA3/LYN/PLCG2/PRNP/PTPRJ/THY1	9
GO:0097581	BP	GO:0097581	lamellipodium organization	5/291	90/18723	0.0131756123077135	0.0449756438927475	0.0272663458425043	ATP7A/AUTS2/CD44/ITGB1/KIT	5
GO:0099175	BP	GO:0099175	regulation of postsynapse organization	5/291	90/18723	0.0131756123077135	0.0449756438927475	0.0272663458425043	FYN/INS/LRRK2/PRNP/SRCIN1	5
GO:0072522	BP	GO:0072522	purine-containing compound biosynthetic process	8/291	200/18723	0.0131774433274545	0.0449756438927475	0.0272663458425043	DLAT/PAPSS1/PAPSS2/PDK4/PPCS/SLC25A12/SLC26A2/SNCA	8
GO:0007435	BP	GO:0007435	salivary gland morphogenesis	3/291	32/18723	0.0132130032186826	0.0450252020509247	0.0272963903235438	BMP7/FGFR2/HGF	3
GO:0042744	BP	GO:0042744	hydrogen peroxide catabolic process	3/291	32/18723	0.0132130032186826	0.0450252020509247	0.0272963903235438	DUOX2/GPX1/SNCA	3
GO:0033013	BP	GO:0033013	tetrapyrrole metabolic process	4/291	59/18723	0.0133217975988892	0.0452877630843889	0.0274555671428969	HMBS/MMAA/MMAB/SLC46A1	4
GO:0048278	BP	GO:0048278	vesicle docking	4/291	59/18723	0.0133217975988892	0.0452877630843889	0.0274555671428969	RAB3D/STX1A/STXBP1/SYT1	4
GO:0090303	BP	GO:0090303	positive regulation of wound healing	4/291	59/18723	0.0133217975988892	0.0452877630843889	0.0274555671428969	DUOX2/ITGB1/PRKCE/VTN	4
GO:0016032	BP	GO:0016032	viral process	13/291	415/18723	0.0134111628926802	0.0455553787148184	0.0276178082961208	ACE2/AXL/BCL2/CAV1/CD81/GAS6/ITGB1/PC/RPSA/SCARB1/TFRC/TYRO3/ZBED1	13
GO:0055007	BP	GO:0055007	cardiac muscle cell differentiation	6/291	125/18723	0.0134794717883445	0.0457148488542903	0.0277144865779207	ACVR1/ISL1/ITGB1/RGS2/RGS4/SLC8A1	6
GO:1904375	BP	GO:1904375	regulation of protein localization to cell periphery	6/291	125/18723	0.0134794717883445	0.0457148488542903	0.0277144865779207	CLIP3/EPHA3/INS/ITGB1/PRKCE/PRNP	6
GO:0021953	BP	GO:0021953	central nervous system neuron differentiation	7/291	162/18723	0.0135082647500326	0.0457400103877685	0.0277297406802384	ATP7A/DCLK1/FGFR2/GATA2/ISL1/SOX4/SPTBN4	7
GO:0051100	BP	GO:0051100	negative regulation of binding	7/291	162/18723	0.0135082647500326	0.0457400103877685	0.0277297406802384	ACE/CAV1/FBXW7/LRRK2/PER2/PRKCD/SRI	7
GO:0015850	BP	GO:0015850	organic hydroxy compound transport	10/291	284/18723	0.0137234736100791	0.0464319897637459	0.0281492510495901	ABAT/CAV1/GRAMD1B/OSBP/SCARB1/SNCA/STX1A/SYT1/SYT11/SYT4	10
GO:0016051	BP	GO:0016051	carbohydrate biosynthetic process	8/291	202/18723	0.0139203267977468	0.0470300975574983	0.028511852060805	FBP1/INS/PC/PER2/SDS/SLC25A12/SMPD3/SNCA	8
GO:0045862	BP	GO:0045862	positive regulation of proteolysis	12/291	372/18723	0.0139264412778385	0.0470300975574983	0.028511852060805	ASPH/BAK1/CAV1/FBXW7/FYN/LRRK2/LYN/MAP3K5/S100A8/S100A9/SLC1A1/SNCA	12
GO:0061025	BP	GO:0061025	membrane fusion	7/291	163/18723	0.0139332158184364	0.0470300975574983	0.028511852060805	GAS6/SNCA/STX1A/STXBP1/SYT1/SYT11/SYT4	7
GO:0030111	BP	GO:0030111	regulation of Wnt signaling pathway	11/291	328/18723	0.0139784947223003	0.0471457505212333	0.0285819663145204	CAV1/FGFR2/ISL1/LATS2/LRP4/LRRK2/NLK/PBXIP1/PPM1A/SLC9A3R1/SOX4	11
GO:0009620	BP	GO:0009620	response to fungus	4/291	60/18723	0.0141032359103236	0.0472394302686494	0.0286387593733942	BAK1/PLCG2/S100A8/S100A9	4
GO:0032869	BP	GO:0032869	cellular response to insulin stimulus	8/291	203/18723	0.0143030212356501	0.0472394302686494	0.0286387593733942	GHR/HDAC5/HDAC9/INS/PDK4/PRKCD/SESN3/SHC1	8
GO:0001976	BP	GO:0001976	nervous system process involved in regulation of systemic arterial blood pressure	2/291	12/18723	0.0143363294339272	0.0472394302686494	0.0286387593733942	ACE2/SOD2	2
GO:0006563	BP	GO:0006563	L-serine metabolic process	2/291	12/18723	0.0143363294339272	0.0472394302686494	0.0286387593733942	SDS/SERINC5	2
GO:0007320	BP	GO:0007320	insemination	2/291	12/18723	0.0143363294339272	0.0472394302686494	0.0286387593733942	AVPR1A/DDO	2
GO:0009086	BP	GO:0009086	methionine biosynthetic process	2/291	12/18723	0.0143363294339272	0.0472394302686494	0.0286387593733942	ADI1/BHMT2	2
GO:0009176	BP	GO:0009176	pyrimidine deoxyribonucleoside monophosphate metabolic process	2/291	12/18723	0.0143363294339272	0.0472394302686494	0.0286387593733942	TYMP/TYMS	2
GO:0030157	BP	GO:0030157	pancreatic juice secretion	2/291	12/18723	0.0143363294339272	0.0472394302686494	0.0286387593733942	STK39/UCN	2
GO:0032823	BP	GO:0032823	regulation of natural killer cell differentiation	2/291	12/18723	0.0143363294339272	0.0472394302686494	0.0286387593733942	AXL/GAS6	2
GO:0042762	BP	GO:0042762	regulation of sulfur metabolic process	2/291	12/18723	0.0143363294339272	0.0472394302686494	0.0286387593733942	PDK4/SNCA	2
GO:0045117	BP	GO:0045117	azole transmembrane transport	2/291	12/18723	0.0143363294339272	0.0472394302686494	0.0286387593733942	SLC15A4/SLC19A2	2
GO:0048548	BP	GO:0048548	regulation of pinocytosis	2/291	12/18723	0.0143363294339272	0.0472394302686494	0.0286387593733942	AXL/CAV1	2
GO:0048742	BP	GO:0048742	regulation of skeletal muscle fiber development	2/291	12/18723	0.0143363294339272	0.0472394302686494	0.0286387593733942	BCL2/HDAC9	2
GO:0060442	BP	GO:0060442	branching involved in prostate gland morphogenesis	2/291	12/18723	0.0143363294339272	0.0472394302686494	0.0286387593733942	BMP7/FGFR2	2
GO:0060453	BP	GO:0060453	regulation of gastric acid secretion	2/291	12/18723	0.0143363294339272	0.0472394302686494	0.0286387593733942	SGK1/UCN	2
GO:0060601	BP	GO:0060601	lateral sprouting from an epithelium	2/291	12/18723	0.0143363294339272	0.0472394302686494	0.0286387593733942	BMP7/FGFR2	2
GO:0061052	BP	GO:0061052	negative regulation of cell growth involved in cardiac muscle cell development	2/291	12/18723	0.0143363294339272	0.0472394302686494	0.0286387593733942	RGS2/RGS4	2
GO:0070572	BP	GO:0070572	positive regulation of neuron projection regeneration	2/291	12/18723	0.0143363294339272	0.0472394302686494	0.0286387593733942	FKBP1B/HGF	2
GO:0072182	BP	GO:0072182	regulation of nephron tubule epithelial cell differentiation	2/291	12/18723	0.0143363294339272	0.0472394302686494	0.0286387593733942	CD24/GATA3	2
GO:0072537	BP	GO:0072537	fibroblast activation	2/291	12/18723	0.0143363294339272	0.0472394302686494	0.0286387593733942	GCLM/RPS6KA1	2
GO:0090331	BP	GO:0090331	negative regulation of platelet aggregation	2/291	12/18723	0.0143363294339272	0.0472394302686494	0.0286387593733942	ABAT/PRKCD	2
GO:1903909	BP	GO:1903909	regulation of receptor clustering	2/291	12/18723	0.0143363294339272	0.0472394302686494	0.0286387593733942	CD81/LRP4	2
GO:1904748	BP	GO:1904748	regulation of apoptotic process involved in development	2/291	12/18723	0.0143363294339272	0.0472394302686494	0.0286387593733942	BMP7/TNFRSF1A	2
GO:0002700	BP	GO:0002700	regulation of production of molecular mediator of immune response	7/291	164/18723	0.0143676560684646	0.0472394302686494	0.0286387593733942	CD81/GATA3/IL6/KIT/PLCG2/SLC15A4/TFRC	7
GO:0010259	BP	GO:0010259	multicellular organism aging	3/291	33/18723	0.0143703258710483	0.0472394302686494	0.0286387593733942	DDC/LRRK2/SLC1A2	3
GO:0018345	BP	GO:0018345	protein palmitoylation	3/291	33/18723	0.0143703258710483	0.0472394302686494	0.0286387593733942	CLIP3/ZDHHC11/ZDHHC3	3
GO:0032228	BP	GO:0032228	regulation of synaptic transmission, GABAergic	3/291	33/18723	0.0143703258710483	0.0472394302686494	0.0286387593733942	PRKCE/STXBP1/ZDHHC3	3
GO:0043552	BP	GO:0043552	positive regulation of phosphatidylinositol 3-kinase activity	3/291	33/18723	0.0143703258710483	0.0472394302686494	0.0286387593733942	FGR/KIT/LYN	3
GO:0048333	BP	GO:0048333	mesodermal cell differentiation	3/291	33/18723	0.0143703258710483	0.0472394302686494	0.0286387593733942	FGFR2/GJA1/ITGB1	3
GO:0048730	BP	GO:0048730	epidermis morphogenesis	3/291	33/18723	0.0143703258710483	0.0472394302686494	0.0286387593733942	ATP7A/BCL2/FGFR2	3
GO:0050974	BP	GO:0050974	detection of mechanical stimulus involved in sensory perception	3/291	33/18723	0.0143703258710483	0.0472394302686494	0.0286387593733942	FYN/KIT/NTRK1	3
GO:1901380	BP	GO:1901380	negative regulation of potassium ion transmembrane transport	3/291	33/18723	0.0143703258710483	0.0472394302686494	0.0286387593733942	CAV1/RGS4/STK39	3
GO:0006497	BP	GO:0006497	protein lipidation	5/291	92/18723	0.0143815368317874	0.0472394302686494	0.0286387593733942	CLIP3/MBOAT4/PPM1A/ZDHHC11/ZDHHC3	5
GO:1903351	BP	GO:1903351	cellular response to dopamine	5/291	92/18723	0.0143815368317874	0.0472394302686494	0.0286387593733942	ALK/LRRK2/RGS4/SLC1A1/SLC9A3R1	5
GO:0030048	BP	GO:0030048	actin filament-based movement	6/291	127/18723	0.0144827059837544	0.0474988364831178	0.0287960235934297	ATP1A2/CAV1/GJA1/GPD1L/NOS1AP/SRI	6
GO:0035270	BP	GO:0035270	endocrine system development	6/291	127/18723	0.0144827059837544	0.0474988364831178	0.0287960235934297	BAK1/GATA2/GATA3/IL6/ISL1/SOX4	6
GO:0048638	BP	GO:0048638	regulation of developmental growth	11/291	330/18723	0.0145645578587255	0.0476941909987337	0.0289144566679485	BCL2/FGFR2/GHR/GJA1/LATS2/RGS2/RGS4/SOD1/SPTBN4/SYT1/SYT4	11
GO:0070371	BP	GO:0070371	ERK1 and ERK2 cascade	11/291	330/18723	0.0145645578587255	0.0476941909987337	0.0289144566679485	CD44/FBXW7/FGFR2/GAS6/LYN/MAP3K12/NTRK1/PDGFD/PRKCA/SHC1/SLC9A3R1	11
GO:0034329	BP	GO:0034329	cell junction assembly	13/291	420/18723	0.0146766703342969	0.0480245787697175	0.0291147532384048	ACE/ACE2/BCL2/CAV1/EFNA5/EPHA3/GJA1/LRP4/NTRK1/PRKCA/PTPRJ/SNCA/THY1	13
GO:0002253	BP	GO:0002253	activation of immune response	12/291	375/18723	0.0147485157027373	0.0482228015337781	0.0292349251797253	BCL2/CD81/FGR/FYN/GATA3/LYN/PLCG2/PRKCD/PRKCE/PRNP/PTPRJ/THY1	12
GO:0032635	BP	GO:0032635	interleukin-6 production	7/291	165/18723	0.0148116935491231	0.0483554907629649	0.0293153676169967	GAS6/HGF/IL6/ISL1/PLCG2/SYT11/UCN	7
GO:0032675	BP	GO:0032675	regulation of interleukin-6 production	7/291	165/18723	0.0148116935491231	0.0483554907629649	0.0293153676169967	GAS6/HGF/IL6/ISL1/PLCG2/SYT11/UCN	7
GO:0030199	BP	GO:0030199	collagen fibril organization	4/291	61/18723	0.0149131531070804	0.0485017441476476	0.0294040332818375	ATP7A/DDR2/LOXL2/LOXL3	4
GO:0040014	BP	GO:0040014	regulation of multicellular organism growth	4/291	61/18723	0.0149131531070804	0.0485017441476476	0.0294040332818375	BCL2/GHR/SOD1/SPTBN4	4
GO:0043030	BP	GO:0043030	regulation of macrophage activation	4/291	61/18723	0.0149131531070804	0.0485017441476476	0.0294040332818375	IL6/LRRK2/SNCA/SYT11	4
GO:0043954	BP	GO:0043954	cellular component maintenance	4/291	61/18723	0.0149131531070804	0.0485017441476476	0.0294040332818375	DLG3/FYN/INS/PRNP	4
GO:0043966	BP	GO:0043966	histone H3 acetylation	4/291	61/18723	0.0149131531070804	0.0485017441476476	0.0294040332818375	GATA3/KAT6B/NAP1L2/PBXIP1	4
GO:0051591	BP	GO:0051591	response to cAMP	5/291	93/18723	0.0150113789203472	0.0486364131560075	0.0294856759541462	DUOX2/LDHA/NOX4/SLC8A1/SLC8A3	5
GO:0060993	BP	GO:0060993	kidney morphogenesis	5/291	93/18723	0.0150113789203472	0.0486364131560075	0.0294856759541462	BCL2/BMP7/GATA3/LRRK2/SOX4	5
GO:0106027	BP	GO:0106027	neuron projection organization	5/291	93/18723	0.0150113789203472	0.0486364131560075	0.0294856759541462	FYN/INS/LRRK2/PRNP/SRCIN1	5
GO:1901796	BP	GO:1901796	regulation of signal transduction by p53 class mediator	5/291	93/18723	0.0150113789203472	0.0486364131560075	0.0294856759541462	BCL2/CD44/CHEK2/SGK1/SMYD2	5
GO:1903350	BP	GO:1903350	response to dopamine	5/291	93/18723	0.0150113789203472	0.0486364131560075	0.0294856759541462	ALK/LRRK2/RGS4/SLC1A1/SLC9A3R1	5
GO:0005759	CC	GO:0005759	mitochondrial matrix	33/290	480/19550	2.37857339005637e-13	8.99100741441309e-11	6.35955411657178e-11	AADAT/AASS/ABAT/ALDH4A1/DBT/DLAT/DMGDH/GLRX2/GLS2/GLUD1/GPX1/GSTZ1/HIBADH/HIBCH/HMGCL/LRRK2/MCCC1/MCCC2/MMAA/MMAB/MPST/PC/PCCB/PDK4/SHC1/SIRT4/SNCA/SOD1/SOD2/TST/TXN2/TYMS/WARS2	33
GO:0045121	CC	GO:0045121	membrane raft	24/290	335/19550	2.22837727356629e-10	2.80775536469352e-08	1.98599237714329e-08	ACE2/ATP1A2/ATP7A/CAV1/CD24/CLIP3/CNTN1/EFNA5/FYN/GJA1/ITGB1/ITGB2/LRP4/LRRK2/LYN/NOS1AP/PRNP/SCARB1/SLC1A1/SLC1A2/SLC9A3R1/TDGF1/THY1/TNFRSF1A	24
GO:0098857	CC	GO:0098857	membrane microdomain	24/290	335/19550	2.22837727356629e-10	2.80775536469352e-08	1.98599237714329e-08	ACE2/ATP1A2/ATP7A/CAV1/CD24/CLIP3/CNTN1/EFNA5/FYN/GJA1/ITGB1/ITGB2/LRP4/LRRK2/LYN/NOS1AP/PRNP/SCARB1/SLC1A1/SLC1A2/SLC9A3R1/TDGF1/THY1/TNFRSF1A	24
GO:0044306	CC	GO:0044306	neuron projection terminus	16/290	141/19550	3.32064848525818e-10	3.13801281856898e-08	2.21959135593573e-08	ATCAY/GCH1/LRRK2/PRNP/SLC1A1/SLC1A2/SLC4A8/SLC8A1/SLC8A2/SLC8A3/SNCA/SRI/SYT1/SYT11/SYT4/UCN	16
GO:0016324	CC	GO:0016324	apical plasma membrane	22/290	367/19550	3.34266155840102e-08	2.39499156242047e-06	1.69403468909719e-06	ABCC5/ACE2/AHCYL1/ATP6V1B2/ATP7A/CD44/DDR2/DUOX2/GJA1/NOX4/SLC16A2/SLC1A1/SLC26A2/SLC38A1/SLC46A1/SLC47A1/SLC6A6/SLC9A3R1/STK39/TCIRG1/TDGF1/THY1	22
GO:0045177	CC	GO:0045177	apical part of cell	24/290	435/19550	3.80157390860392e-08	2.39499156242047e-06	1.69403468909719e-06	ABCC5/ACE2/ACVR1/AHCYL1/ATP6V1B2/ATP7A/CD44/DDR2/DUOX2/GJA1/MGST1/NOX4/SLC16A2/SLC1A1/SLC26A2/SLC38A1/SLC46A1/SLC47A1/SLC6A6/SLC9A3R1/STK39/TCIRG1/TDGF1/THY1	24
GO:0009925	CC	GO:0009925	basal plasma membrane	17/290	257/19550	3.19337889705479e-07	1.72442460440959e-05	1.21972667646905e-05	ABCC5/ATP7A/CD44/CD81/DLG3/SLC13A3/SLC16A10/SLC1A3/SLC38A1/SLC46A1/SLC47A1/SLC4A4/SLC6A6/SLC7A7/SLC8A2/STK39/TFRC	17
GO:0016323	CC	GO:0016323	basolateral plasma membrane	16/290	231/19550	3.85143324719183e-07	1.81980220929814e-05	1.28718953261411e-05	ABCC5/ATP7A/CD44/CD81/DLG3/SLC13A3/SLC16A10/SLC38A1/SLC46A1/SLC47A1/SLC4A4/SLC6A6/SLC7A7/SLC8A2/STK39/TFRC	16
GO:0045178	CC	GO:0045178	basal part of cell	17/290	276/19550	8.6645929620179e-07	3.63912904404752e-05	2.57404282146497e-05	ABCC5/ATP7A/CD44/CD81/DLG3/SLC13A3/SLC16A10/SLC1A3/SLC38A1/SLC46A1/SLC47A1/SLC4A4/SLC6A6/SLC7A7/SLC8A2/STK39/TFRC	17
GO:0043679	CC	GO:0043679	axon terminus	11/290	122/19550	2.06748967859979e-06	7.81511098510721e-05	5.52781450909839e-05	LRRK2/PRNP/SLC1A1/SLC4A8/SLC8A1/SLC8A2/SLC8A3/SNCA/SRI/SYT11/UCN	11
GO:0097386	CC	GO:0097386	glial cell projection	6/290	33/19550	7.99955164839804e-06	0.000274893683917678	0.000194438863032833	FYN/ITGB1/SLC1A1/SLC1A2/SLC4A8/SYT4	6
GO:0150034	CC	GO:0150034	distal axon	16/290	294/19550	8.88986027856479e-06	0.000280030598774791	0.000198072325504865	ATCAY/AUTS2/CALM1/DLG3/LRRK2/PRNP/SLC1A1/SLC4A8/SLC8A1/SLC8A2/SLC8A3/SNCA/SRI/SYT11/THY1/UCN	16
GO:0033176	CC	GO:0033176	proton-transporting V-type ATPase complex	5/290	26/19550	3.53482698611754e-05	0.00102781892365572	0.000727000853824984	ATP6V0E2/ATP6V1B2/ATP6V1D/ATP6V1G2/TCIRG1	5
GO:0008021	CC	GO:0008021	synaptic vesicle	12/290	206/19550	6.1831205081276e-05	0.00157095539835635	0.00111117424445144	ATP6V1G2/CALM1/DDC/LRRK2/RAB3D/SLC17A5/SLC4A8/SNCA/STX1A/SYT1/SYT11/SYT4	12
GO:0005902	CC	GO:0005902	microvillus	8/290	91/19550	6.23394999347756e-05	0.00157095539835635	0.00111117424445144	AOC3/ATP7A/CD44/LRRK2/SCARB1/SLC26A2/SLC6A6/SLC9A3R1	8
GO:0098984	CC	GO:0098984	neuron to neuron synapse	16/290	361/19550	0.00010572001836789	0.00249763543394139	0.00176663714904237	ATP7A/DCLK1/DLG3/FYN/LRP4/LYN/PRNP/SLC1A1/SLC4A8/SLC8A1/SLC8A2/SLC8A3/SRCIN1/STX1A/SYT1/SYT11	16
GO:0070382	CC	GO:0070382	exocytic vesicle	12/290	224/19550	0.000137104394932644	0.00304855654614937	0.00215631679955984	ATP6V1G2/CALM1/DDC/LRRK2/RAB3D/SLC17A5/SLC4A8/SNCA/STX1A/SYT1/SYT11/SYT4	12
GO:0032279	CC	GO:0032279	asymmetric synapse	15/290	335/19550	0.000154974504631457	0.00325446459726059	0.00230196047815146	ATP7A/DCLK1/DLG3/FYN/LRP4/LYN/PRNP/SLC1A1/SLC4A8/SLC8A1/SLC8A2/SLC8A3/SRCIN1/STX1A/SYT11	15
GO:0031362	CC	GO:0031362	anchored component of external side of plasma membrane	4/290	20/19550	0.000190490388162251	0.00378975614343847	0.00268058496361284	CD24/EFNA5/PRNP/THY1	4
GO:0030672	CC	GO:0030672	synaptic vesicle membrane	8/290	109/19550	0.000221523852603525	0.00381066477257927	0.00269537413599313	ATP6V1G2/CALM1/LRRK2/SLC17A5/SNCA/STX1A/SYT1/SYT4	8
GO:0099501	CC	GO:0099501	exocytic vesicle membrane	8/290	109/19550	0.000221523852603525	0.00381066477257927	0.00269537413599313	ATP6V1G2/CALM1/LRRK2/SLC17A5/SNCA/STX1A/SYT1/SYT4	8
GO:0042383	CC	GO:0042383	sarcolemma	9/290	138/19550	0.000221784722213608	0.00381066477257927	0.00269537413599313	ATP1A2/CAV1/ITGB1/NOS1AP/SLC38A2/SLC8A1/SLC8A2/SLC8A3/SRI	9
GO:0033017	CC	GO:0033017	sarcoplasmic reticulum membrane	5/290	40/19550	0.000298421537210458	0.00490449308980666	0.00346906500921997	ASPH/DMPK/FKBP1B/NOS1AP/SRI	5
GO:0044853	CC	GO:0044853	plasma membrane raft	8/290	116/19550	0.000338872765132748	0.00533724605084077	0.00377516150630342	ATP1A2/CAV1/EFNA5/ITGB2/LRP4/LRRK2/NOS1AP/SCARB1	8
GO:0031233	CC	GO:0031233	intrinsic component of external side of plasma membrane	4/290	24/19550	0.000398713263480433	0.00602854454382415	0.00426413342838021	CD24/EFNA5/PRNP/THY1	4
GO:0031528	CC	GO:0031528	microvillus membrane	4/290	27/19550	0.000635883304766802	0.00924476496930196	0.0065390428911242	SCARB1/SLC26A2/SLC6A6/SLC9A3R1	4
GO:0031253	CC	GO:0031253	cell projection membrane	14/290	346/19550	0.000701548782961475	0.00951859237021545	0.00673272754674109	ACE2/ATP7A/CD44/FGR/ITGB1/PLCG2/PTPRJ/SCARB1/SLC1A2/SLC26A2/SLC46A1/SLC6A6/SLC9A3R1/THY1	14
GO:0043209	CC	GO:0043209	myelin sheath	5/290	48/19550	0.000705080916312256	0.00951859237021545	0.00673272754674109	BCL2/CALM1/CALM2/ITGB1/SERINC5	5
GO:0016469	CC	GO:0016469	proton-transporting two-sector ATPase complex	5/290	49/19550	0.000775796975353571	0.0101095564341009	0.00715073053261381	ATP6V0E2/ATP6V1B2/ATP6V1D/ATP6V1G2/TCIRG1	5
GO:0030667	CC	GO:0030667	secretory granule membrane	13/290	311/19550	0.000802345748738164	0.0101095564341009	0.00715073053261381	ATP6V1D/CAV1/CD44/ITGB2/MGST1/PTPRJ/RAB3D/SLC15A4/SNCA/SRI/SYT1/SYT4/TCIRG1	13
GO:0014704	CC	GO:0014704	intercalated disc	5/290	50/19550	0.000851673551183142	0.0103849226563622	0.00734550363329433	ATP1A2/GJA1/ITGB1/SLC8A1/SPTBN4	5
GO:0005741	CC	GO:0005741	mitochondrial outer membrane	10/290	205/19550	0.00101032288343823	0.0119344390606141	0.0084415135655694	BAK1/BCL2/CPT1C/DMPK/GJA1/LRRK2/MAOA/MGST1/SLC8A3/SNCA	10
GO:0016528	CC	GO:0016528	sarcoplasm	6/290	79/19550	0.00113563324195707	0.0130081625896901	0.00920098384233162	ASPH/DMPK/FKBP1B/NOS1AP/SLC8A3/SRI	6
GO:0043195	CC	GO:0043195	terminal bouton	5/290	55/19550	0.00131668582964932	0.0146384483413954	0.0103541238616386	LRRK2/PRNP/SLC4A8/SNCA/SYT11	5
GO:0014069	CC	GO:0014069	postsynaptic density	13/290	330/19550	0.00137316135293332	0.0148301426116798	0.0104897137938365	ATP7A/DCLK1/DLG3/FYN/LRP4/LYN/PRNP/SLC8A1/SLC8A2/SLC8A3/SRCIN1/STX1A/SYT11	13
GO:0005901	CC	GO:0005901	caveola	6/290	84/19550	0.00156162966353317	0.0163971114670983	0.0115980682613282	ATP1A2/CAV1/EFNA5/LRRK2/NOS1AP/SCARB1	6
GO:0030139	CC	GO:0030139	endocytic vesicle	13/290	336/19550	0.00161174929473863	0.0164659792813838	0.0116467801099178	ACE2/ATP6V0E2/ATP7A/AVPR1A/CAV1/INPP5F/LYN/SCARB1/STXBP1/SYT1/SYT11/TCIRG1/TFRC	13
GO:0098978	CC	GO:0098978	glutamatergic synapse	13/290	338/19550	0.00169853569405891	0.0167473508097202	0.0118458009069032	CAMK4/CPT1C/DLG3/FYN/ITGB1/LRRK2/LYN/NOS1AP/SLC1A2/SLC4A8/STX1A/STXBP1/SYT1	13
GO:0030285	CC	GO:0030285	integral component of synaptic vesicle membrane	4/290	35/19550	0.00172862664055953	0.0167473508097202	0.0118458009069032	ATP6V1G2/STX1A/SYT1/SYT4	4
GO:0098858	CC	GO:0098858	actin-based cell projection	10/290	221/19550	0.00177220643489103	0.0167473508097202	0.0118458009069032	AOC3/ATP7A/CD44/ITGB1/LRRK2/SCARB1/SLC26A2/SLC6A6/SLC9A3R1/SRCIN1	10
GO:0031968	CC	GO:0031968	organelle outer membrane	10/290	230/19550	0.0023724537152312	0.0212166531311566	0.015007045099732	BAK1/BCL2/CPT1C/DMPK/GJA1/LRRK2/MAOA/MGST1/SLC8A3/SNCA	10
GO:0046658	CC	GO:0046658	anchored component of plasma membrane	5/290	63/19550	0.00241672238143585	0.0212166531311566	0.015007045099732	CD24/CNTN1/EFNA5/PRNP/THY1	5
GO:0030666	CC	GO:0030666	endocytic vesicle membrane	9/290	193/19550	0.00242551826701312	0.0212166531311566	0.015007045099732	ACE2/ATP6V0E2/ATP7A/CAV1/LYN/SCARB1/SYT1/TCIRG1/TFRC	9
GO:0043204	CC	GO:0043204	perikaryon	8/290	158/19550	0.00252033052541473	0.0212166531311566	0.015007045099732	ATP7A/LRRK2/SLC1A1/SLC8A2/SLC8A3/SYT11/TTLL7/UCN	8
GO:0019867	CC	GO:0019867	outer membrane	10/290	232/19550	0.0025257920394234	0.0212166531311566	0.015007045099732	BAK1/BCL2/CPT1C/DMPK/GJA1/LRRK2/MAOA/MGST1/SLC8A3/SNCA	10
GO:0099091	CC	GO:0099091	postsynaptic specialization, intracellular component	3/290	19/19550	0.00262486999766791	0.0214588527117819	0.0151783586432542	DLG3/FYN/LYN	3
GO:0099572	CC	GO:0099572	postsynaptic specialization	13/290	356/19550	0.00266816422606812	0.0214588527117819	0.0151783586432542	ATP7A/DCLK1/DLG3/FYN/LRP4/LYN/PRNP/SLC8A1/SLC8A2/SLC8A3/SRCIN1/STX1A/SYT11	13
GO:0099240	CC	GO:0099240	intrinsic component of synaptic membrane	8/290	163/19550	0.0030530996488764	0.0235630265092358	0.016666690986761	CNTN1/ITGB1/SLC1A2/SLC6A6/SLC8A1/SLC8A3/STX1A/SYT11	8
GO:0016471	CC	GO:0016471	vacuolar proton-transporting V-type ATPase complex	3/290	20/19550	0.00305446639934538	0.0235630265092358	0.016666690986761	ATP6V1B2/ATP6V1G2/TCIRG1	3
GO:0034774	CC	GO:0034774	secretory granule lumen	12/290	322/19550	0.00326527779308563	0.0246855001157274	0.0174606433567106	FGR/GAS6/HGF/IDH1/INS/MVP/PRKCD/PSMA5/PSMB7/RETN/S100A8/S100A9	12
GO:0060205	CC	GO:0060205	cytoplasmic vesicle lumen	12/290	325/19550	0.00351716806367462	0.0253519016069471	0.0179320050352675	FGR/GAS6/HGF/IDH1/INS/MVP/PRKCD/PSMA5/PSMB7/RETN/S100A8/S100A9	12
GO:0097038	CC	GO:0097038	perinuclear endoplasmic reticulum	3/290	21/19550	0.00352478121743035	0.0253519016069471	0.0179320050352675	FYN/NOX4/OSBP	3
GO:0030133	CC	GO:0030133	transport vesicle	14/290	412/19550	0.00355463170679417	0.0253519016069471	0.0179320050352675	ATP6V1G2/ATP7A/CALM1/DDC/INS/LRRK2/RAB3D/SLC17A5/SLC4A8/SNCA/STX1A/SYT1/SYT11/SYT4	14
GO:0031983	CC	GO:0031983	vesicle lumen	12/290	327/19550	0.0036936468273845	0.0258555277916915	0.0182882318548862	FGR/GAS6/HGF/IDH1/INS/MVP/PRKCD/PSMA5/PSMB7/RETN/S100A8/S100A9	12
GO:0016529	CC	GO:0016529	sarcoplasmic reticulum	5/290	70/19550	0.00382681808098075	0.0263006769929222	0.0186030965084997	ASPH/DMPK/FKBP1B/NOS1AP/SRI	5
GO:0009897	CC	GO:0009897	external side of plasma membrane	14/290	421/19550	0.00429743795314427	0.0286447559088128	0.0202611194676649	ACE/CD24/EFNA5/GHR/IL23R/ITGB1/ITGB2/KIT/MAP3K5/PRLR/PRNP/SLC38A1/TFRC/THY1	14
GO:0044291	CC	GO:0044291	cell-cell contact zone	5/290	72/19550	0.00431944731958288	0.0286447559088128	0.0202611194676649	ATP1A2/GJA1/ITGB1/SLC8A1/SPTBN4	5
GO:0097060	CC	GO:0097060	synaptic membrane	13/290	384/19550	0.00503996929141191	0.0328365903672524	0.0232261040191649	CNTN1/GLRB/ITGB1/LRP4/SLC1A2/SLC4A8/SLC6A6/SLC8A1/SLC8A3/STX1A/STXBP1/SYT1/SYT11	13
GO:0098563	CC	GO:0098563	intrinsic component of synaptic vesicle membrane	4/290	47/19550	0.00512528791446532	0.0328365903672524	0.0232261040191649	ATP6V1G2/STX1A/SYT1/SYT4	4
GO:0016234	CC	GO:0016234	inclusion body	5/290	76/19550	0.00543755631686539	0.034256604796252	0.024230514113751	FGR/GPX1/LRRK2/PRNP/SNCA	5
GO:0043197	CC	GO:0043197	dendritic spine	8/290	183/19550	0.00610831753079255	0.0368873124732769	0.0260912764361246	ATP1A2/ITGB1/SLC1A1/SLC8A1/SLC8A2/SLC8A3/SRI/SYT11	8
GO:0042734	CC	GO:0042734	presynaptic membrane	7/290	146/19550	0.00619659877025958	0.0368873124732769	0.0260912764361246	CNTN1/SLC1A2/SLC4A8/STX1A/STXBP1/SYT1/SYT11	7
GO:0044309	CC	GO:0044309	neuron spine	8/290	184/19550	0.00630626134047517	0.0368873124732769	0.0260912764361246	ATP1A2/ITGB1/SLC1A1/SLC8A1/SLC8A2/SLC8A3/SRI/SYT11	8
GO:0005765	CC	GO:0005765	lysosomal membrane	13/290	395/19550	0.0063430563776799	0.0368873124732769	0.0260912764361246	ATP6V0E2/ATP6V1B2/ATP6V1D/LRRC8E/LYN/MGST1/RAB3D/SCARB1/SLC15A4/SLC17A5/SLC7A14/SYT11/TCIRG1	13
GO:0098852	CC	GO:0098852	lytic vacuole membrane	13/290	395/19550	0.0063430563776799	0.0368873124732769	0.0260912764361246	ATP6V0E2/ATP6V1B2/ATP6V1D/LRRC8E/LYN/MGST1/RAB3D/SCARB1/SLC15A4/SLC17A5/SLC7A14/SYT11/TCIRG1	13
GO:0005774	CC	GO:0005774	vacuolar membrane	14/290	444/19550	0.00678019405193872	0.0386881080373078	0.0273650221149434	ATP6V0E2/ATP6V1B2/ATP6V1D/ATP6V1G2/LRRC8E/LYN/MGST1/RAB3D/SCARB1/SLC15A4/SLC17A5/SLC7A14/SYT11/TCIRG1	14
GO:0030315	CC	GO:0030315	T-tubule	4/290	51/19550	0.00685741597486673	0.0386881080373078	0.0273650221149434	ATP1A2/NOS1AP/SLC8A1/SRI	4
GO:0099699	CC	GO:0099699	integral component of synaptic membrane	7/290	150/19550	0.00715324667732145	0.039763635941581	0.0281257686693444	ITGB1/SLC1A2/SLC6A6/SLC8A1/SLC8A3/STX1A/SYT11	7
GO:0031045	CC	GO:0031045	dense core granule	3/290	27/19550	0.00726075062215741	0.0397762860170362	0.0281347163696107	SOD1/SYT1/SYT4	3
GO:0048787	CC	GO:0048787	presynaptic active zone membrane	3/290	28/19550	0.00804404794972381	0.0434378589285086	0.0307246342741331	STX1A/STXBP1/SYT11	3
GO:0055037	CC	GO:0055037	recycling endosome	8/290	195/19550	0.00881875412068583	0.0469505501073133	0.0332092445760445	CLIP3/INPP5F/ITGB1/NTRK1/SLC1A1/SLC9A9/SYT11/TFRC	8
GO:0033179	CC	GO:0033179	proton-transporting V-type ATPase, V0 domain	2/290	10/19550	0.00912197550791868	0.0472343389314145	0.0334099751840136	ATP6V0E2/TCIRG1	2
GO:1905103	CC	GO:1905103	integral component of lysosomal membrane	2/290	10/19550	0.00912197550791868	0.0472343389314145	0.0334099751840136	LRRC8E/SLC15A4	2
GO:0016765	MF	GO:0016765	transferase activity, transferring alkyl or aryl (other than methyl) groups	15/291	58/18368	1.11938021481886e-14	7.27597139632257e-12	4.78387754964691e-12	GSTA1/GSTA2/GSTA3/GSTA4/GSTA5/GSTO2/GSTT1/GSTZ1/HMBS/HPGDS/LANCL1/MAT1A/MAT2A/MGST1/MMAB	15
GO:0004364	MF	GO:0004364	glutathione transferase activity	11/291	26/18368	8.17755177774008e-14	2.65770432776553e-11	1.74741369566446e-11	GSTA1/GSTA2/GSTA3/GSTA4/GSTA5/GSTO2/GSTT1/GSTZ1/HPGDS/LANCL1/MGST1	11
GO:0022853	MF	GO:0022853	active ion transmembrane transporter activity	26/291	267/18368	1.47510413805069e-13	3.19605896577649e-11	2.10137642122309e-11	ABCC5/ATP1A2/ATP6V0E2/ATP6V1B2/ATP6V1D/ATP6V1G2/ATP7A/SLC12A5/SLC13A3/SLC15A4/SLC17A5/SLC1A1/SLC1A2/SLC1A3/SLC24A2/SLC26A2/SLC38A1/SLC38A2/SLC47A1/SLC4A4/SLC4A8/SLC6A6/SLC8A1/SLC8A2/SLC8A3/SLC9A9	26
GO:0015171	MF	GO:0015171	amino acid transmembrane transporter activity	16/291	84/18368	2.53292395639472e-13	4.11600142914143e-11	2.70622927972699e-11	SERINC5/SLC15A4/SLC16A10/SLC16A2/SLC1A1/SLC1A2/SLC1A3/SLC25A12/SLC38A1/SLC38A11/SLC38A2/SLC47A1/SLC6A6/SLC7A14/SLC7A7/SLC9A3R1	16
GO:0046943	MF	GO:0046943	carboxylic acid transmembrane transporter activity	20/291	163/18368	1.44547976744679e-12	1.7582824477158e-10	1.15605291299209e-10	SERINC5/SLC13A3/SLC15A4/SLC16A10/SLC16A2/SLC19A2/SLC1A1/SLC1A2/SLC1A3/SLC25A12/SLC26A2/SLC38A1/SLC38A11/SLC38A2/SLC46A1/SLC47A1/SLC6A6/SLC7A14/SLC7A7/SLC9A3R1	20
GO:0005342	MF	GO:0005342	organic acid transmembrane transporter activity	20/291	164/18368	1.62302995173766e-12	1.7582824477158e-10	1.15605291299209e-10	SERINC5/SLC13A3/SLC15A4/SLC16A10/SLC16A2/SLC19A2/SLC1A1/SLC1A2/SLC1A3/SLC25A12/SLC26A2/SLC38A1/SLC38A11/SLC38A2/SLC46A1/SLC47A1/SLC6A6/SLC7A14/SLC7A7/SLC9A3R1	20
GO:0008509	MF	GO:0008509	anion transmembrane transporter activity	25/291	314/18368	3.78960157501303e-11	3.51891574822639e-09	2.31365148790269e-09	ABCC5/GJA1/GLRB/LRRC8D/LRRC8E/SERINC5/SLC12A5/SLC13A3/SLC15A4/SLC19A2/SLC1A1/SLC1A2/SLC1A3/SLC24A2/SLC25A12/SLC26A2/SLC38A1/SLC38A2/SLC46A1/SLC47A1/SLC4A4/SLC4A8/SLC6A6/SLC9A3R1/SLC9A9	25
GO:0022804	MF	GO:0022804	active transmembrane transporter activity	28/291	406/18368	7.22219286513378e-11	5.8680317029212e-09	3.85817145163726e-09	ABCC5/ATP1A2/ATP6V0E2/ATP6V1B2/ATP6V1D/ATP6V1G2/ATP7A/SLC12A5/SLC13A3/SLC15A4/SLC16A10/SLC16A2/SLC17A5/SLC1A1/SLC1A2/SLC1A3/SLC24A2/SLC26A2/SLC38A1/SLC38A2/SLC47A1/SLC4A4/SLC4A8/SLC6A6/SLC8A1/SLC8A2/SLC8A3/SLC9A9	28
GO:0008514	MF	GO:0008514	organic anion transmembrane transporter activity	19/291	185/18368	1.23626346456582e-10	8.92856946630868e-09	5.87044405396165e-09	ABCC5/GJA1/SERINC5/SLC13A3/SLC15A4/SLC19A2/SLC1A1/SLC1A2/SLC1A3/SLC25A12/SLC26A2/SLC38A1/SLC38A2/SLC46A1/SLC47A1/SLC4A4/SLC4A8/SLC6A6/SLC9A3R1	19
GO:0072341	MF	GO:0072341	modified amino acid binding	14/291	93/18368	2.22134778978476e-10	1.44387606336009e-08	9.49333897529064e-09	AXL/GAS6/GRAMD1B/LANCL1/MARK1/MGST1/NOX4/SCARB1/SLC46A1/SMPD3/SYT1/SYT11/SYT4/TYMS	14
GO:0015291	MF	GO:0015291	secondary active transmembrane transporter activity	21/291	240/18368	2.61056430747903e-10	1.54260618169215e-08	1.0142479510397e-08	SLC12A5/SLC13A3/SLC15A4/SLC16A10/SLC16A2/SLC17A5/SLC1A1/SLC1A2/SLC1A3/SLC24A2/SLC26A2/SLC38A1/SLC38A2/SLC47A1/SLC4A4/SLC4A8/SLC6A6/SLC8A1/SLC8A2/SLC8A3/SLC9A9	21
GO:0004713	MF	GO:0004713	protein tyrosine kinase activity	16/291	136/18368	4.95419285429654e-10	2.68352112941062e-08	1.76438798144245e-08	AATK/ALK/AXL/DDR2/EPHA3/EPHB4/FGFR2/FGR/FYN/KIT/LYN/MERTK/NTRK1/PRKCD/TESK1/TYRO3	16
GO:0019199	MF	GO:0019199	transmembrane receptor protein kinase activity	16/291	143/18368	1.04915958453204e-09	5.24579792266019e-08	3.4490590390284e-08	ACVR1/ALK/AXL/DDR2/EPHA3/EPHB4/FGFR2/FGR/FYN/KIT/LYN/MERTK/NTRK1/PRKCD/TESK1/TYRO3	16
GO:0004714	MF	GO:0004714	transmembrane receptor protein tyrosine kinase activity	15/291	124/18368	1.17646516872208e-09	5.46215971192395e-08	3.59131472557267e-08	ALK/AXL/DDR2/EPHA3/EPHB4/FGFR2/FGR/FYN/KIT/LYN/MERTK/NTRK1/PRKCD/TESK1/TYRO3	15
GO:0031406	MF	GO:0031406	carboxylic acid binding	17/291	176/18368	3.07979435239585e-09	1.33457755270487e-07	8.77471233033484e-08	DBT/GLRB/GLUD1/GSTA1/HMGCL/MCCC1/NR1H4/OGFOD1/P4HTM/PC/S100A8/S100A9/SESN3/SLC1A1/SLC1A3/SLC46A1/TYMS	17
GO:0106310	MF	GO:0106310	protein serine kinase activity	23/291	360/18368	1.63386931397818e-08	6.63759408803635e-07	4.3641509307575e-07	AATK/AKT3/CAMK4/CHEK2/CIT/DCLK1/DMPK/LATS2/LRRK2/MAP3K12/MAP3K5/MARK1/MAST1/MAST4/NLK/PRKCA/PRKCD/PRKCE/RPS6KA1/RPS6KA5/SGK1/STK39/TESK1	23
GO:0015081	MF	GO:0015081	sodium ion transmembrane transporter activity	15/291	152/18368	1.98353697620503e-08	7.58411196784276e-07	4.98647685658973e-07	ATP1A2/SLC13A3/SLC1A1/SLC1A2/SLC1A3/SLC24A2/SLC38A1/SLC38A2/SLC4A4/SLC4A8/SLC6A6/SLC8A1/SLC8A2/SLC8A3/SLC9A9	15
GO:0043177	MF	GO:0043177	organic acid binding	14/291	135/18368	3.150540476508e-08	1.13769517207233e-06	7.48023060504239e-07	DBT/DDC/GLRB/MCCC1/NR1H4/OGFOD1/P4HTM/PC/S100A8/S100A9/SLC1A1/SLC1A3/SLC46A1/TYMS	14
GO:0015179	MF	GO:0015179	L-amino acid transmembrane transporter activity	10/291	61/18368	3.77364890585667e-08	1.2909851520036e-06	8.48809670791028e-07	SERINC5/SLC15A4/SLC1A1/SLC1A2/SLC1A3/SLC25A12/SLC38A1/SLC38A2/SLC47A1/SLC7A7	10
GO:0015293	MF	GO:0015293	symporter activity	14/291	144/18368	7.16230590706912e-08	2.32774941979746e-06	1.53047168330003e-06	SLC12A5/SLC13A3/SLC15A4/SLC16A2/SLC17A5/SLC1A1/SLC1A2/SLC1A3/SLC24A2/SLC38A1/SLC38A2/SLC4A4/SLC4A8/SLC6A6	14
GO:0015294	MF	GO:0015294	solute:cation symporter activity	12/291	104/18368	9.41622728391572e-08	2.91454654025963e-06	1.9162848507618e-06	SLC12A5/SLC13A3/SLC15A4/SLC17A5/SLC1A1/SLC1A2/SLC1A3/SLC38A1/SLC38A2/SLC4A4/SLC4A8/SLC6A6	12
GO:0019842	MF	GO:0019842	vitamin binding	14/291	148/18368	1.01152255096522e-07	2.98858935512451e-06	1.96496725211425e-06	AADAT/ABAT/CTH/DDC/GCAT/MCCC1/MMAB/OGFOD1/P4HTM/PC/SDS/SDSL/SLC46A1/TYMS	14
GO:0016209	MF	GO:0016209	antioxidant activity	11/291	86/18368	1.11475362706815e-07	3.15039068519259e-06	2.07134998896873e-06	DUOX2/GPX1/GSTA1/GSTO2/GSTT1/GSTZ1/MGST1/S100A9/SOD1/SOD2/TXNRD1	11
GO:0044325	MF	GO:0044325	transmembrane transporter binding	13/291	133/18368	1.98311625164203e-07	5.37093984819717e-06	3.53133858845028e-06	BAK1/CALM1/CALM2/CAV1/FKBP1B/FYN/GPD1L/LRRK2/LYN/PRNP/SLC8A1/SRI/STX1A	13
GO:0004674	MF	GO:0004674	protein serine/threonine kinase activity	22/291	386/18368	2.49016255420052e-07	6.47442264092135e-06	4.25686735581226e-06	ACVR1/AKT3/CAMK4/CHEK2/CIT/DMPK/LATS2/LRRK2/MAP3K12/MAP3K5/MARK1/MAST1/MAST4/NLK/PRKCA/PRKCD/PRKCE/RPS6KA1/RPS6KA5/SGK1/STK39/TESK1	22
GO:0005343	MF	GO:0005343	organic acid:sodium symporter activity	7/291	30/18368	3.47233599490717e-07	8.68083998726793e-06	5.70756442887576e-06	SLC13A3/SLC1A1/SLC1A2/SLC1A3/SLC38A1/SLC38A2/SLC6A6	7
GO:0001786	MF	GO:0001786	phosphatidylserine binding	9/291	60/18368	4.04825480152948e-07	9.74579859627468e-06	6.40776393536441e-06	AXL/GAS6/GRAMD1B/MARK1/SCARB1/SMPD3/SYT1/SYT11/SYT4	9
GO:0016638	MF	GO:0016638	oxidoreductase activity, acting on the CH-NH2 group of donors	6/291	20/18368	4.82936920246746e-07	1.12110356485852e-05	7.37114246692402e-06	AOC3/DDO/GLUD1/LOXL2/LOXL3/MAOA	6
GO:0042887	MF	GO:0042887	amide transmembrane transporter activity	7/291	35/18368	1.07174046660884e-06	2.40217690791637e-05	1.57940700342356e-05	ABCC5/GJA1/SLC13A3/SLC15A4/SLC19A2/SLC46A1/SLC47A1	7
GO:0042626	MF	GO:0042626	ATPase-coupled transmembrane transporter activity	11/291	109/18368	1.26680199439057e-06	2.74473765451291e-05	1.80463722709675e-05	ABCC5/ATP1A2/ATP6V0E2/ATP6V1B2/ATP6V1D/ATP6V1G2/ATP7A/SLC12A5/SLC1A1/SLC26A2/SLC4A8	11
GO:1901682	MF	GO:1901682	sulfur compound transmembrane transporter activity	8/291	52/18368	1.48186062234459e-06	3.10712711136768e-05	2.04290462706927e-05	ABCC5/GJA1/SLC13A3/SLC19A2/SLC1A1/SLC1A2/SLC26A2/SLC6A6	8
GO:0015370	MF	GO:0015370	solute:sodium symporter activity	9/291	73/18368	2.22077826636176e-06	4.51095585354733e-05	2.96590781625946e-05	SLC13A3/SLC1A1/SLC1A2/SLC1A3/SLC38A1/SLC38A2/SLC4A4/SLC4A8/SLC6A6	9
GO:0051287	MF	GO:0051287	NAD binding	8/291	56/18368	2.64788954456806e-06	5.21554001202799e-05	3.42916476904189e-05	ALDH1A1/GLUD1/GPD1L/HIBADH/IDH1/LDHA/QDPR/SIRT4	8
GO:0005283	MF	GO:0005283	amino acid:sodium symporter activity	5/291	16/18368	3.6506288480688e-06	6.77973928927063e-05	4.45760996185243e-05	SLC1A1/SLC1A2/SLC1A3/SLC38A1/SLC38A2	5
GO:0016641	MF	GO:0016641	oxidoreductase activity, acting on the CH-NH2 group of donors, oxygen as acceptor	5/291	16/18368	3.6506288480688e-06	6.77973928927063e-05	4.45760996185243e-05	AOC3/DDO/LOXL2/LOXL3/MAOA	5
GO:0005432	MF	GO:0005432	calcium:sodium antiporter activity	4/291	10/18368	1.20212711644748e-05	0.000215061675087374	0.000141400874632346	SLC24A2/SLC8A1/SLC8A2/SLC8A3	4
GO:0000287	MF	GO:0000287	magnesium ion binding	14/291	221/18368	1.22419722742043e-05	0.000215061675087374	0.000141400874632346	ENOSF1/HMGCL/HPGDS/IDH1/LRRK2/MAP3K5/MARK1/MAST1/MAST4/NLK/PPM1A/RPS6KA1/RPS6KA5/SNCA	14
GO:0016248	MF	GO:0016248	channel inhibitor activity	6/291	34/18368	1.39050103253757e-05	0.000237848860828794	0.000156383218617798	BCL2/CALM1/CALM2/CAV1/FKBP1B/STX1A	6
GO:0015298	MF	GO:0015298	solute:cation antiporter activity	6/291	35/18368	1.65601696064998e-05	0.000276002826774997	0.000181469065053683	SLC24A2/SLC47A1/SLC8A1/SLC8A2/SLC8A3/SLC9A9	6
GO:0015368	MF	GO:0015368	calcium:cation antiporter activity	4/291	11/18368	1.86550743856749e-05	0.000288709484540207	0.000189823563924411	SLC24A2/SLC8A1/SLC8A2/SLC8A3	4
GO:0019855	MF	GO:0019855	calcium channel inhibitor activity	4/291	11/18368	1.86550743856749e-05	0.000288709484540207	0.000189823563924411	CALM1/CALM2/FKBP1B/STX1A	4
GO:0035673	MF	GO:0035673	oligopeptide transmembrane transporter activity	4/291	11/18368	1.86550743856749e-05	0.000288709484540207	0.000189823563924411	ABCC5/GJA1/SLC13A3/SLC15A4	4
GO:0004602	MF	GO:0004602	glutathione peroxidase activity	5/291	22/18368	2.0357089370509e-05	0.000294046846462908	0.000193332825366705	GPX1/GSTA1/GSTT1/GSTZ1/MGST1	5
GO:0005416	MF	GO:0005416	amino acid:cation symporter activity	5/291	22/18368	2.0357089370509e-05	0.000294046846462908	0.000193332825366705	SLC1A1/SLC1A2/SLC1A3/SLC38A1/SLC38A2	5
GO:0072349	MF	GO:0072349	modified amino acid transmembrane transporter activity	5/291	22/18368	2.0357089370509e-05	0.000294046846462908	0.000193332825366705	ABCC5/GJA1/SLC13A3/SLC19A2/SLC46A1	5
GO:0016684	MF	GO:0016684	oxidoreductase activity, acting on peroxide as acceptor	7/291	55/18368	2.46727184579552e-05	0.000341218446758955	0.000224347675116009	DUOX2/GPX1/GSTA1/GSTT1/GSTZ1/MGST1/SESN3	7
GO:0030170	MF	GO:0030170	pyridoxal phosphate binding	7/291	55/18368	2.46727184579552e-05	0.000341218446758955	0.000224347675116009	AADAT/ABAT/CTH/DDC/GCAT/SDS/SDSL	7
GO:0001618	MF	GO:0001618	virus receptor activity	8/291	76/18368	2.6731936430183e-05	0.000354557444754618	0.000233117931288056	ACE2/AXL/CD81/ITGB1/RPSA/SCARB1/TFRC/TYRO3	8
GO:0015175	MF	GO:0015175	neutral amino acid transmembrane transporter activity	6/291	38/18368	2.70644327134073e-05	0.000354557444754618	0.000233117931288056	SERINC5/SLC1A1/SLC1A2/SLC38A1/SLC38A2/SLC6A6	6
GO:0035256	MF	GO:0035256	G protein-coupled glutamate receptor binding	4/291	12/18368	2.76339452951231e-05	0.000354557444754618	0.000233117931288056	CALM1/FYN/PRNP/SLC9A3R1	4
GO:0070279	MF	GO:0070279	vitamin B6 binding	7/291	56/18368	2.78191225884392e-05	0.000354557444754618	0.000233117931288056	AADAT/ABAT/CTH/DDC/GCAT/SDS/SDSL	7
GO:0140272	MF	GO:0140272	exogenous protein binding	8/291	77/18368	2.94264504420649e-05	0.000367830630525812	0.000241844916588631	ACE2/AXL/CD81/ITGB1/RPSA/SCARB1/TFRC/TYRO3	8
GO:0015078	MF	GO:0015078	proton transmembrane transporter activity	10/291	130/18368	4.26741792197875e-05	0.000523362575337017	0.00034410559609203	ATP6V0E2/ATP6V1B2/ATP6V1D/ATP6V1G2/SLC15A4/SLC17A5/SLC46A1/SLC47A1/SLC9A9/TCIRG1	10
GO:0016746	MF	GO:0016746	acyltransferase activity	14/291	250/18368	4.80313432020054e-05	0.000567782153539646	0.000373311019169387	ASPG/CPT1C/CPT2/DBT/DLAT/GCAT/GGT5/KAT6B/MBOAT1/MBOAT2/MBOAT4/NAA50/ZDHHC11/ZDHHC3	14
GO:0043225	MF	GO:0043225	ATPase-coupled inorganic anion transmembrane transporter activity	5/291	26/18368	4.82771278540347e-05	0.000567782153539646	0.000373311019169387	ABCC5/SLC12A5/SLC1A1/SLC26A2/SLC4A8	5
GO:0005507	MF	GO:0005507	copper ion binding	7/291	61/18368	4.89166163049541e-05	0.000567782153539646	0.000373311019169387	AOC3/ATP7A/LOXL2/LOXL3/PRNP/SNCA/SOD1	7
GO:0005313	MF	GO:0005313	L-glutamate transmembrane transporter activity	4/291	14/18368	5.44990854345898e-05	0.000621480798815498	0.000408617334929704	SLC1A1/SLC1A2/SLC1A3/SLC25A12	4
GO:0005246	MF	GO:0005246	calcium channel regulator activity	6/291	43/18368	5.59271100360975e-05	0.000624034625332478	0.000410296450016172	CALM1/CALM2/FKBP1B/SGK1/SRI/STX1A	6
GO:0016747	MF	GO:0016747	acyltransferase activity, transferring groups other than amino-acyl groups	13/291	222/18368	5.66431429147941e-05	0.000624034625332478	0.000410296450016172	ASPG/CPT1C/CPT2/DBT/DLAT/GCAT/KAT6B/MBOAT1/MBOAT2/MBOAT4/NAA50/ZDHHC11/ZDHHC3	13
GO:0015491	MF	GO:0015491	cation:cation antiporter activity	5/291	27/18368	5.84856983790278e-05	0.000633595065772801	0.000416582342840092	SLC24A2/SLC8A1/SLC8A2/SLC8A3/SLC9A9	5
GO:1904680	MF	GO:1904680	peptide transmembrane transporter activity	4/291	15/18368	7.33923169428025e-05	0.000782049278898716	0.000514189485397374	ABCC5/GJA1/SLC13A3/SLC15A4	4
GO:0015297	MF	GO:0015297	antiporter activity	8/291	89/18368	8.38443319833849e-05	0.000879013157890326	0.000577942254418579	SLC24A2/SLC26A2/SLC47A1/SLC4A8/SLC8A1/SLC8A2/SLC8A3/SLC9A9	8
GO:0019829	MF	GO:0019829	ATPase-coupled cation transmembrane transporter activity	6/291	47/18368	9.34133001533975e-05	0.000963788017455688	0.000633680866537667	ATP1A2/ATP6V0E2/ATP6V1B2/ATP6V1D/ATP6V1G2/ATP7A	6
GO:0015172	MF	GO:0015172	acidic amino acid transmembrane transporter activity	4/291	16/18368	9.6639546307714e-05	0.00098149539218772	0.000645323286199537	SLC1A1/SLC1A2/SLC1A3/SLC25A12	4
GO:0005310	MF	GO:0005310	dicarboxylic acid transmembrane transporter activity	5/291	30/18368	9.93027984458483e-05	0.000993027984458483	0.000652905848890922	SLC13A3/SLC1A1/SLC25A12/SLC26A2/SLC46A1	5
GO:0051213	MF	GO:0051213	dioxygenase activity	8/291	92/18368	0.000106074779830494	0.00104058166418271	0.000684171911997053	ADI1/ASPH/ASPHD1/ASPHD2/OGFOD1/P4HTM/POR/TET2	8
GO:0016247	MF	GO:0016247	channel regulator activity	10/291	145/18368	0.000107259956154218	0.00104058166418271	0.000684171911997053	BCL2/CALM1/CALM2/CAV1/FKBP1B/GPD1L/SGK1/SLC9A3R1/SRI/STX1A	10
GO:0015108	MF	GO:0015108	chloride transmembrane transporter activity	4/291	17/18368	0.000124804069041074	0.00114257246305208	0.000751229829958131	SLC12A5/SLC1A1/SLC26A2/SLC4A8	4
GO:0042625	MF	GO:0042625	ATPase-coupled ion transmembrane transporter activity	4/291	17/18368	0.000124804069041074	0.00114257246305208	0.000751229829958131	ATP6V0E2/ATP6V1B2/ATP6V1D/ATP6V1G2	4
GO:0044769	MF	GO:0044769	ATPase activity, coupled to transmembrane movement of ions, rotational mechanism	4/291	17/18368	0.000124804069041074	0.00114257246305208	0.000751229829958131	ATP6V0E2/ATP6V1B2/ATP6V1D/ATP6V1G2	4
GO:0046961	MF	GO:0046961	proton-transporting ATPase activity, rotational mechanism	4/291	17/18368	0.000124804069041074	0.00114257246305208	0.000751229829958131	ATP6V0E2/ATP6V1B2/ATP6V1D/ATP6V1G2	4
GO:0004601	MF	GO:0004601	peroxidase activity	6/291	51/18368	0.000148588661017917	0.00134142541196731	0.000881973631188221	DUOX2/GPX1/GSTA1/GSTT1/GSTZ1/MGST1	6
GO:0015399	MF	GO:0015399	primary active transmembrane transporter activity	11/291	181/18368	0.000151689667983585	0.0013506614272511	0.000888046217755381	ABCC5/ATP1A2/ATP6V0E2/ATP6V1B2/ATP6V1D/ATP6V1G2/ATP7A/SLC12A5/SLC1A1/SLC26A2/SLC4A8	11
GO:0033293	MF	GO:0033293	monocarboxylic acid binding	7/291	73/18368	0.000155415423063083	0.0013651354728514	0.000897562756239141	DBT/GSTA1/MCCC1/NR1H4/PC/S100A8/S100A9	7
GO:0008200	MF	GO:0008200	ion channel inhibitor activity	5/291	33/18368	0.000159083025292857	0.00137871955253809	0.000906494151142453	CALM1/CALM2/CAV1/FKBP1B/STX1A	5
GO:0016810	MF	GO:0016810	hydrolase activity, acting on carbon-nitrogen (but not peptide) bonds	9/291	125/18368	0.000170794857762743	0.00146074549402346	0.000960425377447004	AMDHD1/ASPG/ASRGL1/GCH1/GLS2/HDAC5/HDAC9/OPLAH/SIRT4	9
GO:0046873	MF	GO:0046873	metal ion transmembrane transporter activity	18/291	430/18368	0.000184494942883776	0.00155742484252538	0.0010239910705511	ATP1A2/ATP7A/FKBP1B/SLC12A5/SLC13A3/SLC1A1/SLC1A2/SLC1A3/SLC24A2/SLC38A1/SLC38A2/SLC4A4/SLC4A8/SLC6A6/SLC8A1/SLC8A2/SLC8A3/SLC9A9	18
GO:0140678	MF	GO:0140678	molecular function inhibitor activity	9/291	128/18368	0.000204337938768649	0.00170281615640541	0.00111958438785522	BCL2/CALM1/CALM2/CAV1/FKBP1B/LRRK2/NCAPG2/OAZ2/STX1A	9
GO:0033218	MF	GO:0033218	amide binding	17/291	400/18368	0.000232746915998224	0.00191500627087146	0.00125909724044342	ACVR1/AVPR1A/CLIP3/FKBP1B/GHR/HMGCL/ITGB2/LANCL1/MCCC1/MGST1/PC/PPIC/PRLR/PRNP/SCARB1/SLC46A1/TYMS	17
GO:0009678	MF	GO:0009678	pyrophosphate hydrolysis-driven proton transmembrane transporter activity	4/291	20/18368	0.000244718618988848	0.00198833877928439	0.00130731262249306	ATP6V0E2/ATP6V1B2/ATP6V1D/ATP6V1G2	4
GO:0017075	MF	GO:0017075	syntaxin-1 binding	4/291	22/18368	0.000360370374140886	0.00289186102705649	0.00190136935544119	LRRK2/STXBP1/SYT1/SYT4	4
GO:0099106	MF	GO:0099106	ion channel regulator activity	9/291	139/18368	0.000377693539164864	0.00299391220069709	0.00196846696920327	CALM1/CALM2/CAV1/FKBP1B/GPD1L/SGK1/SLC9A3R1/SRI/STX1A	9
GO:0070851	MF	GO:0070851	growth factor receptor binding	9/291	141/18368	0.000419502265172752	0.00328525870316011	0.00216002434572146	FYN/GATA3/IL23R/IL6/LYN/PDGFD/PTPRJ/SHC1/SLC9A3R1	9
GO:0042562	MF	GO:0042562	hormone binding	7/291	86/18368	0.000430372237708139	0.00329460003538443	0.00216616617711106	ACVR1/ALDH1A1/ATP1A2/AVPR1A/GHR/PRLR/SHC1	7
GO:0009931	MF	GO:0009931	calcium-dependent protein serine/threonine kinase activity	4/291	23/18368	0.000430832312319503	0.00329460003538443	0.00216616617711106	CAMK4/PRKCA/PRKCD/PRKCE	4
GO:0010857	MF	GO:0010857	calcium-dependent protein kinase activity	4/291	24/18368	0.000510595840887171	0.00385915461135653	0.00253735509669757	CAMK4/PRKCA/PRKCD/PRKCE	4
GO:0015103	MF	GO:0015103	inorganic anion transmembrane transporter activity	9/291	152/18368	0.000723231885572233	0.00540345661634427	0.00355271803438992	ABCC5/GLRB/LRRC8D/LRRC8E/SLC12A5/SLC1A1/SLC26A2/SLC4A4/SLC4A8	9
GO:0005165	MF	GO:0005165	neurotrophin receptor binding	3/291	12/18368	0.000778741438178554	0.00575206744109159	0.00378192612321164	EFNA5/NTRK1/SHC1	3
GO:0035254	MF	GO:0035254	glutamate receptor binding	5/291	47/18368	0.000858217300623695	0.00626787916185844	0.00412106710884944	CALM1/DLG3/FYN/PRNP/SLC9A3R1	5
GO:0009055	MF	GO:0009055	electron transfer activity	8/291	126/18368	0.000901679525177276	0.00648117971692541	0.00426131006489347	ALDH4A1/ASPH/DMGDH/GLRX2/LOXL2/NOX4/POR/QDPR	8
GO:0016811	MF	GO:0016811	hydrolase activity, acting on carbon-nitrogen (but not peptide) bonds, in linear amides	6/291	71/18368	0.000907365160369558	0.00648117971692541	0.00426131006489347	ASPG/ASRGL1/GLS2/HDAC5/HDAC9/SIRT4	6
GO:0046875	MF	GO:0046875	ephrin receptor binding	4/291	28/18368	0.000936075011733421	0.00661014875923935	0.0043461059048602	EFNA5/FYN/LYN/SHC1	4
GO:0016879	MF	GO:0016879	ligase activity, forming carbon-nitrogen bonds	5/291	48/18368	0.000945759745552707	0.00661014875923935	0.0043461059048602	GCLM/MCCC1/PPCS/RIMKLA/TTLL7	5
GO:0016840	MF	GO:0016840	carbon-nitrogen lyase activity	3/291	13/18368	0.00100053829230938	0.00691861585107547	0.00454891989560589	CHAC2/SDS/SDSL	3
GO:0016645	MF	GO:0016645	oxidoreductase activity, acting on the CH-NH group of donors	4/291	29/18368	0.00107243398043271	0.00733770618190802	0.00482446754632333	AASS/ALDH4A1/DMGDH/QDPR	4
GO:0016874	MF	GO:0016874	ligase activity	9/291	165/18368	0.00129201087087292	0.00874799027153538	0.00575171506112286	GCLM/MCCC1/MCCC2/PC/PCCB/PPCS/RIMKLA/TTLL7/WARS2	9
GO:0042910	MF	GO:0042910	xenobiotic transmembrane transporter activity	4/291	31/18368	0.00138589025328626	0.00920676021692914	0.00605335165679876	ABCC5/SLC46A1/SLC47A1/SLC6A6	4
GO:0038024	MF	GO:0038024	cargo receptor activity	6/291	77/18368	0.00138809615578316	0.00920676021692914	0.00605335165679876	ITGB2/LOXL2/LOXL3/SCARB1/TFRC/VTN	6
GO:1990782	MF	GO:1990782	protein tyrosine kinase binding	7/291	105/18368	0.00141354488421298	0.00928085024988319	0.00610206510356692	ACVR1/GAS6/ITGB1/LRP4/NOX4/PLCG2/SHC1	7
GO:0005161	MF	GO:0005161	platelet-derived growth factor receptor binding	3/291	15/18368	0.00155483815213106	0.0100063841473781	0.00657909629770931	LYN/PDGFD/PTPRJ	3
GO:0050998	MF	GO:0050998	nitric-oxide synthase binding	3/291	15/18368	0.00155483815213106	0.0100063841473781	0.00657909629770931	CALM1/CAV1/NOS1AP	3
GO:0008374	MF	GO:0008374	O-acyltransferase activity	5/291	54/18368	0.00161711871086726	0.0103051682555267	0.00677554382468636	CPT1C/CPT2/MBOAT1/MBOAT2/MBOAT4	5
GO:0000149	MF	GO:0000149	SNARE binding	7/291	110/18368	0.0018486475367906	0.0116662223195523	0.00767042309593238	LRRK2/SNCA/STX1A/STXBP1/SYT1/SYT11/SYT4	7
GO:0004698	MF	GO:0004698	calcium-dependent protein kinase C activity	3/291	16/18368	0.00189134552270567	0.0117083294262732	0.00769810809241607	PRKCA/PRKCD/PRKCE	3
GO:0015556	MF	GO:0015556	C4-dicarboxylate transmembrane transporter activity	3/291	16/18368	0.00189134552270567	0.0117083294262732	0.00769810809241607	SLC13A3/SLC1A1/SLC25A12	3
GO:0043548	MF	GO:0043548	phosphatidylinositol 3-kinase binding	4/291	34/18368	0.00196804330382614	0.012068190070632	0.00793471282376777	AXL/CALM1/FYN/TYRO3	4
GO:0016667	MF	GO:0016667	oxidoreductase activity, acting on a sulfur group of donors	5/291	57/18368	0.00206019553979698	0.0125152065501686	0.00822862163460475	GLRX2/GSTO2/PCYOX1/TXN2/TXNRD1	5
GO:0004697	MF	GO:0004697	protein kinase C activity	3/291	17/18368	0.00226989011991952	0.0134129870722517	0.00881890324102703	PRKCA/PRKCD/PRKCE	3
GO:0015174	MF	GO:0015174	basic amino acid transmembrane transporter activity	3/291	17/18368	0.00226989011991952	0.0134129870722517	0.00881890324102703	SLC15A4/SLC47A1/SLC7A7	3
GO:0017081	MF	GO:0017081	chloride channel regulator activity	3/291	17/18368	0.00226989011991952	0.0134129870722517	0.00881890324102703	SGK1/SLC9A3R1/STX1A	3
GO:0097718	MF	GO:0097718	disordered domain specific binding	4/291	36/18368	0.00243856797970255	0.0142799025838437	0.00938889141545029	CALM1/CALM2/FYN/GJA1	4
GO:0016409	MF	GO:0016409	palmitoyltransferase activity	4/291	37/18368	0.00270052188439386	0.0155318162471779	0.0102120119779016	CPT1C/CPT2/ZDHHC11/ZDHHC3	4
GO:0048306	MF	GO:0048306	calcium-dependent protein binding	6/291	88/18368	0.00274633670220882	0.0155318162471779	0.0102120119779016	CALM1/CALM2/S100A8/S100A9/STX1A/SYT1	6
GO:0051219	MF	GO:0051219	phosphoprotein binding	6/291	88/18368	0.00274633670220882	0.0155318162471779	0.0102120119779016	FBXW7/FGR/LYN/PLCG2/SHC1/SNCA	6
GO:0015631	MF	GO:0015631	tubulin binding	14/291	375/18368	0.00274793672065455	0.0155318162471779	0.0102120119779016	CLIP3/FYN/GJA1/LRRK2/LYN/MAST1/PRNP/RGS2/S100A8/S100A9/SNCA/SYT11/TTLL12/TTLL7	14
GO:0005003	MF	GO:0005003	ephrin receptor activity	3/291	19/18368	0.00315978796865995	0.0175543776036664	0.011541825598524	EPHA3/EPHB4/NTRK1	3
GO:0016646	MF	GO:0016646	oxidoreductase activity, acting on the CH-NH group of donors, NAD or NADP as acceptor	3/291	19/18368	0.00315978796865995	0.0175543776036664	0.011541825598524	AASS/ALDH4A1/QDPR	3
GO:0005504	MF	GO:0005504	fatty acid binding	4/291	39/18368	0.00328101219168996	0.0180733722423599	0.0118830593204828	DBT/GSTA1/S100A8/S100A9	4
GO:1901681	MF	GO:1901681	sulfur compound binding	11/291	265/18368	0.00346747572995612	0.0189399934829536	0.0124528540147031	BMP7/DBT/FGFR2/HMGCL/LANCL1/MCCC1/MGST1/PC/RPL29/SULT2A1/VTN	11
GO:0030296	MF	GO:0030296	protein tyrosine kinase activator activity	3/291	20/18368	0.00367421197154309	0.0197375023264711	0.012977208007364	CD24/EFNA5/GAS6	3
GO:0070300	MF	GO:0070300	phosphatidic acid binding	3/291	20/18368	0.00367421197154309	0.0197375023264711	0.012977208007364	GRAMD1B/MARK1/SMPD3	3
GO:0048487	MF	GO:0048487	beta-tubulin binding	4/291	41/18368	0.00394110642268434	0.0209976981536461	0.013805774008713	RGS2/SNCA/SYT11/TTLL7	4
GO:0016829	MF	GO:0016829	lyase activity	9/291	196/18368	0.004133332649054	0.0216666630797185	0.0142456116767056	CHAC2/CTH/DDC/ENOSF1/HMGCL/HMGCLL1/PTS/SDS/SDSL	9
GO:0019902	MF	GO:0019902	phosphatase binding	9/291	196/18368	0.004133332649054	0.0216666630797185	0.0142456116767056	BCL2/DLG3/GHR/MAP3K5/MVP/SLC9A3R1/SOD1/SPTBN4/TERF2IP	9
GO:0097110	MF	GO:0097110	scaffold protein binding	5/291	67/18368	0.00418111601607277	0.0217418032835784	0.0142950156002151	CIT/FYN/LRP4/LYN/PLCG2	5
GO:0015036	MF	GO:0015036	disulfide oxidoreductase activity	4/291	42/18368	0.00430252744122241	0.0221955780697981	0.0145933679292924	GLRX2/GSTO2/TXN2/TXNRD1	4
GO:0017124	MF	GO:0017124	SH3 domain binding	7/291	130/18368	0.00470248359205509	0.024067829408156	0.0158243542343503	CIT/DOCK3/GJA1/GPX1/LANCL1/LYN/SH3BP5	7
GO:0015106	MF	GO:0015106	bicarbonate transmembrane transporter activity	3/291	22/18368	0.00484889369992177	0.0242444684996088	0.0159404926491355	SLC26A2/SLC4A4/SLC4A8	3
GO:0016881	MF	GO:0016881	acid-amino acid ligase activity	3/291	22/18368	0.00484889369992177	0.0242444684996088	0.0159404926491355	GCLM/PPCS/TTLL7	3
GO:0043027	MF	GO:0043027	cysteine-type endopeptidase inhibitor activity involved in apoptotic process	3/291	22/18368	0.00484889369992177	0.0242444684996088	0.0159404926491355	GAS6/RPS6KA1/SNCA	3
GO:0005496	MF	GO:0005496	steroid binding	6/291	100/18368	0.00516369337083238	0.025621379320924	0.0168457975778059	ATP1A2/CAV1/CD81/GRAMD1B/NR1H4/OSBP	6
GO:0019887	MF	GO:0019887	protein kinase regulator activity	9/291	204/18368	0.00535448293960235	0.0263667720510722	0.0173358857534175	CALM1/CALM2/CD24/CIT/EFNA5/GAS6/NCAPG2/SH3BP5/SNCA	9
GO:0008483	MF	GO:0008483	transaminase activity	3/291	23/18368	0.0055116029080621	0.0267728537126171	0.017602880335745	AADAT/ABAT/GFPT2	3
GO:0004715	MF	GO:0004715	non-membrane spanning protein tyrosine kinase activity	4/291	45/18368	0.00551932676537029	0.0267728537126171	0.017602880335745	FGR/FYN/LYN/PRKCD	4
GO:0016769	MF	GO:0016769	transferase activity, transferring nitrogenous groups	3/291	24/18368	0.00622603248908711	0.0295395702036979	0.0194219684254273	AADAT/ABAT/GFPT2	3
GO:0043274	MF	GO:0043274	phospholipase binding	3/291	24/18368	0.00622603248908711	0.0295395702036979	0.0194219684254273	FYN/SNCA/STXBP1	3
GO:0070003	MF	GO:0070003	threonine-type peptidase activity	3/291	24/18368	0.00622603248908711	0.0295395702036979	0.0194219684254273	ASRGL1/GGT5/PSMB7	3
GO:0005044	MF	GO:0005044	scavenger receptor activity	4/291	47/18368	0.00644659755687594	0.0303644087823867	0.0199642914423465	LOXL2/LOXL3/SCARB1/VTN	4
GO:0019955	MF	GO:0019955	cytokine binding	7/291	139/18368	0.00674038831491297	0.0315198014726146	0.0207239504419134	ACVR1/GHR/IL23R/ITGB1/KIT/PRLR/TNFRSF1A	7
GO:0051019	MF	GO:0051019	mitogen-activated protein kinase binding	3/291	25/18368	0.00699317401755243	0.0324683079386363	0.0213475838430548	ACE/GCH1/PTPRJ	3
GO:0005178	MF	GO:0005178	integrin binding	7/291	144/18368	0.00812314756715484	0.0370208336400011	0.0243408234135068	CD81/ITGB1/ITGB2/LYN/PRKCA/THY1/VTN	7
GO:0008047	MF	GO:0008047	enzyme activator activity	6/291	110/18368	0.00814458340080024	0.0370208336400011	0.0243408234135068	CALM1/CALM2/FYN/NCAPG2/PRKCD/PRKCE	6
GO:0047485	MF	GO:0047485	protein N-terminus binding	6/291	110/18368	0.00814458340080024	0.0370208336400011	0.0243408234135068	CALM1/CALM2/SLC9A3R1/SNCA/STX1A/STXBP1	6
GO:0004709	MF	GO:0004709	MAP kinase kinase kinase activity	3/291	27/18368	0.00868912401329902	0.0392217403378081	0.0257878972909313	LRRK2/MAP3K12/MAP3K5	3
GO:0016597	MF	GO:0016597	amino acid binding	4/291	52/18368	0.00920171069730375	0.0409665202277222	0.0269350724088343	DDC/GLRB/SLC1A1/SLC1A3	4
GO:0017046	MF	GO:0017046	peptide hormone binding	4/291	52/18368	0.00920171069730375	0.0409665202277222	0.0269350724088343	ACVR1/AVPR1A/GHR/PRLR	4
GO:0051861	MF	GO:0051861	glycolipid binding	3/291	28/18368	0.00961948989348688	0.0425351593929692	0.0279664367830696	CLIP3/LYN/THY1	3
GO:0050661	MF	GO:0050661	NADP binding	4/291	53/18368	0.00983153623925947	0.0425780875879182	0.0279946616367527	HIBADH/IDH1/POR/QDPR	4
GO:0008172	MF	GO:0008172	S-methyltransferase activity	2/291	10/18368	0.0103497505213709	0.0425780875879182	0.0279946616367527	ASMT/BHMT2	2
GO:0015173	MF	GO:0015173	aromatic amino acid transmembrane transporter activity	2/291	10/18368	0.0103497505213709	0.0425780875879182	0.0279946616367527	SLC15A4/SLC16A10	2
GO:0015232	MF	GO:0015232	heme transmembrane transporter activity	2/291	10/18368	0.0103497505213709	0.0425780875879182	0.0279946616367527	ABCC5/SLC46A1	2
GO:0016175	MF	GO:0016175	superoxide-generating NAD(P)H oxidase activity	2/291	10/18368	0.0103497505213709	0.0425780875879182	0.0279946616367527	DUOX2/NOX4	2
GO:0016595	MF	GO:0016595	glutamate binding	2/291	10/18368	0.0103497505213709	0.0425780875879182	0.0279946616367527	SLC1A1/SLC1A3	2
GO:0016783	MF	GO:0016783	sulfurtransferase activity	2/291	10/18368	0.0103497505213709	0.0425780875879182	0.0279946616367527	MPST/TST	2
GO:0031078	MF	GO:0031078	histone deacetylase activity (H3-K14 specific)	2/291	10/18368	0.0103497505213709	0.0425780875879182	0.0279946616367527	HDAC5/HDAC9	2
GO:0032041	MF	GO:0032041	NAD-dependent histone deacetylase activity (H3-K14 specific)	2/291	10/18368	0.0103497505213709	0.0425780875879182	0.0279946616367527	HDAC5/HDAC9	2
GO:0043208	MF	GO:0043208	glycosphingolipid binding	2/291	10/18368	0.0103497505213709	0.0425780875879182	0.0279946616367527	CLIP3/LYN	2
GO:0050786	MF	GO:0050786	RAGE receptor binding	2/291	10/18368	0.0103497505213709	0.0425780875879182	0.0279946616367527	S100A8/S100A9	2
GO:0016706	MF	GO:0016706	2-oxoglutarate-dependent dioxygenase activity	4/291	54/18368	0.0104886896415308	0.0428782909873902	0.0281920423334096	ASPH/OGFOD1/P4HTM/TET2	4
GO:0050660	MF	GO:0050660	flavin adenine dinucleotide binding	5/291	85/18368	0.0112943545204248	0.0458833152392257	0.0301678153637662	DDO/MAOA/NOX4/POR/TXNRD1	5
GO:0016417	MF	GO:0016417	S-acyltransferase activity	3/291	30/18368	0.011648304450765	0.0470273161055731	0.0309199843544335	DLAT/ZDHHC11/ZDHHC3	3
GO:0045309	MF	GO:0045309	protein phosphorylated amino acid binding	4/291	56/18368	0.0118866611797757	0.047693393622557	0.0313579235801751	FBXW7/FGR/PLCG2/SHC1	4
GO:0019207	MF	GO:0019207	kinase regulator activity	9/291	233/18368	0.0122359271054108	0.0481475754722924	0.0316565435493939	CALM1/CALM2/CD24/CIT/EFNA5/GAS6/NCAPG2/SH3BP5/SNCA	9
GO:0022889	MF	GO:0022889	serine transmembrane transporter activity	2/291	11/18368	0.012518369622796	0.0481475754722924	0.0316565435493939	SERINC5/SLC38A2	2
GO:0043295	MF	GO:0043295	glutathione binding	2/291	11/18368	0.012518369622796	0.0481475754722924	0.0316565435493939	LANCL1/MGST1	2
GO:0051400	MF	GO:0051400	BH domain binding	2/291	11/18368	0.012518369622796	0.0481475754722924	0.0316565435493939	BAK1/BCL2	2
GO:0061665	MF	GO:0061665	SUMO ligase activity	2/291	11/18368	0.012518369622796	0.0481475754722924	0.0316565435493939	EGR2/ZBED1	2
GO:0070513	MF	GO:0070513	death domain binding	2/291	11/18368	0.012518369622796	0.0481475754722924	0.0316565435493939	BCL2/DAPL1	2
GO:1901474	MF	GO:1901474	azole transmembrane transporter activity	2/291	11/18368	0.012518369622796	0.0481475754722924	0.0316565435493939	SLC15A4/SLC19A2	2
