# Supplementary material for: Constructing a Novel Amino Acid Metabolism Signature: A New Perspective on Pheochromocytoma Diagnosis, Immune Landscape, and Immunotherapy
Source: Biochem Genet. 2024 Mar 25;63(1):850–74. doi: 10.1007/s10528-024-10733-5 (PMC11832799; doi:10.1007/s10528-024-10733-5)
Supplement: Supplementary file 4 — Supplementary file4 (CSV 43 kb)—Table 4. The complete results of KEGG analysis. [file 10528_2024_10733_MOESM4_ESM.csv]

	ID	Description	GeneRatio	BgRatio	pvalue	p.adjust	qvalue	geneID	Count
hsa00480	hsa00480	Glutathione metabolism	16/209	57/8163	4.40852264934638e-13	1.22997781916764e-10	9.28110031441344e-11	CHAC2/GCLM/GGT5/GPX1/GSTA1/GSTA2/GSTA3/GSTA4/GSTA5/GSTO2/GSTT1/HPGDS/IDH1/LANCL1/MGST1/OPLAH	16
hsa00270	hsa00270	Cysteine and methionine metabolism	12/209	51/8163	3.82046776805435e-09	5.32955253643581e-07	4.02154501900457e-07	ADI1/AHCYL1/BHMT2/CTH/GCLM/LDHA/MAT1A/MAT2A/MPST/SDS/SDSL/TST	12
hsa01524	hsa01524	Platinum drug resistance	13/209	73/8163	3.11988483702624e-08	2.9014928984344e-06	2.18939286808859e-06	AKT3/ATP7A/BAK1/BCL2/GSTA1/GSTA2/GSTA3/GSTA4/GSTA5/GSTO2/GSTT1/MAP3K5/MGST1	13
hsa05418	hsa05418	Fluid shear stress and atherosclerosis	17/209	139/8163	7.93899368706272e-08	5.53744809672625e-06	4.17841773003301e-06	ACVR1/AKT3/BCL2/CALM1/CALM2/CAV1/GSTA1/GSTA2/GSTA3/GSTA4/GSTA5/GSTO2/GSTT1/MAP3K5/MGST1/TNFRSF1A/TXN2	17
hsa00982	hsa00982	Drug metabolism - cytochrome P450	11/209	72/8163	1.83156142393569e-06	0.000102201127455611	7.71183757446604e-05	ADH1C/GSTA1/GSTA2/GSTA3/GSTA4/GSTA5/GSTO2/GSTT1/HPGDS/MAOA/MGST1	11
hsa00280	hsa00280	Valine, leucine and isoleucine degradation	9/209	48/8163	2.80639489262013e-06	0.000127739879627853	9.63892696682538e-05	ABAT/DBT/HIBADH/HIBCH/HMGCL/HMGCLL1/MCCC1/MCCC2/PCCB	9
hsa00250	hsa00250	Alanine, aspartate and glutamate metabolism	8/209	37/8163	3.29125364028822e-06	0.000127739879627853	9.63892696682538e-05	ABAT/ALDH4A1/ASRGL1/DDO/GFPT2/GLS2/GLUD1/RIMKLA	8
hsa00980	hsa00980	Metabolism of xenobiotics by cytochrome P450	11/209	78/8163	4.12064127831785e-06	0.000127739879627853	9.63892696682538e-05	ADH1C/GSTA1/GSTA2/GSTA3/GSTA4/GSTA5/GSTO2/GSTT1/HPGDS/MGST1/SULT2A1	11
hsa04721	hsa04721	Synaptic vesicle cycle	11/209	78/8163	4.12064127831785e-06	0.000127739879627853	9.63892696682538e-05	ATP6V0E2/ATP6V1B2/ATP6V1D/ATP6V1G2/SLC1A1/SLC1A2/SLC1A3/STX1A/STXBP1/SYT1/TCIRG1	11
hsa01521	hsa01521	EGFR tyrosine kinase inhibitor resistance	11/209	79/8163	4.68110223166707e-06	0.000130602752263511	9.85495206666752e-05	AKT3/AXL/BCL2/FGFR2/GAS6/HGF/IL6/PDGFD/PLCG2/PRKCA/SHC1	11
hsa05204	hsa05204	Chemical carcinogenesis - DNA adducts	10/209	69/8163	8.88149944856499e-06	0.000225267122377239	0.000169980850690239	GSTA1/GSTA2/GSTA3/GSTA4/GSTA5/GSTO2/GSTT1/HPGDS/MGST1/SULT2A1	10
hsa05225	hsa05225	Hepatocellular carcinoma	15/209	168/8163	2.44817387190789e-05	0.000569200425218584	0.000429504188054015	AKT3/BAK1/GSTA1/GSTA2/GSTA3/GSTA4/GSTA5/GSTO2/GSTT1/HGF/MGST1/PLCG2/PRKCA/SHC1/TXNRD1	15
hsa04722	hsa04722	Neurotrophin signaling pathway	12/209	119/8163	4.94640681251479e-05	0.00106157500053202	0.000801037540488225	AKT3/BCL2/CALM1/CALM2/CAMK4/MAP3K5/NTRK1/PLCG2/PRKCD/RPS6KA1/RPS6KA5/SHC1	12
hsa05208	hsa05208	Chemical carcinogenesis - reactive oxygen species	17/209	223/8163	5.44278561260607e-05	0.00108466941851221	0.000818464001895649	AKT3/GSTA1/GSTA2/GSTA3/GSTA4/GSTA5/GSTO2/GSTT1/HGF/MAP3K5/MGST1/NOX4/PRKCD/PTPRJ/SLC26A2/SOD1/SOD2	17
hsa00260	hsa00260	Glycine, serine and threonine metabolism	7/209	40/8163	5.92845558117543e-05	0.00110269273809863	0.000832063941217604	AOC3/CTH/DMGDH/GCAT/MAOA/SDS/SDSL	7
hsa00920	hsa00920	Sulfur metabolism	4/209	10/8163	7.76921501067454e-05	0.00135475686748637	0.00102226513298349	MPST/PAPSS1/PAPSS2/TST	4
hsa00983	hsa00983	Drug metabolism - other enzymes	9/209	80/8163	0.000191034376943082	0.0031352112451247	0.00236575079805674	GSTA1/GSTA2/GSTA3/GSTA4/GSTA5/GSTO2/GSTT1/MGST1/TYMP	9
hsa05110	hsa05110	Vibrio cholerae infection	7/209	50/8163	0.000255706201718482	0.0039455276461974	0.00297719497920951	ATP6V0E2/ATP6V1B2/ATP6V1D/ATP6V1G2/PLCG2/PRKCA/TCIRG1	7
hsa00350	hsa00350	Tyrosine metabolism	6/209	36/8163	0.000268691846873658	0.0039455276461974	0.00297719497920951	ADH1C/AOC3/DDC/FAH/GSTZ1/MAOA	6
hsa04966	hsa04966	Collecting duct acid secretion	5/209	27/8163	0.000534603279753251	0.00745771575255785	0.00562740294477106	ATP6V0E2/ATP6V1B2/ATP6V1D/ATP6V1G2/TCIRG1	5
hsa05214	hsa05214	Glioma	8/209	75/8163	0.000624818610073299	0.00830116153383097	0.00626384571502054	AKT3/BAK1/CALM1/CALM2/CAMK4/PLCG2/PRKCA/SHC1	8
hsa00450	hsa00450	Selenocompound metabolism	4/209	17/8163	0.000764606721957858	0.00969660342846556	0.00731681073643883	CTH/PAPSS1/PAPSS2/TXNRD1	4
hsa00640	hsa00640	Propanoate metabolism	5/209	32/8163	0.00120191157986753	0.0144797086082856	0.010926020455224	ABAT/DBT/HIBCH/LDHA/PCCB	5
hsa04974	hsa04974	Protein digestion and absorption	9/209	103/8163	0.00124556633189553	0.0144797086082856	0.010926020455224	ACE2/ATP1A2/SLC16A10/SLC1A1/SLC38A2/SLC7A7/SLC8A1/SLC8A2/SLC8A3	9
hsa04010	hsa04010	MAPK signaling pathway	17/209	294/8163	0.00140092119911365	0.0156342805821083	0.0117972311504307	AKT3/EFNA5/FGFR2/HGF/INS/KIT/MAP3K12/MAP3K5/MECOM/NLK/NTRK1/PDGFD/PPM1A/PRKCA/RPS6KA1/RPS6KA5/TNFRSF1A	17
hsa05031	hsa05031	Amphetamine addiction	7/209	69/8163	0.00183292994886995	0.019668748297489	0.0148415380475299	CALM1/CALM2/CAMK4/DDC/MAOA/PRKCA/STX1A	7
hsa05120	hsa05120	Epithelial cell signaling in Helicobacter pylori infection	7/209	70/8163	0.00199325681586477	0.0198613804152239	0.0149868933523667	ATP6V0E2/ATP6V1B2/ATP6V1D/ATP6V1G2/LYN/PLCG2/TCIRG1	7
hsa05230	hsa05230	Central carbon metabolism in cancer	7/209	70/8163	0.00199325681586477	0.0198613804152239	0.0149868933523667	AKT3/FGFR2/GLS2/IDH1/KIT/LDHA/NTRK1	7
hsa04964	hsa04964	Proximal tubule bicarbonate reclamation	4/209	23/8163	0.00252225183035653	0.0242658020920508	0.0183103581151109	ATP1A2/GLS2/GLUD1/SLC4A4	4
hsa01200	hsa01200	Carbon metabolism	9/209	115/8163	0.00268193891909338	0.0249420319475685	0.0188206239936378	DLAT/FBP1/GLUD1/HIBCH/IDH1/PC/PCCB/SDS/SDSL	9
hsa01230	hsa01230	Biosynthesis of amino acids	7/209	75/8163	0.00296414481341486	0.0266773033207338	0.020130015710797	CTH/IDH1/MAT1A/MAT2A/PC/SDS/SDSL	7
hsa04020	hsa04020	Calcium signaling pathway	14/209	240/8163	0.00338243911093431	0.0294906409984585	0.0222528888877257	ASPH/AVPR1A/CALM1/CALM2/CAMK4/FGFR2/HGF/NTRK1/PDGFD/PLCG2/PRKCA/SLC8A1/SLC8A2/SLC8A3	14
hsa04933	hsa04933	AGE-RAGE signaling pathway in diabetic complications	8/209	100/8163	0.00399988751477961	0.0338172308067731	0.0255176236987535	AKT3/BCL2/IL6/NOX4/PLCG2/PRKCA/PRKCD/PRKCE	8
hsa04978	hsa04978	Mineral absorption	6/209	60/8163	0.00415140975307389	0.0340659800325769	0.0257053235484452	ATP1A2/ATP7A/SLC46A1/SLC8A1/SLC8A2/SLC8A3	6
hsa04261	hsa04261	Adrenergic signaling in cardiomyocytes	10/209	150/8163	0.00506993428662959	0.0404146190277044	0.0304958453331103	AKT3/ATP1A2/BCL2/CALM1/CALM2/PRKCA/RPS6KA5/SLC8A1/SLC8A2/SLC8A3	10
hsa04931	hsa04931	Insulin resistance	8/209	108/8163	0.00636301665198297	0.049313379052868	0.0372106236958068	AKT3/GFPT2/IL6/INS/PRKCD/PRKCE/RPS6KA1/TNFRSF1A	8
hsa04066	hsa04066	HIF-1 signaling pathway	8/209	109/8163	0.00672011169133573	0.0498443229855054	0.0376112605059463	AKT3/BCL2/IL6/INS/LDHA/PLCG2/PRKCA/TFRC	8
hsa01523	hsa01523	Antifolate resistance	4/209	30/8163	0.00678883252132331	0.0498443229855054	0.0376112605059463	ABCC5/IL6/SLC46A1/TYMS	4
hsa00360	hsa00360	Phenylalanine metabolism	3/209	16/8163	0.00724182666567056	0.0506190436675246	0.0381958450613278	AOC3/DDC/MAOA	3
hsa04014	hsa04014	Ras signaling pathway	13/209	235/8163	0.00725721056165228	0.0506190436675246	0.0381958450613278	AKT3/CALM1/CALM2/EFNA5/FGFR2/HGF/INS/KIT/NTRK1/PDGFD/PLCG2/PRKCA/SHC1	13
hsa04015	hsa04015	Rap1 signaling pathway	12/209	210/8163	0.00761363489354556	0.0518098569585173	0.0390944025342519	AKT3/CALM1/CALM2/EFNA5/FGFR2/HGF/INS/ITGB1/ITGB2/KIT/PDGFD/PRKCA	12
hsa05207	hsa05207	Chemical carcinogenesis - receptor activation	12/209	212/8163	0.00818549534067594	0.0543750761916331	0.0410300518329621	AKT3/BCL2/GSTA1/GSTA2/GSTA3/GSTA4/GSTA5/GSTO2/GSTT1/MGST1/PRKCA/RPS6KA1	12
hsa04371	hsa04371	Apelin signaling pathway	9/209	139/8163	0.00924994990286701	0.0600171168116255	0.0452873924252975	AKT3/CALM1/CALM2/CAMK4/HDAC5/PRKCE/SLC8A1/SLC8A2/SLC8A3	9
hsa05323	hsa05323	Rheumatoid arthritis	7/209	93/8163	0.00962695998377991	0.0610436780789681	0.0460620094917699	ATP6V0E2/ATP6V1B2/ATP6V1D/ATP6V1G2/IL6/ITGB2/TCIRG1	7
hsa05223	hsa05223	Non-small cell lung cancer	6/209	72/8163	0.0100665195798185	0.0624124213948748	0.0470948284435954	AKT3/ALK/BAK1/HGF/PLCG2/PRKCA	6
hsa04022	hsa04022	cGMP-PKG signaling pathway	10/209	167/8163	0.010540791134531	0.0639321897072641	0.0482416070230252	AKT3/ATP1A2/CALM1/CALM2/INS/PRKCE/RGS2/SLC8A1/SLC8A2/SLC8A3	10
hsa04961	hsa04961	Endocrine and other factor-regulated calcium reabsorption	5/209	53/8163	0.0111085593588859	0.065942299172961	0.049758384586275	ATP1A2/PRKCA/SLC8A1/SLC8A2/SLC8A3	5
hsa04750	hsa04750	Inflammatory mediator regulation of TRP channels	7/209	98/8163	0.0126387325316811	0.0719633954354904	0.0543017509417019	CALM1/CALM2/NTRK1/PLCG2/PRKCA/PRKCD/PRKCE	7
hsa04925	hsa04925	Aldosterone synthesis and secretion	7/209	98/8163	0.0126387325316811	0.0719633954354904	0.0543017509417019	ATP1A2/CALM1/CALM2/CAMK4/PRKCA/PRKCE/SCARB1	7
hsa04072	hsa04072	Phospholipase D signaling pathway	9/209	148/8163	0.0135974423017782	0.0758737280439222	0.057252388639066	AKT3/AVPR1A/FYN/INS/KIT/PDGFD/PLCG2/PRKCA/SHC1	9
hsa04960	hsa04960	Aldosterone-regulated sodium reabsorption	4/209	37/8163	0.0142411891387625	0.0779076817591125	0.0587871584675439	ATP1A2/INS/PRKCA/SGK1	4
hsa04145	hsa04145	Phagosome	9/209	152/8163	0.0159538268820516	0.0855984173094693	0.0645903922350269	ATP6V0E2/ATP6V1B2/ATP6V1D/ATP6V1G2/ITGB1/ITGB2/SCARB1/TCIRG1/TFRC	9
hsa04625	hsa04625	C-type lectin receptor signaling pathway	7/209	104/8163	0.0170851659922684	0.0899388926762807	0.0678656047359221	AKT3/CALM1/CALM2/EGR2/IL6/PLCG2/PRKCD	7
hsa04146	hsa04146	Peroxisome	6/209	82/8163	0.0183046186219696	0.0943409752101836	0.0711873044408101	DDO/HMGCL/HMGCLL1/IDH1/SOD1/SOD2	6
hsa04150	hsa04150	mTOR signaling pathway	9/209	156/8163	0.0185976832851616	0.0943409752101836	0.0711873044408101	AKT3/ATP6V1B2/ATP6V1D/ATP6V1G2/INS/PRKCA/RPS6KA1/SGK1/TNFRSF1A	9
hsa04151	hsa04151	PI3K-Akt signaling pathway	16/209	354/8163	0.0192833125705503	0.0960722179854205	0.0724936562802645	AKT3/BCL2/EFNA5/FGFR2/GHR/HGF/IL6/INS/ITGB1/KIT/NTRK1/PDGFD/PRKCA/PRLR/SGK1/VTN	16
hsa00380	hsa00380	Tryptophan metabolism	4/209	42/8163	0.0218699708484381	0.107047752047618	0.0807755155990328	AADAT/ASMT/DDC/MAOA	4
hsa04977	hsa04977	Vitamin digestion and absorption	3/209	24/8163	0.0225333502251024	0.10839318470351	0.0817907449187021	SCARB1/SLC19A2/SLC46A1	3
hsa04727	hsa04727	GABAergic synapse	6/209	89/8163	0.0262594008749587	0.124175810917177	0.0936999139159989	ABAT/GLS2/PRKCA/SLC12A5/SLC38A1/SLC38A2	6
hsa04724	hsa04724	Glutamatergic synapse	7/209	114/8163	0.0267803347174951	0.124467239184532	0.0939198182867625	GLS2/PRKCA/SLC1A1/SLC1A2/SLC1A3/SLC38A1/SLC38A2	7
hsa05410	hsa05410	Hypertrophic cardiomyopathy	6/209	90/8163	0.0275569365188156	0.124467239184532	0.0939198182867625	ACE/IL6/ITGB1/SLC8A1/SLC8A2/SLC8A3	6
hsa00790	hsa00790	Folate biosynthesis	3/209	26/8163	0.0278892111102617	0.124467239184532	0.0939198182867625	GCH1/PTS/QDPR	3
hsa04720	hsa04720	Long-term potentiation	5/209	67/8163	0.0281055056223137	0.124467239184532	0.0939198182867625	CALM1/CALM2/CAMK4/PRKCA/RPS6KA1	5
hsa04664	hsa04664	Fc epsilon RI signaling pathway	5/209	68/8163	0.0297274031247313	0.129592897996876	0.0977875102787215	AKT3/FYN/LYN/PLCG2/PRKCA	5
hsa00650	hsa00650	Butanoate metabolism	3/209	27/8163	0.0307984718878157	0.132196517795394	0.0997521356690388	ABAT/HMGCL/HMGCLL1	3
hsa00620	hsa00620	Pyruvate metabolism	4/209	47/8163	0.0315944177866966	0.133558220643763	0.100779642062828	ADH1C/DLAT/LDHA/PC	4
hsa04071	hsa04071	Sphingolipid signaling pathway	7/209	119/8163	0.0328097702607029	0.13662575974233	0.103094329177385	AKT3/BCL2/FYN/MAP3K5/PRKCA/PRKCE/TNFRSF1A	7
hsa04510	hsa04510	Focal adhesion	10/209	201/8163	0.0335578937201662	0.137686063940094	0.103894407802372	AKT3/BCL2/CAV1/FYN/HGF/ITGB1/PDGFD/PRKCA/SHC1/VTN	10
hsa04666	hsa04666	Fc gamma R-mediated phagocytosis	6/209	97/8163	0.03783309084118	0.149075276620683	0.112488418502685	AKT3/LYN/PLCG2/PRKCA/PRKCD/PRKCE	6
hsa04713	hsa04713	Circadian entrainment	6/209	97/8163	0.03783309084118	0.149075276620683	0.112488418502685	CALM1/CALM2/NOS1AP/PER2/PRKCA/RPS6KA5	6
hsa00330	hsa00330	Arginine and proline metabolism	4/209	50/8163	0.0384710391279182	0.149075276620683	0.112488418502685	ALDH4A1/CKMT1A/CKMT2/MAOA	4
hsa05144	hsa05144	Malaria	4/209	50/8163	0.0384710391279182	0.149075276620683	0.112488418502685	CD81/HGF/IL6/ITGB2	4
hsa00020	hsa00020	Citrate cycle (TCA cycle)	3/209	30/8163	0.0404406020469913	0.154560657138501	0.116627547359744	DLAT/IDH1/PC	3
hsa01240	hsa01240	Biosynthesis of cofactors	8/209	153/8163	0.0425519941150394	0.160432518352649	0.121058304736954	GCH1/GCLM/HMBS/MAT1A/MAT2A/MMAB/PPCS/PTS	8
hsa00410	hsa00410	beta-Alanine metabolism	3/209	31/8163	0.0439548242242317	0.163511946114142	0.123381962734686	ABAT/AOC3/HIBCH	3
hsa05133	hsa05133	Pertussis	5/209	76/8163	0.0448241782429426	0.164551917497118	0.124166698733913	CALM1/CALM2/IL6/ITGB1/ITGB2	5
hsa05412	hsa05412	Arrhythmogenic right ventricular cardiomyopathy	5/209	77/8163	0.046981562563967	0.170231895523984	0.12845266593019	GJA1/ITGB1/SLC8A1/SLC8A2/SLC8A3	5
hsa04215	hsa04215	Apoptosis - multiple species	3/209	32/8163	0.0476162447268058	0.170319644599729	0.128518879154672	BAK1/BCL2/TNFRSF1A	3
hsa05417	hsa05417	Lipid and atherosclerosis	10/209	215/8163	0.0493042304828904	0.174125067148436	0.131390354384785	AKT3/BCL2/CALM1/CALM2/IL6/LYN/MAP3K5/PRKCA/SOD2/TNFRSF1A	10
hsa04922	hsa04922	Glucagon signaling pathway	6/209	107/8163	0.0563062091739571	0.196367904494175	0.148174234668308	AKT3/CALM1/CALM2/CPT1C/FBP1/LDHA	6
hsa04260	hsa04260	Cardiac muscle contraction	5/209	87/8163	0.071903429734665	0.244685374421151	0.184633370625279	ASPH/ATP1A2/SLC8A1/SLC8A2/SLC8A3	5
hsa04936	hsa04936	Alcoholic liver disease	7/209	142/8163	0.0719146978585463	0.244685374421151	0.184633370625279	ADH1C/AKT3/CPT1C/IL6/MAP3K5/NOX4/TNFRSF1A	7
hsa04213	hsa04213	Longevity regulating pathway - multiple species	4/209	62/8163	0.0738386880423418	0.246724713044803	0.186172203768952	AKT3/INS/SOD1/SOD2	4
hsa05171	hsa05171	Coronavirus disease - COVID-19	10/209	232/8163	0.0742827093038117	0.246724713044803	0.186172203768952	ACE/ACE2/IL6/PLCG2/PRKCA/RPL29/RPS4Y1/RPS4Y2/RPSA/TNFRSF1A	10
hsa00310	hsa00310	Lysine degradation	4/209	63/8163	0.0773405630001874	0.248899511955767	0.187813251805898	AADAT/AASS/MECOM/SMYD2	4
hsa04211	hsa04211	Longevity regulating pathway	5/209	89/8163	0.0776138263087875	0.248899511955767	0.187813251805898	AKT3/CAMK4/INS/SESN3/SOD2	5
hsa04976	hsa04976	Bile secretion	5/209	89/8163	0.0776138263087875	0.248899511955767	0.187813251805898	ATP1A2/NR1H4/SCARB1/SLC4A4/SULT2A1	5
hsa01210	hsa01210	2-Oxocarboxylic acid metabolism	2/209	19/8163	0.083903361896387	0.266011795103318	0.200725746163605	AADAT/IDH1	2
hsa04216	hsa04216	Ferroptosis	3/209	41/8163	0.0867998258033421	0.272102824709353	0.205321882444334	GCLM/PRNP/TFRC	3
hsa04919	hsa04919	Thyroid hormone signaling pathway	6/209	121/8163	0.0899300106240676	0.27824777799232	0.209958708162475	AKT3/ATP1A2/PLCG2/PRKCA/SLC16A10/SLC16A2	6
hsa05152	hsa05152	Tuberculosis	8/209	180/8163	0.0907546516032299	0.27824777799232	0.209958708162475	AKT3/BCL2/CALM1/CALM2/IL6/ITGB2/TCIRG1/TNFRSF1A	8
hsa00010	hsa00010	Glycolysis / Gluconeogenesis	4/209	67/8163	0.0921585894251117	0.279480939669632	0.210889220652429	ADH1C/DLAT/FBP1/LDHA	4
hsa04360	hsa04360	Axon guidance	8/209	182/8163	0.0952304775799096	0.285691432739729	0.21557550102979	BMP7/EFNA5/EPHA3/EPHB4/FYN/ITGB1/PLCG2/PRKCA	8
hsa00071	hsa00071	Fatty acid degradation	3/209	43/8163	0.0969057349293046	0.287624468566766	0.217034120782317	ADH1C/CPT1C/CPT2	3
hsa05206	hsa05206	MicroRNAs in cancer	12/209	310/8163	0.100440546964636	0.292666400369607	0.220838634498854	BAK1/BCL2/CD44/EFNA5/GLS2/HDAC5/PLCG2/PRKCA/PRKCE/RPS6KA5/SHC1/SOX4	12
hsa05022	hsa05022	Pathways of neurodegeneration - multiple diseases	17/209	476/8163	0.102307171997912	0.292666400369607	0.220838634498854	BAK1/BCL2/CALM1/CALM2/GPX1/IL6/LRRK2/MAP3K5/NOX4/PRKCA/PRNP/PSMA5/PSMB7/SNCA/SOD1/STX1A/TNFRSF1A	17
hsa04070	hsa04070	Phosphatidylinositol signaling system	5/209	97/8163	0.102800384359217	0.292666400369607	0.220838634498854	CALM1/CALM2/INPP5F/PLCG2/PRKCA	5
hsa05215	hsa05215	Prostate cancer	5/209	97/8163	0.102800384359217	0.292666400369607	0.220838634498854	AKT3/BCL2/FGFR2/INS/PDGFD	5
hsa04917	hsa04917	Prolactin signaling pathway	4/209	70/8163	0.104093366147652	0.293354031870656	0.221357503769595	AKT3/INS/PRLR/SHC1	4
hsa05034	hsa05034	Alcoholism	8/209	187/8163	0.106962939178697	0.29514601768061	0.222709690760694	CALM1/CALM2/CAMK4/DDC/HDAC5/HDAC9/MAOA/SHC1	8
hsa00220	hsa00220	Arginine biosynthesis	2/209	22/8163	0.107902845173556	0.29514601768061	0.222709690760694	GLS2/GLUD1	2
hsa00340	hsa00340	Histidine metabolism	2/209	22/8163	0.107902845173556	0.29514601768061	0.222709690760694	AMDHD1/MAOA	2
hsa04640	hsa04640	Hematopoietic cell lineage	5/209	99/8163	0.109664529540369	0.297052463512262	0.224148246377862	CD24/CD44/IL6/KIT/TFRC	5
hsa05218	hsa05218	Melanoma	4/209	72/8163	0.112423100782682	0.300007225926847	0.226377835070248	AKT3/BAK1/HGF/PDGFD	4
hsa04930	hsa04930	Type II diabetes mellitus	3/209	46/8163	0.112905945241286	0.300007225926847	0.226377835070248	INS/PRKCD/PRKCE	3
hsa04614	hsa04614	Renin-angiotensin system	2/209	23/8163	0.116266208641629	0.306021435952966	0.230916005246532	ACE/ACE2	2
hsa04068	hsa04068	FoxO signaling pathway	6/209	131/8163	0.119388315577439	0.311302243421546	0.234900768475039	AKT3/IL6/INS/NLK/SGK1/SOD2	6
hsa04728	hsa04728	Dopaminergic synapse	6/209	132/8163	0.122571779170773	0.31664376285783	0.238931343412812	AKT3/CALM1/CALM2/DDC/MAOA/PRKCA	6
hsa05167	hsa05167	Kaposi sarcoma-associated herpesvirus infection	8/209	194/8163	0.124669030877566	0.318189572907475	0.240097772425939	AKT3/BAK1/CALM1/CALM2/IL6/LYN/PLCG2/TNFRSF1A	8
hsa04918	hsa04918	Thyroid hormone synthesis	4/209	75/8163	0.125451086092553	0.318189572907475	0.240097772425939	ATP1A2/DUOX2/GPX1/PRKCA	4
hsa04270	hsa04270	Vascular smooth muscle contraction	6/209	134/8163	0.129063364784846	0.320801505234436	0.242068670239152	AVPR1A/CALM1/CALM2/PRKCA/PRKCD/PRKCE	6
hsa04971	hsa04971	Gastric acid secretion	4/209	76/8163	0.129930358750865	0.320801505234436	0.242068670239152	ATP1A2/CALM1/CALM2/PRKCA	4
hsa05220	hsa05220	Chronic myeloid leukemia	4/209	76/8163	0.129930358750865	0.320801505234436	0.242068670239152	AKT3/BAK1/MECOM/SHC1	4
hsa04210	hsa04210	Apoptosis	6/209	136/8163	0.135718209149256	0.332152459233704	0.250633811909983	AKT3/BAK1/BCL2/MAP3K5/NTRK1/TNFRSF1A	6
hsa04910	hsa04910	Insulin signaling pathway	6/209	137/8163	0.139105689717063	0.337482499400526	0.254655724882495	AKT3/CALM1/CALM2/FBP1/INS/SHC1	6
hsa05165	hsa05165	Human papillomavirus infection	12/209	331/8163	0.141908921458056	0.339885334593297	0.256468843307525	AKT3/ATP6V0E2/ATP6V1B2/ATP6V1D/ATP6V1G2/BAK1/DLG3/ITGB1/SLC9A3R1/TCIRG1/TNFRSF1A/VTN	12
hsa04915	hsa04915	Estrogen signaling pathway	6/209	138/8163	0.142532559668157	0.339885334593297	0.256468843307525	AKT3/BCL2/CALM1/CALM2/PRKCD/SHC1	6
hsa05012	hsa05012	Parkinson disease	10/209	266/8163	0.144553512241583	0.341783304367811	0.257901003107196	CALM1/CALM2/LRRK2/MAOA/MAP3K5/PSMA5/PSMB7/SNCA/SOD1/TXN2	10
hsa05415	hsa05415	Diabetic cardiomyopathy	8/209	203/8163	0.149546539693518	0.350617517432702	0.26456707597261	ACE/AKT3/CPT2/GFPT2/INS/PDK4/PRKCA/PRKCD	8
hsa05205	hsa05205	Proteoglycans in cancer	8/209	205/8163	0.155383628513409	0.361266936293675	0.272602857041068	AKT3/CAV1/CD44/HGF/ITGB1/PLCG2/PRKCA/VTN	8
hsa04662	hsa04662	B cell receptor signaling pathway	4/209	82/8163	0.158135619899766	0.364377107976059	0.274949713620871	AKT3/CD81/LYN/PLCG2	4
hsa04668	hsa04668	TNF signaling pathway	5/209	112/8163	0.159333359043295	0.364377107976059	0.274949713620871	AKT3/IL6/MAP3K5/RPS6KA5/TNFRSF1A	5
hsa04725	hsa04725	Cholinergic synapse	5/209	113/8163	0.163487458304791	0.370837405423062	0.279824490038153	AKT3/BCL2/CAMK4/FYN/PRKCA	5
hsa04670	hsa04670	Leukocyte transendothelial migration	5/209	114/8163	0.167684866814728	0.377290950333138	0.284694171162527	ITGB1/ITGB2/PLCG2/PRKCA/THY1	5
hsa04744	hsa04744	Phototransduction	2/209	29/8163	0.16930899674746	0.37789768074033	0.285151994522038	CALM1/CALM2	2
hsa04012	hsa04012	ErbB signaling pathway	4/209	85/8163	0.173022192917589	0.383120570031805	0.289093054164727	AKT3/PLCG2/PRKCA/SHC1	4
hsa05170	hsa05170	Human immunodeficiency virus 1 infection	8/209	212/8163	0.176648592600853	0.388070530201874	0.292828168422467	AKT3/BAK1/BCL2/CALM1/CALM2/PLCG2/PRKCA/TNFRSF1A	8
hsa04911	hsa04911	Insulin secretion	4/209	86/8163	0.178089706615639	0.388179907388777	0.29291070167046	ATP1A2/INS/PRKCA/STX1A	4
hsa05131	hsa05131	Shigellosis	9/209	247/8163	0.182457603585009	0.392047721330615	0.295829255861622	AKT3/BCL2/CD44/ITGB1/PLCG2/PRKCD/PRKCE/RPS6KA5/TNFRSF1A	9
hsa05226	hsa05226	Gastric cancer	6/209	149/8163	0.182674565494552	0.392047721330615	0.295829255861622	AKT3/BAK1/BCL2/FGFR2/HGF/SHC1	6
hsa04370	hsa04370	VEGF signaling pathway	3/209	59/8163	0.191714646251208	0.40830829239761	0.308099069909534	AKT3/PLCG2/PRKCA	3
hsa04935	hsa04935	Growth hormone synthesis, secretion and action	5/209	120/8163	0.193726062188187	0.409466449625032	0.308972985946072	AKT3/GHR/PLCG2/PRKCA/SHC1	5
hsa05416	hsa05416	Viral myocarditis	3/209	60/8163	0.198274125031876	0.415928427698446	0.31384903052137	CAV1/FYN/ITGB2	3
hsa00590	hsa00590	Arachidonic acid metabolism	3/209	61/8163	0.204887282857321	0.426593671023826	0.321896752328863	GGT5/GPX1/HPGDS	3
hsa00051	hsa00051	Fructose and mannose metabolism	2/209	33/8163	0.20654003217641	0.426613291962906	0.32191155779129	ENOSF1/FBP1	2
hsa04970	hsa04970	Salivary secretion	4/209	92/8163	0.209483946232682	0.426613291962906	0.32191155779129	ATP1A2/CALM1/CALM2/PRKCA	4
hsa05222	hsa05222	Small cell lung cancer	4/209	92/8163	0.209483946232682	0.426613291962906	0.32191155779129	AKT3/BAK1/BCL2/ITGB1	4
hsa04611	hsa04611	Platelet activation	5/209	124/8163	0.211831421485745	0.428267873873355	0.323160063288704	AKT3/FYN/ITGB1/LYN/PLCG2	5
hsa04912	hsa04912	GnRH signaling pathway	4/209	93/8163	0.214865478554183	0.431276751918108	0.325430486261542	CALM1/CALM2/PRKCA/PRKCD	4
hsa04380	hsa04380	Osteoclast differentiation	5/209	128/8163	0.230457531894707	0.455458385416526	0.343677332893059	AKT3/CAMK4/FYN/PLCG2/TNFRSF1A	5
hsa05414	hsa05414	Dilated cardiomyopathy	4/209	96/8163	0.231232082030527	0.455458385416526	0.343677332893059	ITGB1/SLC8A1/SLC8A2/SLC8A3	4
hsa05321	hsa05321	Inflammatory bowel disease	3/209	65/8163	0.231810361036368	0.455458385416526	0.343677332893059	GATA3/IL23R/IL6	3
hsa04630	hsa04630	JAK-STAT signaling pathway	6/209	162/8163	0.235111883521893	0.458714793724532	0.346134535917398	AKT3/BCL2/GHR/IL23R/IL6/PRLR	6
hsa05143	hsa05143	African trypanosomiasis	2/209	37/8163	0.244530447427576	0.465966021510758	0.351606128285801	IL6/PRKCA	2
hsa05216	hsa05216	Thyroid cancer	2/209	37/8163	0.244530447427576	0.465966021510758	0.351606128285801	BAK1/NTRK1	2
hsa04650	hsa04650	Natural killer cell mediated cytotoxicity	5/209	131/8163	0.244729391958121	0.465966021510758	0.351606128285801	FYN/ITGB2/PLCG2/PRKCA/SHC1	5
hsa05221	hsa05221	Acute myeloid leukemia	3/209	67/8163	0.24550897907556	0.465966021510758	0.351606128285801	AKT3/KIT/PER2	3
hsa04916	hsa04916	Melanogenesis	4/209	101/8163	0.259149492505714	0.477365901307903	0.360208188121414	CALM1/CALM2/KIT/PRKCA	4
hsa00190	hsa00190	Oxidative phosphorylation	5/209	134/8163	0.259229350926925	0.477365901307903	0.360208188121414	ATP6V0E2/ATP6V1B2/ATP6V1D/ATP6V1G2/TCIRG1	5
hsa04920	hsa04920	Adipocytokine signaling pathway	3/209	69/8163	0.259332390152604	0.477365901307903	0.360208188121414	AKT3/CPT1C/TNFRSF1A	3
hsa04924	hsa04924	Renin secretion	3/209	69/8163	0.259332390152604	0.477365901307903	0.360208188121414	ACE/CALM1/CALM2	3
hsa05169	hsa05169	Epstein-Barr virus infection	7/209	202/8163	0.260070311823661	0.477365901307903	0.360208188121414	AKT3/BAK1/BCL2/CD44/IL6/LYN/PLCG2	7
hsa04972	hsa04972	Pancreatic secretion	4/209	102/8163	0.26481406304255	0.479760542784879	0.362015123776555	ATP1A2/PRKCA/RAB3D/SLC4A4	4
hsa05142	hsa05142	Chagas disease	4/209	102/8163	0.26481406304255	0.479760542784879	0.362015123776555	ACE/AKT3/IL6/TNFRSF1A	4
hsa04520	hsa04520	Adherens junction	3/209	71/8163	0.273256698194644	0.49186205675036	0.371146618940094	FYN/NLK/PTPRJ	3
hsa04064	hsa04064	NF-kappa B signaling pathway	4/209	104/8163	0.27621129753524	0.493993282130333	0.37275478749695	BCL2/LYN/PLCG2/TNFRSF1A	4
hsa05219	hsa05219	Bladder cancer	2/209	41/8163	0.282771688287077	0.502505102115251	0.37917759073024	RPS6KA5/TYMP	2
hsa04115	hsa04115	p53 signaling pathway	3/209	73/8163	0.287258896365062	0.504812259999742	0.380918513487827	BCL2/CHEK2/SESN3	3
hsa04928	hsa04928	Parathyroid hormone synthesis, secretion and action	4/209	106/8163	0.287688707311681	0.504812259999742	0.380918513487827	BCL2/GATA3/PRKCA/SLC9A3R1	4
hsa00860	hsa00860	Porphyrin metabolism	2/209	43/8163	0.301852981261879	0.526356136075401	0.397174975344577	HMBS/MMAB	2
hsa05017	hsa05017	Spinocerebellar ataxia	5/209	143/8163	0.303819657806868	0.526494934957243	0.397279709456512	AKT3/MAP3K5/PRKCA/PSMA5/PSMB7	5
hsa05100	hsa05100	Bacterial invasion of epithelial cells	3/209	77/8163	0.315409559481056	0.543205352439597	0.409888966187207	CAV1/ITGB1/SHC1	3
hsa05145	hsa05145	Toxoplasmosis	4/209	112/8163	0.322478008576508	0.551971560692304	0.416503724348089	AKT3/BCL2/ITGB1/TNFRSF1A	4
hsa03050	hsa03050	Proteasome	2/209	46/8163	0.330299116634207	0.561911302078925	0.424004000814129	PSMA5/PSMB7	2
hsa04973	hsa04973	Carbohydrate digestion and absorption	2/209	47/8163	0.339714636794737	0.57129064002266	0.431081411071616	AKT3/ATP1A2	2
hsa00430	hsa00430	Taurine and hypotaurine metabolism	1/209	16/8163	0.33990769262997	0.57129064002266	0.431081411071616	GGT5	1
hsa05163	hsa05163	Human cytomegalovirus infection	7/209	225/8163	0.35420830897134	0.586867258896419	0.442835132161041	AKT3/BAK1/CALM1/CALM2/IL6/PRKCA/TNFRSF1A	7
hsa00910	hsa00910	Nitrogen metabolism	1/209	17/8163	0.356841446433865	0.586867258896419	0.442835132161041	GLUD1	1
hsa05030	hsa05030	Cocaine addiction	2/209	49/8163	0.358419557786069	0.586867258896419	0.442835132161041	DDC/MAOA	2
hsa04613	hsa04613	Neutrophil extracellular trap formation	6/209	190/8163	0.359635861501472	0.586867258896419	0.442835132161041	AKT3/HDAC5/HDAC9/ITGB2/PLCG2/PRKCA	6
hsa04921	hsa04921	Oxytocin signaling pathway	5/209	154/8163	0.359692836097805	0.586867258896419	0.442835132161041	CALM1/CALM2/CAMK4/PRKCA/RGS2	5
hsa04932	hsa04932	Non-alcoholic fatty liver disease	5/209	155/8163	0.364806582590218	0.591750212457389	0.446519684932947	AKT3/IL6/INS/MAP3K5/TNFRSF1A	5
hsa04062	hsa04062	Chemokine signaling pathway	6/209	192/8163	0.368831412567783	0.593150907641971	0.447576613953572	AKT3/FGR/LYN/PLCG2/PRKCD/SHC1	6
hsa04218	hsa04218	Cellular senescence	5/209	156/8163	0.369922071432627	0.593150907641971	0.447576613953572	AKT3/CALM1/CALM2/CHEK2/IL6	5
hsa05160	hsa05160	Hepatitis C	5/209	157/8163	0.375038417715339	0.593638222479054	0.447944329356011	AKT3/BAK1/CD81/SCARB1/TNFRSF1A	5
hsa04152	hsa04152	AMPK signaling pathway	4/209	121/8163	0.37510651550325	0.593638222479054	0.447944329356011	AKT3/CPT1C/FBP1/INS	4
hsa04913	hsa04913	Ovarian steroidogenesis	2/209	51/8163	0.376930278511707	0.593638222479054	0.447944329356011	INS/SCARB1	2
hsa05210	hsa05210	Colorectal cancer	3/209	86/8163	0.378736930470507	0.593638222479054	0.447944329356011	AKT3/BAK1/BCL2	3
hsa05016	hsa05016	Huntington disease	9/209	306/8163	0.383535850505026	0.59780168877599	0.451085975307293	GPX1/MAP3K5/PSMA5/PSMB7/SLC1A2/SLC1A3/SOD1/SOD2/STX1A	9
hsa05130	hsa05130	Pathogenic Escherichia coli infection	6/209	197/8163	0.391856458831264	0.601973680328463	0.454234054199934	BAK1/FYN/IL6/ITGB1/SLC9A3R1/TNFRSF1A	6
hsa04512	hsa04512	ECM-receptor interaction	3/209	88/8163	0.392685339855843	0.601973680328463	0.454234054199934	CD44/ITGB1/VTN	3
hsa04540	hsa04540	Gap junction	3/209	88/8163	0.392685339855843	0.601973680328463	0.454234054199934	GJA1/PDGFD/PRKCA	3
hsa05010	hsa05010	Alzheimer disease	11/209	384/8163	0.395008147076601	0.602225535706948	0.45442409787357	AKT3/CALM1/CALM2/IL6/INS/MAP3K5/NOX4/PSMA5/PSMB7/SNCA/TNFRSF1A	11
hsa05020	hsa05020	Prion disease	8/209	273/8163	0.399617741021665	0.604152338470136	0.455878014314383	CAV1/FYN/IL6/PRKCD/PRNP/PSMA5/PSMB7/SOD1	8
hsa05161	hsa05161	Hepatitis B	5/209	162/8163	0.400602805078764	0.604152338470136	0.455878014314383	AKT3/BCL2/EGR2/IL6/PRKCA	5
hsa00670	hsa00670	One carbon pool by folate	1/209	20/8163	0.405092065936899	0.607638098905349	0.458508280630333	TYMS	1
hsa00770	hsa00770	Pantothenate and CoA biosynthesis	1/209	21/8163	0.420361101700032	0.627169772055127	0.473246385251935	PPCS	1
hsa01212	hsa01212	Fatty acid metabolism	2/209	57/8163	0.431032218088574	0.629268766149812	0.474830232899311	CPT1C/CPT2	2
hsa04923	hsa04923	Regulation of lipolysis in adipocytes	2/209	57/8163	0.431032218088574	0.629268766149812	0.474830232899311	AKT3/INS	2
hsa05134	hsa05134	Legionellosis	2/209	57/8163	0.431032218088574	0.629268766149812	0.474830232899311	IL6/ITGB2	2
hsa04114	hsa04114	Oocyte meiosis	4/209	131/8163	0.43316226038677	0.629268766149812	0.474830232899311	CALM1/CALM2/INS/RPS6KA1	4
hsa04657	hsa04657	IL-17 signaling pathway	3/209	94/8163	0.433999800700047	0.629268766149812	0.474830232899311	IL6/S100A8/S100A9	3
hsa04530	hsa04530	Tight junction	5/209	169/8163	0.436194680887803	0.629268766149812	0.474830232899311	DLG3/ITGB1/MAP3K5/PRKCE/SLC9A3R1	5
hsa00240	hsa00240	Pyrimidine metabolism	2/209	58/8163	0.439811503222987	0.629268766149812	0.474830232899311	TYMP/TYMS	2
hsa05213	hsa05213	Endometrial cancer	2/209	58/8163	0.439811503222987	0.629268766149812	0.474830232899311	AKT3/BAK1	2
hsa05164	hsa05164	Influenza A	5/209	171/8163	0.446288663317376	0.635278250334428	0.479364837075592	AKT3/BAK1/IL6/PRKCA/TNFRSF1A	5
hsa00900	hsa00900	Terpenoid backbone biosynthesis	1/209	23/8163	0.449738878008117	0.636939832305911	0.480618624641322	PCYOX1	1
hsa04730	hsa04730	Long-term depression	2/209	60/8163	0.457145708894614	0.639856636687239	0.482819571165621	LYN/PRKCA	2
hsa00564	hsa00564	Glycerophospholipid metabolism	3/209	98/8163	0.460971985570377	0.639856636687239	0.482819571165621	GPD1L/MBOAT1/MBOAT2	3
hsa01522	hsa01522	Endocrine resistance	3/209	98/8163	0.460971985570377	0.639856636687239	0.482819571165621	AKT3/BCL2/SHC1	3
hsa05231	hsa05231	Choline metabolism in cancer	3/209	98/8163	0.460971985570377	0.639856636687239	0.482819571165621	AKT3/PDGFD/PRKCA	3
hsa05135	hsa05135	Yersinia infection	4/209	137/8163	0.467326144881005	0.645465318919804	0.487051740365821	AKT3/IL6/ITGB1/RPS6KA1	4
hsa00561	hsa00561	Glycerolipid metabolism	2/209	62/8163	0.474168377689002	0.651689543720353	0.491748382358312	MBOAT1/MBOAT2	2
hsa05162	hsa05162	Measles	4/209	139/8163	0.478555416432563	0.654494907768064	0.493865238836494	AKT3/BAK1/BCL2/IL6	4
hsa04914	hsa04914	Progesterone-mediated oocyte maturation	3/209	102/8163	0.487383855433105	0.655516308775756	0.494635962102061	AKT3/INS/RPS6KA1	3
hsa05146	hsa05146	Amoebiasis	3/209	102/8163	0.487383855433105	0.655516308775756	0.494635962102061	IL6/ITGB2/PRKCA	3
hsa04140	hsa04140	Autophagy - animal	4/209	141/8163	0.489693862292333	0.655516308775756	0.494635962102061	AKT3/BCL2/INS/PRKCD	4
hsa04929	hsa04929	GnRH secretion	2/209	64/8163	0.490866620230609	0.655516308775756	0.494635962102061	AKT3/PRKCA	2
hsa04950	hsa04950	Maturity onset diabetes of the young	1/209	26/8163	0.491049851376821	0.655516308775756	0.494635962102061	INS	1
hsa04550	hsa04550	Signaling pathways regulating pluripotency of stem cells	4/209	143/8163	0.500735161755089	0.665262429188904	0.501990137097833	ACVR1/AKT3/FGFR2/ISL1	4
hsa05166	hsa05166	Human T-cell leukemia virus 1 infection	6/209	222/8163	0.505355965932493	0.668219499977087	0.504221467630324	AKT3/CHEK2/EGR2/IL6/ITGB2/TNFRSF1A	6
hsa05224	hsa05224	Breast cancer	4/209	147/8163	0.522502893472913	0.685381854896663	0.517171744875807	AKT3/BAK1/KIT/SHC1	4
hsa00830	hsa00830	Retinol metabolism	2/209	68/8163	0.523248512878098	0.685381854896663	0.517171744875807	ADH1C/ALDH1A1	2
hsa04659	hsa04659	Th17 cell differentiation	3/209	108/8163	0.525792323782888	0.685495599698251	0.517257573814942	GATA3/IL23R/IL6	3
hsa04392	hsa04392	Hippo signaling pathway - multiple species	1/209	29/8163	0.529273118482903	0.686038532871138	0.517667257401349	LATS2	1
hsa05211	hsa05211	Renal cell carcinoma	2/209	69/8163	0.531126606093784	0.686038532871138	0.517667257401349	AKT3/HGF	2
hsa00030	hsa00030	Pentose phosphate pathway	1/209	30/8163	0.541368264565651	0.692852045017508	0.522808560662145	FBP1	1
hsa00630	hsa00630	Glyoxylate and dicarboxylate metabolism	1/209	30/8163	0.541368264565651	0.692852045017508	0.522808560662145	PCCB	1
hsa00562	hsa00562	Inositol phosphate metabolism	2/209	73/8163	0.561747093349629	0.715650406596103	0.540011625426224	INPP5F/PLCG2	2
hsa04726	hsa04726	Serotonergic synapse	3/209	115/8163	0.568538431981317	0.721010102376307	0.544055915771595	DDC/MAOA/PRKCA	3
hsa04390	hsa04390	Hippo signaling pathway	4/209	157/8163	0.574849805904119	0.721290437397274	0.544267449460309	BMP7/DLG3/ITGB2/LATS2	4
hsa04130	hsa04130	SNARE interactions in vesicular transport	1/209	33/8163	0.575829012409847	0.721290437397274	0.544267449460309	STX1A	1
hsa03320	hsa03320	PPAR signaling pathway	2/209	75/8163	0.576515295840832	0.721290437397274	0.544267449460309	CPT1C/CPT2	2
hsa03010	hsa03010	Ribosome	4/209	158/8163	0.579906820413564	0.722294655782966	0.545025207155605	RPL29/RPS4Y1/RPS4Y2/RPSA	4
hsa05212	hsa05212	Pancreatic cancer	2/209	76/8163	0.583762731391321	0.723865786925238	0.546210742822289	AKT3/BAK1	2
hsa04710	hsa04710	Circadian rhythm	1/209	34/8163	0.586733285030553	0.724330028865152	0.546561048002378	PER2	1
hsa05140	hsa05140	Leishmaniasis	2/209	77/8163	0.590918815975595	0.726283478666039	0.548035071621233	ITGB1/ITGB2	2
hsa05203	hsa05203	Viral carcinogenesis	5/209	204/8163	0.602963779624235	0.737180956905672	0.556258031998243	BAK1/EGR2/HDAC5/HDAC9/LYN	5
hsa00512	hsa00512	Mucin type O-glycan biosynthesis	1/209	36/8163	0.60771189995808	0.737180956905672	0.556258031998243	GALNT2	1
hsa00760	hsa00760	Nicotinate and nicotinamide metabolism	1/209	36/8163	0.60771189995808	0.737180956905672	0.556258031998243	SIRT4	1
hsa01250	hsa01250	Biosynthesis of nucleotide sugars	1/209	37/8163	0.617800273639483	0.743682332648852	0.561163805054784	GFPT2	1
hsa05132	hsa05132	Salmonella infection	6/209	249/8163	0.618402513170372	0.743682332648852	0.561163805054784	AKT3/BAK1/BCL2/IL6/TNFRSF1A/TXN2	6
hsa04060	hsa04060	Cytokine-cytokine receptor interaction	7/209	295/8163	0.635635209864885	0.761125422971257	0.574325918106966	ACVR1/BMP7/GHR/IL23R/IL6/PRLR/TNFRSF1A	7
hsa01232	hsa01232	Nucleotide metabolism	2/209	85/8163	0.644880223183966	0.764408374087337	0.576803149660318	TYMP/TYMS	2
hsa04610	hsa04610	Complement and coagulation cascades	2/209	85/8163	0.644880223183966	0.764408374087337	0.576803149660318	ITGB2/VTN	2
hsa04926	hsa04926	Relaxin signaling pathway	3/209	129/8163	0.646596330769217	0.764408374087337	0.576803149660318	AKT3/PRKCA/SHC1	3
hsa04810	hsa04810	Regulation of actin cytoskeleton	5/209	218/8163	0.66141687683222	0.776126334708072	0.585645225208883	FGFR2/INS/ITGB1/ITGB2/PDGFD	5
hsa05332	hsa05332	Graft-versus-host disease	1/209	42/8163	0.664497784533269	0.776126334708072	0.585645225208883	IL6	1
hsa05235	hsa05235	PD-L1 expression and PD-1 checkpoint pathway in cancer	2/209	89/8163	0.669690350779435	0.776126334708072	0.585645225208883	AKT3/ALK	2
hsa04940	hsa04940	Type I diabetes mellitus	1/209	43/8163	0.673132184611159	0.776126334708072	0.585645225208883	INS	1
hsa04975	hsa04975	Fat digestion and absorption	1/209	43/8163	0.673132184611159	0.776126334708072	0.585645225208883	SCARB1	1
hsa04024	hsa04024	cAMP signaling pathway	5/209	221/8163	0.673199186377611	0.776126334708072	0.585645225208883	AKT3/ATP1A2/CALM1/CALM2/CAMK4	5
hsa02010	hsa02010	ABC transporters	1/209	45/8163	0.689743093581949	0.791927255594089	0.597568198901407	ABCC5	1
hsa04621	hsa04621	NOD-like receptor signaling pathway	4/209	184/8163	0.698565602507071	0.795684257250944	0.600403136956003	BCL2/IL6/PRKCD/TXN2	4
hsa04350	hsa04350	TGF-beta signaling pathway	2/209	94/8163	0.698719150632549	0.795684257250944	0.600403136956003	ACVR1/BMP7	2
hsa00514	hsa00514	Other types of O-glycan biosynthesis	1/209	47/8163	0.705513696225412	0.800155777426382	0.603777232542073	GALNT2	1
hsa00520	hsa00520	Amino sugar and nucleotide sugar metabolism	1/209	49/8163	0.720486307591154	0.808086821931114	0.609761797344738	GFPT2	1
hsa04672	hsa04672	Intestinal immune network for IgA production	1/209	49/8163	0.720486307591154	0.808086821931114	0.609761797344738	IL6	1
hsa05014	hsa05014	Amyotrophic lateral sclerosis	8/209	364/8163	0.721195765809489	0.808086821931114	0.609761797344738	BCL2/GPX1/MAP3K5/PSMA5/PSMB7/SLC1A2/SOD1/TNFRSF1A	8
hsa04061	hsa04061	Viral protein interaction with cytokine and cytokine receptor	2/209	100/8163	0.730741895253012	0.813419098979638	0.613785398211385	IL6/TNFRSF1A	2
hsa05202	hsa05202	Transcriptional misregulation in cancer	4/209	193/8163	0.733590377121481	0.813419098979638	0.613785398211385	BAK1/IL6/NTRK1/PER2	4
hsa04979	hsa04979	Cholesterol metabolism	1/209	51/8163	0.734701121659028	0.813419098979638	0.613785398211385	SCARB1	1
hsa00600	hsa00600	Sphingolipid metabolism	1/209	53/8163	0.748196317168873	0.82108792605693	0.619572100401381	SMPD3	1
hsa04620	hsa04620	Toll-like receptor signaling pathway	2/209	104/8163	0.750456706611173	0.82108792605693	0.619572100401381	AKT3/IL6	2
hsa04660	hsa04660	T cell receptor signaling pathway	2/209	104/8163	0.750456706611173	0.82108792605693	0.619572100401381	AKT3/FYN	2
hsa04340	hsa04340	Hedgehog signaling pathway	1/209	56/8163	0.767168653376612	0.836093962078417	0.630895274158398	BCL2	1
hsa04514	hsa04514	Cell adhesion molecules	3/209	157/8163	0.771386010577007	0.837419054283988	0.631895155090728	CNTN1/ITGB1/ITGB2	3
hsa04217	hsa04217	Necroptosis	3/209	159/8163	0.778749027849674	0.842135576628136	0.635454123092349	BCL2/GLUD1/TNFRSF1A	3
hsa03250	hsa03250	Viral life cycle - HIV-1	1/209	63/8163	0.80608546686735	0.861677568030615	0.650200013605445	SERINC5	1
hsa04623	hsa04623	Cytosolic DNA-sensing pathway	1/209	63/8163	0.80608546686735	0.861677568030615	0.650200013605445	IL6	1
hsa05217	hsa05217	Basal cell carcinoma	1/209	63/8163	0.80608546686735	0.861677568030615	0.650200013605445	BAK1	1
hsa04927	hsa04927	Cortisol synthesis and secretion	1/209	65/8163	0.815963914251059	0.867345131115391	0.654476612801653	SCARB1	1
hsa04141	hsa04141	Protein processing in endoplasmic reticulum	3/209	171/8163	0.818937088305499	0.867345131115391	0.654476612801653	BAK1/BCL2/MAP3K5	3
hsa00970	hsa00970	Aminoacyl-tRNA biosynthesis	1/209	66/8163	0.820713672453273	0.867345131115391	0.654476612801653	WARS2	1
hsa00230	hsa00230	Purine metabolism	2/209	128/8163	0.84443414105909	0.889045756058438	0.670851353373656	PAPSS1/PAPSS2	2
hsa04714	hsa04714	Thermogenesis	4/209	232/8163	0.850690658626998	0.892265766003506	0.673281091117529	CPT1C/CPT2/MAP3K5/RPS6KA1	4
hsa04142	hsa04142	Lysosome	2/209	132/8163	0.856560341347274	0.89505743534041	0.675387613914665	SLC17A5/TCIRG1	2
hsa05032	hsa05032	Morphine addiction	1/209	91/8163	0.906848678659367	0.943062057524708	0.711610682908665	PRKCA	1
hsa04658	hsa04658	Th1 and Th2 cell differentiation	1/209	92/8163	0.909260550086547	0.943062057524708	0.711610682908665	GATA3	1
hsa05150	hsa05150	Staphylococcus aureus infection	1/209	96/8163	0.918302206795224	0.948912280355065	0.716025112510896	ITGB2	1
hsa04310	hsa04310	Wnt signaling pathway	2/209	170/8163	0.935420281472641	0.963034164320542	0.726681127576338	NLK/PRKCA	2
hsa04144	hsa04144	Endocytosis	3/209	251/8163	0.958670751262694	0.979766240683981	0.73930672754875	CAV1/FGFR2/TFRC	3
hsa04080	hsa04080	Neuroactive ligand-receptor interaction	5/209	362/8163	0.958695998948842	0.979766240683981	0.73930672754875	AVPR1A/GHR/GLRB/PRLR/UCN	5
hsa04110	hsa04110	Cell cycle	1/209	126/8163	0.96288196807002	0.980452806903415	0.739824792985033	CHEK2	1
hsa04740	hsa04740	Olfactory transduction	6/209	439/8163	0.972246234784434	0.986264966468562	0.744210501013817	CALM1/CALM2/RGS2/SLC8A1/SLC8A2/SLC8A3	6
hsa04120	hsa04120	Ubiquitin mediated proteolysis	1/209	142/8163	0.975659966829115	0.986264966468562	0.744210501013817	FBXW7	1
hsa04723	hsa04723	Retrograde endocannabinoid signaling	1/209	148/8163	0.979226879671394	0.98627082337021	0.744214920483086	PRKCA	1
hsa04934	hsa04934	Cushing syndrome	1/209	155/8163	0.982735802497916	0.98627082337021	0.744214920483086	SCARB1	1
hsa05168	hsa05168	Herpes simplex virus 1 infection	5/209	495/8163	0.996434609279796	0.996434609279796	0.751884255257345	AKT3/BAK1/BCL2/IL6/TNFRSF1A	5
